# Supplementary material for: An end-to-end pipeline for succinic acid production at an industrially relevant scale using Issatchenkia orientalis
Source: Nat Commun. 2023 Oct 3;14:6152. doi: 10.1038/s41467-023-41616-9 (PMC10547785; doi:10.1038/s41467-023-41616-9)
Supplement: Supplementary file 4 — Supplementary Data 1 [file 41467_2023_41616_MOESM4_ESM.xlsx]

## Sheet: Sheet1
Supplementary Data 1. Details of parameters included in the uncertainty analysis. For neutral fermentation, the base required: succinic acid produced is assumed to be constant at 2 mol-OH-eq./mol, and the sulfuric acid requirement for downstream acidulation is assumed to be 2-mol-H+-eq./mol-succinic-acid.
Parameter name	Units	Baseline	Shape	Lower	Mode	Upper	References		References
TEA									1. Li, Y. et al. Sustainable Lactic Acid Production from Lignocellulosic Biomass. ACS Sustain. Chem. Eng. 9, 1341–1351 (2021).
Gypsum unit price	$/kg	0	Uniform	-0.0288	-	0.00776	baseline and range from Ref. 1		2. Cortes-Peña, Y., Kumar, D., Singh, V. & Guest, J. S. BioSTEAM: A Fast and Flexible Platform for the Design, Simulation, and Techno-Economic Analysis of Biorefineries under Uncertainty. ACS Sustain. Chem. Eng. 8, 3302–3310 (2020).
Plant uptime	%	0.548	Triangular	0.493	0.548	0.603	baseline from Ref. 2; bounds are ±10% of baseline		3. Intratec. Monoethanolamine Prices By Country. https://www.intratec.us/chemical-markets/monoethanolamine-price.
Feedstock unit price	$/wet-kg	0.0345	Triangular	0.0276	0.0345	0.0414	baseline based on Ref. 8; bounds are ±20% of baseline		4. CHEMANALYST. Liquid Carbon Dioxide Price Trend and Forecast. https://www.chemanalyst.com/Pricing-data/liquid-carbon-dioxide-1090.
Natural gas unit price	$/kg	0.253	Triangular	0.198	0.253	0.304	baseline and range from Ref. 1		5. ICIS. Indicative Chemical Prices A-Z. https://web.archive.org/web/20161125084558/http://www.icis.com:80/chemicals/channel-info-chemicals-a-z/.
Electricity unit price	$/kWh	0.07	Triangular	0.067	0.07	0.074	baseline and range from Ref. 1		6. Humbird, D. et al. Process design and economics for biochemical conversion of lignocellulosic biomass to ethanol: Dilute-acid pretreatment and enzymatic hydrolysis of corn stover. http://www.nrel.gov/docs/fy11osti/47764.pdf (2011)
Mono-ethanolamine unit price	$/kg	1.39	Triangular	0.994	1.39	1.78	baseline and range from Ref. 3		7. Davis, R. E. et al. Process Design and Economics for the Conversion of Lignocellulosic Biomass to Hydrocarbon Fuels and Coproducts: 2018 Biochemical Design Case Update. https://www.osti.gov/biblio/1483234-process-design-economics-conversion-lignocellulosic-biomass-hydrocarbon-fuels-coproducts-biochemical-design-case-update-biochemical-deconstruction-conversion-biomass-fuels-products-via-integr…
Liquid CO2 unit price	$/kg	0.263	Triangular	0.257	0.263	0.268	baseline and range from Ref. 4		8. Huang H., Long S. & Singh V. Techno-economic analysis of biodiesel and ethanol co-production from lipid-producing sugarcane. Biofuels. Bioprod. Bioref. 10, 299– 315 (2016).
Lime unit price	$/kg	0.262	Triangular	0.16	0.262	0.288	baseline and range from Ref. 1
Diammonium sulfate unit price	$/kg	0.187	Triangular	0.178	0.187	0.194	baseline and range from Ref. 5
Magnesium sulfate unit price	$/kg	0.505	Triangular	0.46	0.505	0.549	baseline and range from Ref. 5
Feedstock capacity	kg/h	96000	Triangular	76800	96000	115000	assumed
Conversion, Laboratory batch
CSL loading	g/L	10	Triangular	5	10	15	baseline and range based on Ref. 1
Seed train fermentation ratio	%	0.9	Triangular	0.81	0.9	0.99	this study
Inoculum ratio	%	0.025	Uniform	0.01		0.04
Succinic acid yield	g/g	0.351	Triangular	0.281	0.351	0.421
Succinic acid titer	g·L-1	46.8	Triangular	37.4	46.8	56.2
Succinic acid productivity	g/L/h	0.815	Uniform	0.661	-	0.968
Issatchenkia orientalis yield	% theoretical	0.186	Triangular	0.149	0.186	0.223
Base required: succinic acid produced	mol-OH-eq/mol	0.421	Uniform	0.299	-	0.543
Diammonium sulfate required: succinic acid produced ratio	g/g	0.0576	Uniform	0.0439	-	0.0713
Magnesium sulfate required: succinic acid produced ratio	g/g	0.00713	Uniform	0	-	0.0143
Air required: succinic acid produced ratio	mol/mol	3.57	Uniform	1.85	-	5.3
CO2 required: succinic acid produced ratio	mol/mol	1.28	Uniform	1	-	1.55
Fermentation power per unit volume of reactor	kW/m3	0.199	Uniform	0.159	-	0.239
Conversion, Laboratory fed-batch
CSL loading	g/L	10	Triangular	5	10	15	baseline and range based on Ref. 1
Seed train fermentation ratio	%	0.9	Triangular	0.81	0.9	0.99	this study
Inoculum ratio	%	0.025	Uniform	0.01		0.04
Succinic acid yield	g/g	0.567	Triangular	0.454	0.567	0.68
Succinic acid titer	g·L-1	109	Triangular	87.5	109	131
Succinic acid productivity	g/L/h	0.962	Uniform	0.678	-	1.25
Issatchenkia orientalis yield	% theoretical	0.186	Triangular	0.149	0.186	0.223
Base required: succinic acid produced	mol-OH-eq/mol	0.421	Uniform	0.299	-	0.543
Diammonium sulfate required: succinic acid produced ratio	g/g	0.0576	Uniform	0.0439	-	0.0713
Magnesium sulfate required: succinic acid produced ratio	g/g	0.00713	Uniform	0	-	0.0143
Air required: succinic acid produced ratio	mol/mol	3.57	Uniform	1.85	-	5.3
CO2 required: succinic acid produced ratio	mol/mol	1.28	Uniform	1	-	1.55
Fermentation power per unit volume of reactor	kW/m3	0.199	Uniform	0.159	-	0.239
Conversion, Pilot batch
CSL loading	g/L	10	Triangular	5	10	15	baseline and range based on Ref. 1
Seed train fermentation ratio	%	0.9	Triangular	0.81	0.9	0.99	this study
Inoculum ratio	%	0.025	Uniform	0.01		0.04
Succinic acid yield	g/g	0.473	Triangular	0.378	0.473	0.568
Succinic acid titer	g·L-1	63.1	Triangular	50.5	63.1	75.7
Succinic acid productivity	g/L/h	0.657	Uniform	0.532	-	0.782
Issatchenkia orientalis yield	% theoretical	0.186	Triangular	0.149	0.186	0.223
Base required: succinic acid produced	mol-OH-eq/mol	0.421	Uniform	0.299	-	0.543
Diammonium sulfate required: succinic acid produced ratio	g/g	0.0576	Uniform	0.0439	-	0.0713
Magnesium sulfate required: succinic acid produced ratio	g/g	0.00713	Uniform	0	-	0.0143
Air required: succinic acid produced ratio	mol/mol	3.57	Uniform	1.85	-	5.3
CO2 required: succinic acid produced ratio	mol/mol	1.28	Uniform	1	-	1.55
Fermentation power per unit volume of reactor	kW/m3	0.199	Uniform	0.159	-	0.239
Separation
Crystallization output concentration multiplier	N/A	1	Triangular	0.8	1	1.2	assumed
Crystallization pressure filter recovery	N/A	0.85	Triangular	0.68	0.85	1	assumed
Facilities
Product succinic storage time	h	168	Triangular	134	168	202	assumed
Boiler efficiency	%	0.8	Uniform	0.72	-	0.88	baseline from Refs. 6 and 7; range assumed
