# Supplementary material for: An end-to-end pipeline for succinic acid production at an industrially relevant scale using Issatchenkia orientalis
Source: Nat Commun. 2023 Oct 3;14:6152. doi: 10.1038/s41467-023-41616-9 (PMC10547785; doi:10.1038/s41467-023-41616-9)
Supplement: Supplementary file 5 — Supplementary Data 2 [file 41467_2023_41616_MOESM5_ESM.xlsx]

## Sheet: Sheet1
Supplementary Data 2. Primers used in this study
Primers	Sequences (5’ to 3’)
MAE1.F	atcttaaaacacacacacaaaATGGGCGAGTTGAAAGAG
MAE1.R	tatagttcgcctcagaatCTAGACGGACTCGTGCTC
p102.site2.F	TCTTAAAAATATTGAACCGTCGAAACGTCCCAAACAAGGAAAcgaaaaatgcaccacacc
p102.site2.R	AAAGGTGAGAATTCAAAATGTTATTTTTGATCATGTAAAGGGTAGCACGTGATGAAAAGg
DAK.F	acaaacaaacacaattacaaaaaATGTCACAAGAAAAACATTGG
DAK.R	gaacaaacatcttgttgtagTTACGATTGGTATGCACTG
PaGDH.F	tcttaaaacacacacacaaaATGAAAGGTTTACTTTACTATGG
PaGDH.R	tatagttcgcctcagaatCTAACTTACTTCATTGGGC
p101a-DAK.F	ctgtgtagttaattgaattcttaagtttcttgatttaacctgatccaaaag
p101a-DAK.R	CCAAGCGCGCAATTAACCCTCACTAAAGGGAACAAAAGCTGGtatctgtcaacaacgtac
p102-PaGDH.F	AATACGACTCACTATAGGGCGAATTGGGTACCGGGCCCCCCCcgaaaaatgcaccacacc
p102-PaGDH.R	gacataccccttttggatcaggttaaatcaagaaacttaagaattcaattaactacacag
glycerol.int3.F	ATTCTTGTACAGCTTTGATGCGAGCATTAATAAGAAAGAAACTAGGGCGAATTGGGTACC
glycerol.int3.R	GAGGATATTAATGGTACTTAAGAATAGTTGAATAGATATATGCATGATTACGCCAAGCGC
SUC2.F	acaaacaaacacaattacaaaaaATGCTTTTGCAAGCTTTC
SUC2.R	gaacaaacatcttgttgtagCTATTTTACTTCCCTTACTTGG
p101a.int5.F	TTATAAAAACTGATAAACCATGAGAGTGTACCGATAAGTAAACGGATCCttgatttaacc
p101a.int5.R	ATTTTACCTTTTACAAATTACATCAAAAGGTTAATTTCTCTCtatctgtcaacaacgtac
URA3.F	acgcgtaaacagggaagg
URA3.R	acgcgtaacacttagaatacg
PDC.check.F	CATTGTTGGACCACGTCAAGG
PDC.check.R	AACGAGAATGATTGGTTTTTCTG
GPD.check.F	CCCCTGCTGAAAGATTATCTAC
GPD.check.R	AATTAGCACCTGATAAGGCAC
g3473.check.F	ATGACTTTACACAAAAATTCCAACG
g3473.check.R	GGGAATTATCAGCAATTGCTC
g3068.check.F	ATGTCTGATTTAGAGTCACAAC
g3068.check.R	CTCTCCACTTATGTGACG
NDE.check.F	GAGGTGACTTATTTAGAAGC
NDE.check.R	ATTTCCTTTGAGCGTTACC
g3837.check.F	ATGTCCCAATTAGATCAGAAG
g3837.check.R	CTTCAACAACTTCCTTGG
g1398.check.F	ATGACACAAACTTTACAAGC
g1398.check.R	GCCTGGAATATCAAAACC
g2945.check.F	ATGACAAACTCCAAACTAG
g2945.check.R	GCCTGGAATATCAAAACC
int1.down.R	GAAATGCCAAGTGTTTGAGC
int2.down.R	GCTGGTCTATAATAAATAGGG
int3.down.R	ACTTTCTGTAACACCGTTTC
int5.down.R	TAATCAAGAAAAGACAATGACC
MAE1.check.F	CCAGCTTCGTTAGAGAAGG
SA.check.F	tagggtataacatgaacttgg
glycerol.check.F	GAGGAATTTAGAAGATTTGACAG
SUC2.check.F	GTTCTACATTGACAAGTTCC
site1.spacer.F	tgcaAAGCGATAGTCTGTTTTGTC
site1.spacer.R	aaacGACAAAACAGACTATCGCTT
site2.spacer.F	tgcaTAATTTCAACACCTTACTCC
site2.spacer.R	aaacGGAGTAAGGTGTTGAAATTA
site3.spacer.F	tgcaTAAACACTAAGTTTCAAGCC
site3.spacer.R	aaacGGCTTGAAACTTAGTGTTTA
site5.spacer.F	tgcaTTAGACAGAATGAAGGCACC
site5.spacer.R	aaacGGTGCCTTCATTCTGTCTAA
p101a.PYC.F	acaaacaaacacaattacaaaaaatgtcaactgtggaagatcac
p101a.PYC.R	gaacaaacatcttgttgtagttaagctggcgcttcatc
p101a.MDH.F	acaaacaaacacaattacaaaaaatggtcaaggtgactattttagg
p101a.MDH.R	gaacaaacatcttgttgtagttagccatggacaaaattgaagc
p101a.FUMR.F	acaaacaaacacaattacaaaaaatgttctcaactacctcaattgc
p101a.FUMR.R	gaacaaacatcttgttgtagCTAATCCTTTGGACCAATCATG
p101a.FRD.F	ACAAACAAACACAATTACAAAAAATGG
p101a.FRD.R	gaacaaacatcttgttgtagttatgacccacttggttcag
