# Supplementary material for: An end-to-end pipeline for succinic acid production at an industrially relevant scale using Issatchenkia orientalis
Source: Nat Commun. 2023 Oct 3;14:6152. doi: 10.1038/s41467-023-41616-9 (PMC10547785; doi:10.1038/s41467-023-41616-9)
Supplement: Supplementary file 6 — Supplementary Data 3 [file 41467_2023_41616_MOESM6_ESM.xlsx]

## Sheet: Supplementary Data 3
Core mapping model with redox balance
id	equation		active	path	val	lb	ub	fix	xch
GLC_IN	GLC.ext (abcdef) -> GLC (abcdef)		1	external
hex	GLC (abcdef) -> G6P (abcdef)		1	glycolysis
pgi	G6P (abcdef) <-> F6P (abcdef)		1	glycolysis
pfk	F6P (abcdef) -> FBP (abcdef)		1	glycolysis
fbp	FBP (abcdef) -> F6P (abcdef)		1	glycolysis
fba	FBP (abcdef) <-> DHAP (abc) + GAP (def)		1	glycolysis
tpi	DHAP (abc) <-> GAP (cba)		1	glycolysis
gapdh	GAP (abc) <-> BPG (abc)		1	glycolysis
pgk	BPG (abc) <-> PG (abc)		1	glycolysis
eno	PG (abc) <-> PEP (abc)		1	glycolysis
pyk	PEP (abc) <-> Pyr.c (abc)		1	glycolysis
g6pdh	G6P (abcdef) -> PG6 (abcdef)		1	PPP
gnd	PG6 (abcdef) -> Ru5P (bcdef) + CO (a)		1	PPP
rpi	Ru5P (abcde) <-> R5P (abcde)		1	PPP
rpe	Ru5P (abcde) <-> X5P (abcde)		1	PPP
tkt1	X5P (abcde) + R5P (fghij) <-> S7P (abfghij) + GAP (cde)		1	PPP
tal	GAP (abc) + S7P (defghij) <-> E4P (ghij) + F6P (defabc)		1	PPP
tkt2	X5P (abcde) + E4P (fghi) <-> F6P (abfghi) + GAP (cde)		1	PPP
spk	S7P (abcdefg) -> SBP (abcdefg)		1	PPP
sbp	SBP (abcdefg) -> S7P (abcdefg)		1	PPP
sba	SBP (abcdefg) <-> DHAP (abc) + E4P (defg)		1	PPP
ppck	OAA.c (abcd) -> PEP (abc) + CO (d)		1	glyc*TCA
me_c	Mal.c (abcd) -> Pyr.c (abc) + CO (d)		1	glyc*TCA
me_m	Mal.m (abcd) -> Pyr.m (abc) + CO (d)		1	glyc*TCA
pc	Pyr.c (abc) + CO (d) -> OAA.c (abcd)		1	glyc*TCA
pyrtp	Pyr.c (abc) <-> Pyr.m (abc)		1	glyc*TCA
pdh	Pyr.m (abc) -> AcCoA.m (bc) + CO (a)		1	glyc*TCA
cs	OAA.m (abcd) + AcCoA.m (ef) <-> Cit.m (efabcd)		1	TCA
acon	Cit.m (abcdef) <-> ICit (abcdef)		1	TCA
icdh	ICit (abcdef) -> aKG (fedba) + CO (c)		1	TCA
akgdh	aKG (abcde) -> Suc.m (bcde) + CO (a)		1	TCA
sucd_m	Suc.m (abcd) <-> Fum.m (abcd)		1	TCA
fuma_m	Fum.m (abcd) <-> Mal.m (abcd)		1	TCA
mdh_m	Mal.m (abcd) <-> OAA.m (abcd)		1	TCA
icl	ICit (abcdef) -> Glx (fe) + Suc (abcd)		1	Glx_shunt
mals	Glx (ab) + AcCoA.c (cd) -> Mal.c (abcd)		1	Glx_shunt
Ser2Gly	Ser (abc) <-> Gly (ab) + MeTHF (c)		1	one_carbon
Gly2CO2	Gly (ab) <-> CO (a) + MeTHF (b)		1	one_carbon
maltp	Mal.c (abcd) <-> Mal.m (abcd)		1	shuttle
asptp	Asp.m (abcd) -> Asp.c (abcd)		1	shuttle
mdh_c	OAA.c (abcd) <-> Mal.c (abcd)		1	reductiveTCA
fuma_c	Mal.c (abcd) <-> Fum.c (abcd)		1	reductiveTCA
sucd_c	Fum.c (abcd) <-> Suc.c (abcd)		1	reductiveTCA
OAA2Asp_m	OAA.m (abcd) + Glu (efghi) <-> Asp.m (abcd) + aKG (efghi)		1	AA
OAA2Asp_c	OAA.c (abcd) + Glu (efghi) <-> Asp.c (abcd) + aKG (efghi)		1	AA
PG2Ser	PG (abc) + Glu (defgh) <-> Ser (abc) + aKG (defgh)		1	AA
Ser2Cys	Ser (abc) -> Cys (abc)		1	AA
Pyr2Ala	Pyr.m (abc) + Glu (defgh) <-> Ala (abc) + aKG (defgh)		1	AA
Pyr2aKV	Pyr.m (abc) + Pyr.m (def) <-> aKV (abecf) + CO (d)		1	AA
aKV2Val	aKV (abcde) + Glu (fghij) <-> Val (abcde) + aKG (fghij)		1	AA
aKV2IPPM	aKV (abcde) + AcCoA.m (fg) -> IPPM (fgabcde)		1	AA
IPPM2Leu	IPPM (fgabcde) + Glu (hijkl) <-> Leu (fgbcde) + CO (a) + aKG (hijkl)		1	AA
Skmsyn	PEP (abc) + E4P (defg) -> SKM (abcdefg)		1	AA
Chorsyn	SKM (abcdefg) + PEP (hij) -> Chor (abcdefghij)		1	AA
PHPYRsyn	Chor (abcdefghij) -> PHPYR (hijbcdefg) + CO (a)		1	AA
Phesyn	PHPYR (abcdefghi) + Glu (jklmn) <-> Phe (abcdefghi) + aKG (jklmn)		1	AA
Tyrsyn	Chor (abcdefghij) + Glu (klmno) -> Tyr (hijbcdefg) + CO (a) + aKG (klmno)		1	AA
Trpsyn	Chor (abcdefghij) + PRPP (klmno) + Ser (pqr) + Glu (stuvw) -> Trp (klbcdefgpqr) + GAP (mno) + Pyr.m (hij) + CO (a) + aKG (stuvw)		1	AA
Prosyn	Glu (abcde) <-> Pro (abcde)		1	AA
aKG2Glu	aKG (abcde) <-> Glu (abcde)		1	AA
Glu2Gln	Glu (abcde) <-> Gln (abcde)		1	AA
Ornsyn	Glu (abcde) -> Orn (abcde)		1	AA
Citrlsyn	Orn (abcde) + CO (f) -> Citrl (abcdef)		1	AA
Argsyn	Citrl (abcdef) -> Arg (abcdef)		1	AA
Thr2Gly	Thr (abcd) -> Gly (ab) + AcCoA.m (cd)		1	AA
Asnsyn	Asp.c (abcd) -> Asn (abcd)		1	AA
HomoSersyn	Asp.c (abcd) -> HomoSer (abcd)		1	AA
Thrsyn	HomoSer (abcd) -> Thr (abcd)		1	AA
Ilesyn	Thr (abcd) + Pyr.m (efg) + Glu (hijkl) -> Ile (abfcdg) + CO (e) + aKG (hijkl)		1	AA
Metsyn	HomoSer (abcd) + MeTHF (e) + Cys (fgh) -> Met (abcde) + Pyr.c (fgh)		1	AA
Lyssyn	aKG (abcde) + AcCoA.m (fg) + Glu (hijkl) -> Lys (fgbcde) + CO (a) + aKG (hijkl)		1	AA
Hissyn	PRPP (abcde) + ATP (fghijklmno) -> His (abcdei) + AICAR (fghjklmno)		1	AA
R5P2PRPP	R5P (abcde) <-> PRPP (abcde)		1	NA
Asp2OROT	Asp.c (abcd) + CO (e) <-> OROT (abcde)		1	NA
pyrmdsyn	OROT (abcde) + PRPP (fghij) -> UMP (bcdefghij) + CO (a)		1	NA
dTTPsyn	UMP (abcdefghi) + MeTHF (j) -> dTTP (abcdjefghi)		1	NA
AICARsyn	PRPP (abcde) + Gly (fg) + MeTHF (h) + CO (i) -> AICAR (hgifabcde)		1	NA
purinesyn	AICAR (abcdefghi) + MeTHF (j) -> ATP (abcjdefghi)		1	NA
DHAP2GLYC3P	DHAP (abc) <-> Glyc3P (cba)		1	biomass
accoasyn	Ace (ab) -> AcCoA.c (ab)		1	biomass
DNA	1.444*ATP + 0.5778*UMP + 0.8667*dTTP -> DNA		1	biomass
protein	0.9823*Ala + 0.3445*Arg + 0.2183*Asn + 0.6356*Asp.c + 0.01498*Cys + 0.2247*Gln + 0.6463*Glu + 0.6206*Gly + 0.1412*His + 0.413*Ile + 0.6334*Leu + 0.612*Lys + 0.1091*Met + 0.2868*Phe + 0.3531*Pro + 0.3959*Ser + 0.4087*Thr + 0.05992*Trp + 0.2183*Tyr + 0.5671*Val -> protein		1	biomass
lipid	31.13*AcCoA.c + 1.557*Glyc3P -> lipid		1	biomass
carbohydrate	1.866*F6P + 3.93*G6P -> carbohydrate		1	biomass
RNA	1.559*ATP + 1.788*UMP -> RNA		1	biomass
pdc	Pyr.c (abc) -> AcetAld (bc) + CO (a)		1	waste
EtOH	AcetAld (ab) -> EtOH (ab)		1	waste
Ace	AcetAld (ab) -> Ace (ab)		1	waste
Suc_EF	Suc.c (abcd) -> Suc.ext (abcd)		1	external
Pyr_EF	Pyr.c (abc) -> Pyr.ext (abc)		1	external
CO2_EF	CO (a) -> CO.ext (a)		1	external
Ace_EF	Ace (ab) -> Ace.ext (ab)		1	external
EtOH_EF	EtOH (ab) -> EtOH.ext (ab)		1	external
ribitol_EF	R5P (abcde) -> ribitol.ext (abcde)		1	external
CO2_IN	CO.air (a) -> CO (a)		1	external
sudoMal_c	0 Mal.c (abcd) -> Mal (abcd)		1	psuedo
sudoMal_m	0 Mal.m (abcd) -> Mal (abcd)		1	psuedo
sudoAsp_c	0 Asp.c (abcd) -> Asp (abcd)		1	psuedo
sudoAsp_m	0 Asp.m (abcd) -> Asp (abcd)		1	psuedo
sudoFum_c	0 Fum.c (abcd) -> Fum (abcd)		1	psuedo
sudoFum_m	0 Fum.m (abcd) -> Fum (abcd)		1	psuedo
sudoPyr_c	0 Pyr.c (abc) -> Pyr (abc)		1	psuedo
sudoPyr_m	0 Pyr.m (abc) -> Pyr (abc)		1	psuedo
sudoSuc_c	0 Suc.c (abcd) -> Suc (abcd)		1	psuedo
sudoSuc_m	0 Suc.m (abcd) -> Suc (abcd)		1	psuedo
sudoCit	0 Cit.m (abcdef) -> Cit (abcdef)		1	psuedo
dil_Mal	Mal (abcd) ->		1	psuedo	100			1
dil_Asp	Asp (abcd) ->		1	psuedo	100			1
dil_Fum	Fum (abcd) ->		1	psuedo	100			1
dil_Pyr	Pyr (abc) ->		1	psuedo	100			1
dil_Suc	Suc (abcd) ->		1	psuedo	100			1
dil_Cit	Cit (abcdef) ->		1	psuedo	100			1
Raw flux data
id	flux	lb	ub	pathway	reaction
GLC_IN	36.017	32.3237	39.7262	external	GLC.ext -> GLC
hex	36.017	32.3237	39.7262	glycolysis	GLC -> G6P
pgi	32.0939	28.5959	35.6084	glycolysis	G6P <-> F6P
pfk	77.8823	71.005	105.203	glycolysis	F6P -> FBP
fbp	44.9227	9.92958	70.1156	glycolysis	FBP -> F6P
fba	32.9596	29.3438	36.5875	glycolysis	FBP <-> DHAP + GAP
tpi	32.8177	29.2082	36.4389	glycolysis	DHAP <-> GAP
gapdh	66.3492	59.0546	73.6701	glycolysis	GAP + NAD.c <-> BPG + NADH.c
pgk	66.3492	59.0546	73.6701	glycolysis	BPG <-> PG
eno	65.728	58.435	73.0355	glycolysis	PG <-> PEP
pyk	65.1335	57.8439	NA	glycolysis	PEP <-> Pyr.c
g6pdh	2.8442	2.2304	3.49394	PPP	G6P + NADP.c -> PG6 + NADPH.c
gnd	2.8442	2.2304	3.49394	PPP	PG6 + NADP.c -> Ru5P + CO2 + NADPH.c
rpi	1.46624	1.25499	1.68982	PPP	Ru5P <-> R5P
rpe	1.37796	0.970472	1.80904	PPP	Ru5P <-> X5P
tkt1	0.837604	0.633024	1.05416	PPP	X5P + R5P <-> S7P + GAP
tal	0.837604	0.475964	1.10521	PPP	GAP + S7P <-> E4P + F6P
tkt2	0.540353	0.336373	0.755808	PPP	X5P + E4P <-> F6P + GAP
spk	6.41456e-07	0	1000	PPP	S7P -> SBP
sbp	6.41395e-07	0	1000	PPP	SBP -> S7P
sba	6.04814e-11	-0.191384	0.342193	PPP	SBP <-> DHAP + E4P
ppck	6.40666e-07	0	NA	other	OAA.c -> PEP + CO2
me2_c	6.40218e-07	0	10.391	other	Mal.c + NADP.c -> Pyr.c + CO2 + NADPH.c
me1_m	6.41762e-07	0	0.232584	other	Mal.m + NAD.m -> Pyr.m + CO2 + NADH.m
me2_m	1.36562	0.915926	1.49807	other	Mal.m + NADP.m -> Pyr.m + CO2 + NADPH.m
pc	29.7945	25.0284	975.86	other	Pyr.c + CO2 -> OAA.c
pyrtp	5.44006	3.6126	7.00232	other	Pyr.c <-> Pyr.m
pdh	4.80849	2.98753	6.34703	other	Pyr.m -> AcCoA.m + CO2
cs_m	4.1533	2.33682	5.68488	TCA	OAA.m + AcCoA.m <-> Cit.m
acon_m	4.1533	2.33682	5.68488	TCA	Cit.m <-> Icit.m
icdh_m	4.15329	2.33705	5.68485	TCA	Icit.m + NAD.m -> aKG.m + CO2 + NADH.m
akgdh_m	3.0061	1.19345	4.53138	TCA	aKG.m + NAD.m -> Suc.m + CO2 + NADH.m
sucd_m	3.0061	1.19345	4.53138	TCA	Suc.m <-> Fum.m
fuma_m	3.0061	1.19345	4.53138	TCA	Fum.m <-> Mal.m
mdh_m	4.15828	-11.2595	14.0434	TCA	Mal.m + NAD.m <-> OAA.m + NADH.m
maltp	2.5178	-13.9446	11.9652	shuttle	Mal.c + aKG.m <-> Mal.m + aKG.c
asptp	0.00498572	0.00498572	9.23488	shuttle	Asp.m + Glu.c <-> Asp.c + Glu.m
aspta_m	0.00498572	0.00498572	9.23488	shuttle	OAA.m + Glu.m <-> Asp.m + aKG.m
aspta_c	1.77555	-7.46929	18.2405	shuttle	OAA.c + Glu.c <-> Asp.c + aKG.c
glutp	1.86883	1.68752	2.0501	shuttle	Glu.c <-> Glu.m
mdh_c	-28.019	-43.6301	-11.6449	reductiveTCA	Mal.c + NAD.c <-> OAA.c + NADH.c
fuma_c	-25.5012	-30.2443	-20.748	reductiveTCA	Fum.c <-> Mal.c
fumr_c	25.5012	20.748	30.2443	reductiveTCA	Fum.c + NADH.c <-> Suc.c + NAD.c
icittp	9.63728e-07	NA	0.445529	Glx_shunt	Icit.m <-> Icit.c
icdh_c	4.32376e-07	0	0.261883	other	Icit.c + NADP.c -> aKG.c + CO2 + NADPH.c
icl	5.31352e-07	-3.10862e-15	0.445445	Glx_shunt	Icit.c -> Glx + Suc.c
mals	5.31352e-07	0	0.445445	Glx_shunt	Glx + AcCoA.c -> Mal.c
Ser2Gly	0.316091	-0.131851	0.364942	one_carbon	Ser <-> Gly + MeTHF
Gly2CO2	0.308395	0.278478	0.755117	one_carbon	Gly + NADP.m <-> CO2 + MeTHF + NADPH.m
glud	0.540059	-1.6486	10.7676	nitrogen	aKG.c + NADPH.c <-> Glu.c + NADP.c
glns	4.78993	-5.44593	7.42118	nitrogen	Glu.c <-> Gln
glus	4.67172	-5.5826	7.30127	nitrogen	Gln + aKG.c + NADH.c <-> Glu.c + Glu.c + NAD.c
Pyr2Ala	0.516778	0.466641	0.566905	AA	Pyr.m + Glu.m <-> Ala + aKG.m
Pyr2aKV	0.63157	0.570297	0.692833	AA	Pyr.m + Pyr.m + NADPH.m <-> aKV + CO2 + NADP.m
aKV2Val	0.298345	0.2694	0.327285	AA	aKV + Glu.m <-> Val + aKG.m
aKV2IPPM	0.333225	0.300896	0.365548	AA	aKV + AcCoA.m -> IPPM
IPPM2Leu	0.333225	0.300896	0.365548	AA	IPPM + Glu.m <-> Leu + CO2 + aKG.m
Ilesyn	0.217275	0.196195	0.238351	AA	Thr + Pyr.m + Glu.m + NADPH.m -> Ile + CO2 + aKG.m + NADP.m
Lyssyn	0.321967	0.29073	0.353198	AA	aKG.m + AcCoA.m + Glu.m + 2 * NADPH.m -> Lys + CO2 + aKG.m + 2 * NADP.m
Ornsyn	0.181238	0.163654	0.198818	AA	Glu.m + NADPH.m -> Orn + NADP.m
Citrlsyn	0.181238	0.163654	0.198818	AA	Orn + CO2 -> Citrl
Argsyn	0.181238	0.163654	0.198818	AA	Citrl -> Arg
PG2Ser	0.621171	0.174162	0.668564	AA	PG + Glu.c + NAD.c <-> Ser + aKG.c + NADH.c
Ser2Cys	0.0652772	0.0589441	0.0716091	AA	Ser -> Cys
Skmsyn	0.297251	0.268412	0.326085	AA	PEP + E4P + NADPH.c -> SKM + NADP.c
Chorsyn	0.297251	0.268412	0.326085	AA	SKM + PEP -> Chor
PHPYRsyn	0.150882	0.136244	0.165518	AA	Chor -> PHPYR + CO2
Phesyn	0.150882	0.136244	0.165518	AA	PHPYR + Glu.c <-> Phe + aKG.c
Tyrsyn	0.114845	0.103703	0.125985	AA	Chor + Glu.c + NADP.c -> Tyr + CO2 + aKG.c + NADPH.c
Trpsyn	0.0315233	0.028465	0.034581	AA	Chor + PRPP + Ser + Glu.c -> Trp + GAP + Pyr.c + CO2 + aKG.c
Prosyn	0.185762	0.16774	0.203781	AA	Glu.c + 2 * NADPH.c <-> Pro + 2 * NADP.c
Thr2Gly	0.562858	0.480815	1.45786	AA	Thr -> Gly + AcetAld.c
Asnsyn	0.114845	0.103703	0.125985	AA	Asp.c -> Asn
HomoSersyn	1.05254	0.924202	1.95102	AA	Asp.c + 2 * NADPH.c -> HomoSer + 2 * NADP.c
Thrsyn	0.995145	0.872275	1.89342	AA	HomoSer -> Thr
Metsyn	0.0573964	0.0518279	0.0629638	AA	HomoSer + MeTHF + Cys -> Met + Pyr.c
Hissyn	0.0742838	0.067077	0.0814894	AA	PRPP + ATP -> His + AICAR
DHAP2GLYC3P	0.141974	0.078183	0.206242	biomass	DHAP + NADH.c <-> Glyc3P + NAD.c
accoasyn	2.83857	1.56305	4.1235	biomass	Ace.c -> AcCoA.c
DNA	0.00540112	0.00487202	0.00592893	biomass	1.444*ATP + 0.5778*UMP + 0.8667*dTTP -> DNA
protein	0.526089	0.475049	0.57712	biomass	0.9823*Ala + 0.3445*Arg + 0.2183*Asn + 0.6356*Asp.c + 0.01498*Cys + 0.2247*Gln + 0.6463*Glu.c + 0.6206*Gly + 0.1412*His + 0.413*Ile + 0.6334*Leu + 0.612*Lys + 0.1091*Met + 0.2868*Phe + 0.3531*Pro + 0.3959*Ser + 0.4087*Thr + 0.05992*Trp + 0.2183*Tyr + 0.5671*Val -> protein
lipid	0.0911842	0.0502139	0.132461	biomass	31.13*AcCoA.c + 1.557*Glyc3P + 27.3 * NADPH.c -> lipid + 27.3 * NADP.c
carbohydrate	0.274515	0.249051	0.299989	biomass	1.866*F6P + 3.93*G6P -> carbohydrate
RNA	0.151548	0.136849	0.166248	biomass	1.559*ATP + 1.788*UMP -> RNA
NADHq7	8.6365	0	28.0732	NADH	NADH.c -> NAD.c
NADHcmplxI	14.1562	0	25.8911	NADH	NADH.m -> NAD.m
pdc	2.27626	0.995435	3.56642	fermentation	Pyr.c -> AcetAld.c + CO2
AcetAldtp	2.83912	1.56364	4.12421	fermentation	AcetAld.c <-> AcetAld.m
EtOH	0.000274905	-3.10862e-15	0.0198381	fermentation	AcetAld.m + NADH.m <-> EtOH + NAD.m
Ace	2.83884	1.56353	4.12374	fermentation	AcetAld.m + NAD.m <-> Ace.m + NADH.m
Acetp	2.83884	1.56353	4.12374	fermentation	Ace.m <-> Ace.c
Suc_EF	25.5012	20.7484	30.2458	external	Suc.c -> Suc.ext
Pyr_EF	27.7116	22.4108	33.0166	external	Pyr.c -> Pyr.ext
CO2_EF	6.98303	0	15.1904	external	CO2 -> CO2.ext
Ace_EF	0.000274905	0	0.019835	external	Ace.c -> Ace.ext
EtOH_EF	0.000274905	0	0.0198381	external	EtOH -> EtOH.ext
Glyc_EF	1e-07	0	0.195996	external	Glyc3P -> Glyc3P
ribitol_EF	1e-07	0	0.0193185	external	R5P -> ribitol.ext
CO2_IN	16.6392	12.5273	20.8167	external	CO2.air -> CO2
