# Supplementary material for: An end-to-end pipeline for succinic acid production at an industrially relevant scale using Issatchenkia orientalis
Source: Nat Commun. 2023 Oct 3;14:6152. doi: 10.1038/s41467-023-41616-9 (PMC10547785; doi:10.1038/s41467-023-41616-9)
Supplement: Supplementary file 7 — Supplementary Data 4 [file 41467_2023_41616_MOESM7_ESM.zip]

Archive with 26 entries (26 files):
- pRS415-E.dna
- pRS416-PaGDH-DAK.dna
- pRS416-SA-site1.dna
- pVT101a-DAK.dna
- pVT101a-FRD.dna
- pVT101a-FUMR.dna
- pVT101a-MDH.dna
- pVT101a-PYC.dna
- pVT101a-SUC2.dna
- pVT101a.dna
- pVT102-MAE1.dna
- pVT102-PaGDH.dna
- pVT102.dna
- pVT36b-g1398.dna
- pVT36b-g2945.dna
- pVT36b-g3068.dna
- pVT36b-g3473.dna
- pVT36b-g3837.dna
- pVT36b-GPD.dna
- pVT36b-int1.dna
- pVT36b-int2.dna
- pVT36b-int3.dna
- pVT36b-int5.dna
- pVT36b-NDE.dna
- pVT36b-PDC.dna
- pVT36b.dna
