# Supplementary material for: An end-to-end pipeline for succinic acid production at an industrially relevant scale using Issatchenkia orientalis
Source: Nat Commun. 2023 Oct 3;14:6152. doi: 10.1038/s41467-023-41616-9 (PMC10547785; doi:10.1038/s41467-023-41616-9)
Supplement: Supplementary file 9 — Source Data [file 41467_2023_41616_MOESM9_ESM.xlsx]

## Sheet: Fig. 2
	Strain	Aeration	Substrates	Titer (g/L)			Productivity (g/L/h)
	SA	Oxygen-limited	Glucose	6.59455	6.96786	6.68964	0.054955	0.058066	0.055747
	MAE1/SA	Oxygen-limited	Glucose	26.6638	23.6773	22.0627	0.222199	0.19731	0.183856
	SA/MAE1/pdc∆/gpd∆	Oxygen-limited	Glucose	25.6546	24.9503	23.3767	0.213789	0.20792	0.194806
	SA/MAE1/pdc∆/gpd∆	Oxygen-limited	Glucose+Glycerol	30.2212	31.0723	30.244	0.179888	0.18495	0.180024
	SA/MAE1/pdc∆/gpd∆	Aerobic	Glucose+Glycerol	39.9053	37.3376	38.5941	0.27712	0.259289	0.268015
	g3473∆	Aerobic	Glucose+Glycerol	41.1035	41.6664	43.3227	0.285441	0.28935	0.300852
	g3473∆/nde∆	Aerobic	Glucose+Glycerol	45.6322	47.538	45.9599	0.27162	0.282964	0.273571
	g3473∆/PaGDH-DAK	Aerobic	Glucose+Glycerol	41.8199	42.0373	42.0412	0.435624	0.437889	0.437929

## Sheet: Fig. 3A
Replicate 1	Time (hours)	Glucose (g/L)	Glycerol (g/L)	Pyruvate (g/L)	Succinate (g/L)	OD600		Replicate 2	Time (hours)	Glucose (g/L)	Glycerol (g/L)	Pyruvate (g/L)	Succinate (g/L)	OD600
	0	50	18	0	0	1			0	50	18	0	0	1
	24	30.4405	17.6342	1.23	7.22776	40			24	31.9833	17.3539	1.5	6.97071	37
	48	2.72128	17.3859	2.74	29.1657	69			48	2.9657	15.3032	3.21	27.1353	75
	72	0	4.5704	0	39.544	82			72	0	1.98012	0	38	79
	72 (fed)	44.0802	19.0624	0	33.953	75			72 (fed)	48.7034	17.1938	0	35.9623	80
	96	24.9247	17.2133	3.56	52.5915	82			96	19.4743	13.9646	3.67	60.2339	91
	120	0.879064	13.1158	3.29	71.794	92			120	1.43258	6.99852	3.28	78.5253	82
	144	0	1.26438	0	75.4519	90			144	0	0	0	81.7927	78
	144 (fed)	43.6583	15.9239	0	69.4666	96			144 (fed)	44.0174	16.613	0	75.9604	80
	168	22.808	13.1977	2.57	93.0414	86			168	27.7216	14.4835	0.5	84.5309	72
	192	6.70944	12.2299	0.31	98.9243	87			192	5.07401	10.5251	4.76	110.771	72
	216	0	5.78508	0	100.99	95			216	0	3.97504	5.77	117.979	91
	216 (fed)	45.0429	21.1225	0	91.8163	96			216 (fed)	44.899	19.82	5.34	110.738	82
	240	40.7981	21.1243	0	92.1135	98			240	32.2365	17.9955	5.96	117.908	84
	264	32.3557	20.2593	0	94.109	95			264	17.599	13.4944	5.93	125.691	81
	288	23.3236	19.9846	0	95.984	90			288	11.83	8.3782	5.25	117.542	83
	Average of two replicates up to 216 hours
	Time (hours)	Glucose (g/L)	Glycerol (g/L)	Pyruvate (g/L)	Succinate (g/L)	Reactor volume (mL)
	0	50	18	0	0	100
	24	31.5939	17.1931	1.365	6.70379	not measured
	48	3.10439	16.0395	2.975	26.833	not measured
	72	0	3.80417	0	36.6454	not measured
	72 (fed)	46.3918	18.1281	0	34.9576	111
	96	22.1995	15.5889	3.615	56.4127	not measured
	120	1.15582	10.0572	3.285	75.1596	not measured
	144	0	0.63219	0	78.6223	not measured
	144 (fed)	43.8379	16.2684	0	72.7135	122
	168	25.2648	13.8406	1.535	88.7862	not measured
	192	5.89173	11.3775	2.535	104.848	not measured
	216	0	4.88006	2.885	109.485	122.5
	Amount of glucose consumed (g)	15.4977
	Amount of glycerol consumed (g)	4.94857
	Amount of succinic acid produced (g)	13.4119
	Yield (g/g glucose equivalent)	0.655956

## Sheet: Fig. 3B
Replicate 1	Time (hours)	Sucrose (g/L)	Glucose (g/L)	Fructose (g/L)	Pyruvate (g/L)	Succinate (g/L)		Replicate 2	Time (hours)	Sucrose (g/L)	Glucose (g/L)	Fructose (g/L)	Pyruvate (g/L)	Succinate (g/L)
	0	105.708	7.44889	14.5885	0	0			0	105.708	7.44889	14.5885	0	0
	24	0	17.7299	39.24	0	20.4074			24	0	17.3202	38.65	0	20.4911
	48	0	2.67064	8.06	0	48.3678			48	0	4.27054	11.42	0	43.5694
	48 (fed)	0	35.1482	36.98	0	49.4795			50	0	31.2871	33.37	0	47.2926
	72	0	2.38108	4.5	0	101.259			72	0	4.52769	6.51	0	85.1554
	72 (fed)	3.4	11.929	13.59	0	99.7725			74	0	10.6705	12.19	0	88.1373
	84	0	1.5992	7.1	0	110.273			84	0	1.95418	5.75	0	98.9801
	Average of two replicates
	Time (hours)	Sucrose (g/L)	Glucose (g/L)	Fructose (g/L)	Pyruvate (g/L)	Succinate (g/L)	Reactor volume (mL)
	0	105.708	7.44889	14.5885	0	0	100
	24	0	17.5251	38.9466	0	20.4493	not measured
	48	0	3.47059	9.74293	0	45.9686	not measured
	48 (fed)	0	33.2177	35.178	0	48.386	115
	72	0	3.45438	5.50758	0	93.2074	not measured
	72 (fed)	1.70176	11.2998	12.8881	0	93.9549	122
	84	0	1.77669	6.42629	0	104.627	123
	Amount of sucrose consumed (g)	10.7785
	Amount of glucose consumed (g)	5.69639
	Amount of fructose consumed (g)	3.22615
	Amount of succinic acid produced (g)	12.8691
	Yield (g/g glucose equivalent)	0.634936

## Sheet: Fig. 3C
	Time (hours)	Sucrose (g/L)	Glucose (g/L)	Fructose (g/L)	Pyruvate (g/L)	Succinate (g/L)
	0	105.709	7.44889	14.5885	0	0
	6	0	55.7262	59.0366	0.3	0
	12	0	50.7721	57.2848	0.3	3.13667
	24	0	37.2064	52.838	0.41	15.7527
	36	0	18.3823	37.3605	18.1	26.8566
	48	0	9.73004	32.6355	16.4	37.715
	72	0	0.630374	14.6381	11.9	59.4694
	96	0	0	7.9	0.3	63.1
	Amount of sucrose consumed (g)	105.709
	Amount of glucose consumed (g)	7.44889
	Amount of fructose consumed (g)	6.68851
	Amount of succinic acid produced (g)	63.1
	Yield (g/g glucose equivalent)	0.503152

## Sheet: Fig. 4AB lab_batch_baseline
	Biorefinery												TEA	Installed cost												Material cost												Cooling duty
	Minimum selling price [$/kg]	Product yield [10^6 kg/yr]	Product purity [%]	Adjusted minimum selling price [$/kg]	Adjusted product yield [10^6 kg/yr]	Product recovery [%]	Total capital investment [10^6 $]	Total installed equipment cost [10^6 $]	Annual operating cost [10^6 $/yr]	Annual material cost [10^6 $/yr]	Annual product sale [10^6 $/yr]	Annual electricity credit [10^6 $/yr]	Net present value [$]	feedstock [10^6 $]	conversion [10^6 $]	separation [10^6 $]	wastewater [10^6 $]	storage [10^6 $]	boiler & turbogenerator [10^6 $]	cooling utility facilities [10^6 $]	other facilities [10^6 $]	heat exchanger network [10^6 $]	natural gas (for steam generation) [10^6 $]	natural gas (for product drying) [10^6 $]	fixed operating costs [10^6 $]	feedstock [USD/h]	conversion [USD/h]	separation [USD/h]	wastewater [USD/h]	storage [USD/h]	boiler & turbogenerator [USD/h]	cooling utility facilities [USD/h]	other facilities [USD/h]	heat exchanger network [USD/h]	natural gas (for steam generation) [USD/h]	natural gas (for product drying) [USD/h]	fixed operating costs [USD/h]	feedstock [GJ/h]	conversion [GJ/h]	separation [GJ/h]	wastewater [GJ/h]	storage [GJ/h]	boiler & turbogenerator [GJ/h]	cooling utility facilities [GJ/h]	other facilities [GJ/h]	heat exchanger network [GJ/h]	natural gas (for steam generation) [GJ/h]	natural gas (for product drying) [GJ/h]	fixed operating costs [GJ/h]
initial	1.43879	23.4384	0.848126	1.69644	19.8787	0.983256	179.368	100.594	17.337	18.5764	39.7617	6.10622	41.6888	3.87202	18.2515	11.4659	21.1371	1.14641	40.9028	0.436621	2.84302	0.538324	0	0	0	3322.78	330.855	37.6433	94.3673	0	-1129.67	0	0	0	0	37.6433	909.089	0	25.4517	60.2135	0	0	16.4405	0	0	-32.5592	0	0	0
end	1.43883	23.438	0.848126	1.69648	19.8783	0.98324	179.371	100.595	17.337	18.5764	39.7621	6.10626	-20.9261	3.87207	18.2519	11.4658	21.1379	1.14641	40.9034	0.436683	2.84303	0.53829	0	0	0	3322.78	330.859	37.6426	94.3733	0	-1129.68	0	0	0	0	37.6426	909.094	0	25.4529	60.2153	0	0	16.4408	0	0	-32.5594	0	0	0
[truncated: 50 more columns]

## Sheet: Fig. 4AB lab_batch_uncertainty
Element	Biorefinery												TEA	Installed cost												Material cost												Cooling duty
Feature	Minimum selling price [$/kg]	Product yield [10^6 kg/yr]	Product purity [%]	Adjusted minimum selling price [$/kg]	Adjusted product yield [10^6 kg/yr]	Product recovery [%]	Total capital investment [10^6 $]	Total installed equipment cost [10^6 $]	Annual operating cost [10^6 $/yr]	Annual material cost [10^6 $/yr]	Annual product sale [10^6 $/yr]	Annual electricity credit [10^6 $/yr]	Net present value [$]	feedstock [10^6 $]	conversion [10^6 $]	separation [10^6 $]	wastewater [10^6 $]	storage [10^6 $]	boiler & turbogenerator [10^6 $]	cooling utility facilities [10^6 $]	other facilities [10^6 $]	heat exchanger network [10^6 $]	natural gas (for steam generation) [10^6 $]	natural gas (for product drying) [10^6 $]	fixed operating costs [10^6 $]	feedstock [USD/h]	conversion [USD/h]	separation [USD/h]	wastewater [USD/h]	storage [USD/h]	boiler & turbogenerator [USD/h]	cooling utility facilities [USD/h]	other facilities [USD/h]	heat exchanger network [USD/h]	natural gas (for steam generation) [USD/h]	natural gas (for product drying) [USD/h]	fixed operating costs [USD/h]	feedstock [GJ/h]	conversion [GJ/h]	separation [GJ/h]	wastewater [GJ/h]	storage [GJ/h]	boiler & turbogenerator [GJ/h]	cooling utility facilities [GJ/h]	other facilities [GJ/h]	heat exchanger network [GJ/h]	natural gas (for steam generation) [GJ/h]	natural gas (for product drying) [GJ/h]	fixed operating costs [GJ/h]
0	1.41461	22.0245	0.848102	1.66797	18.679	0.981973	177.896	100.03	14.5169	16.1535	36.7363	6.59664	-742.453	3.96566	16.3318	11.4665	20.9865	1.18639	42.24	0.396188	2.91946	0.537835	0	0	0	3014.69	307.674	36.9388	93.2319	0	-1263.52	0	0	0	0	36.9388	941.93	0	25.0616	59.7915	0	0	17.8047	0	0	-33.0868	0	0	0
1	1.334	28.669	0.848462	1.57226	24.3246	0.97896	199.667	111.608	20.099	18.8666	45.0753	4.13531	771.809	4.0569	21.7738	13.6328	25.6571	1.2236	40.9547	0.582019	3.03501	0.692284	0	0	0	3301.76	400.645	41.569	130.374	0	-683.492	0	0	0	0	41.569	984.123	0	31.1832	82.4894	0	0	14.3858	0	0	-40.8571	0	0	0
2	1.5268	23.8869	0.848238	1.79997	20.2618	0.985654	182.125	102.212	20.2049	20.5924	42.9958	5.39155	30.15	3.9889	18.074	11.671	22.7697	1.12108	40.6427	0.438398	2.95373	0.552192	0	0	0	3873.67	272.114	32.61	106.851	0	-979.256	0	0	0	0	32.61	929.726	0	26.2493	66.3175	0	0	15.4783	0	0	-34.7476	0	0	0
3	1.44454	24.3459	0.848061	1.70335	20.6468	0.977205	171.682	96.1655	19.9787	20.9097	41.4695	5.96074	917.03	3.8695	17.4667	11.4303	19.647	1.13124	38.7967	0.458558	2.82843	0.537013	0	0	0	3546.87	294.96	37.28	83.4793	0	-971.597	0	0	0	0	37.28	828.865	0	26.0451	55.7856	0	0	15.1093	0	0	-31.7476	0	0	0
4	1.58587	24.3636	0.848101	1.86991	20.6628	0.981455	193.267	108.105	21.3698	21.9541	45.5577	5.71263	941.539	4.26045	21.5912	11.9609	22.68	1.18921	42.106	0.557625	3.13293	0.626783	0	0	0	3958.72	383.52	32.88	106.122	0	-1042.12	0	0	0	0	32.88	953.513	0	30.8331	66.9995	0	0	16.7734	0	0	-36.6923	0	0	0
5	1.41651	22.2065	0.848206	1.67001	18.8357	0.972379	179.62	101.043	14.6534	18.1937	37.085	8.1982	-24.71	3.91194	16.6158	11.4019	20.7807	1.10842	43.4367	0.391487	2.87308	0.52316	0	0	0	3107.52	281.459	33.3642	91.6705	0	-1519.95	0	0	0	0	33.3642	853.117	0	24.1742	59.6847	0	0	19.1183	0	0	-32.4766	0	0	0
6	1.47768	22.4527	0.848171	1.7422	19.0437	0.986508	180.146	101.164	16.6022	17.5041	39.117	5.6096	888.493	3.76472	18.0649	11.1351	22.4779	1.11352	40.8138	0.442419	2.76536	0.58576	0	0	0	3173.17	251.921	34.5924	104.607	0	-1059.58	0	0	0	0	34.5924	906.273	0	24.7196	64.0587	0	0	15.7496	0	0	-32.3854	0	0	0
7	1.2566	24.7643	0.847937	1.48195	20.9986	0.992194	176.62	99.2718	14.6367	17.5431	36.6993	7.27787	-35.8562	4.03468	17.1254	10.7632	20.1976	1.07044	42.1992	0.423574	2.97021	0.487513	0	0	0	3071.69	224.299	38.4026	87.5	0	-1401.32	0	0	0	0	38.4026	858.352	0	25.964	54.5848	0	0	17.9322	0	0	-31.2987	0	0	0
8	1.56904	20.1692	0.848118	1.85002	17.1059	0.981924	166.267	93.4157	16.5279	19.8387	37.3134	7.96387	41.2613	3.8257	16.3723	10.0198	17.3787	1.04626	41.143	0.391508	2.77363	0.464737	0	0	0	3513.16	242.039	28.0157	68.0381	0	-1451.89	0	0	0	0	28.0157	824.898	0	23.594	44.8805	0	0	18.216	0	0	-27.6852	0	0	0
9	1.49697	23.4688	0.848045	1.76521	19.9026	0.979371	192.002	107.717	17.4339	19.2596	41.4272	7.14951	773.576	3.9692	19.7281	12.0352	22.5206	1.2085	44.3077	0.410105	2.93533	0.6022	0	0	0	3558.64	322.23	40.0022	104.888	0	-1316.25	0	0	0	0	40.0022	965.781	0	25.8263	66.704	0	0	19.093	0	0	-35.3085	0	0	0
10	1.41014	26.509	0.847754	1.66339	22.4731	0.986638	188.078	105.78	20.568	24.2142	44.0947	8.54163	771.25	4.09941	17.6931	11.6792	21.9342	1.23063	45.1243	0.421493	3.0385	0.559493	0	0	0	4121.93	362.041	39.9484	100.383	0	-1532.18	0	0	0	0	39.9484	861.546	0	26.7957	63.0813	0	0	20.0929	0	0	-34.6205	0	0	0
11	1.46697	23.6262	0.84822	1.72946	20.0402	0.981814	178.36	99.7093	18.5461	17.7901	40.8606	4.14877	-952.911	3.92282	19.4	11.8943	21.4185	1.20533	38.283	0.222481	2.88749	0.475488	0	0	0	3303.61	347.69	42.7882	96.4568	0	-752.608	0	0	0	0	42.7882	960.184	0	24.6347	62.3362	0	0	13.123	0	0	-26.1257	0	0	0
12	1.5035	21.0995	0.848345	1.77227	17.8996	0.98004	168.652	94.3906	16.3084	16.5362	37.3941	4.8947	787.283	3.60623	18.1089	10.9884	19.2745	1.05246	37.7556	0.482478	2.60734	0.514754	0	0	0	3080.71	263.963	35.8093	80.8872	0	-924.849	0	0	0	0	35.8093	911.916	0	24.5903	53.1681	0	0	14.4148	0	0	-29.1325	0	0	0
13	1.40337	25.3871	0.848082	1.65476	21.5303	0.982729	188.524	105.639	18.4347	19.4368	42.0096	6.15344	851.442	4.22637	19.2563	12.2292	22.0957	1.2526	42.3623	0.495572	3.10001	0.621126	0	0	0	3587.1	309.062	42.7428	101.597	0	-1125.98	0	0	0	0	42.7428	955.624	0	29.4628	65.326	0	0	17.1727	0	0	-36.2507	0	0	0
14	1.55914	18.4225	0.848123	1.83835	15.6246	0.982549	159.728	89.6708	13.9109	15.3832	33.867	5.87228	909.698	3.6188	15.8856	9.94542	17.6267	0.93555	38.0989	0.451848	2.60428	0.503741	0	0	0	2929.81	201.485	28.3122	69.684	0	-1166.64	0	0	0	0	28.3122	879.273	0	23.2994	45.563	0	0	15.4715	0	0	-26.5275	0	0	0
15	1.37607	24.4232	0.848297	1.62215	20.7182	0.976552	186.088	104.525	16.3667	16.9735	39.6182	5.58267	-29.2717	3.87833	17.3389	12.6728	23.357	1.25987	42.4202	0.214533	2.867	0.516583	0	0	0	3076.9	385.821	39.2781	111.46	0	-1057.85	0	0	0	0	39.2781	964.685	0	23.9414	71.6246	0	0	16.038	0	0	-26.957	0	0	0
16	1.34805	24.3724	0.848292	1.58913	20.6749	0.973503	168.713	94.1995	17.6242	17.5826	38.7308	4.89132	-951.924	3.682	18.6677	11.5504	19.0216	1.09455	36.478	0.460578	2.66791	0.576751	0	0	0	2942.87	242.754	38.5779	79.0728	0	-780.568	0	0	0	0	38.5779	827.136	0	25.2414	54.256	0	0	13.2148	0	0	-30.5489	0	0	0
17	1.37283	25.0875	0.848277	1.61837	21.2811	0.987488	180.288	101.104	18.0553	18.6989	40.6007	5.47539	-731.7	3.83544	18.3284	11.5174	22.167	1.2121	40.1342	0.493455	2.82144	0.594697	0	0	0	3240.05	326.991	38.4838	102.199	0	-979.583	0	0	0	0	38.4838	887.524	0	26.3057	63.5515	0	0	15.3468	0	0	-32.9637	0	0	0
18	1.53895	22.388	0.84794	1.81492	18.9837	0.98837	182.615	102.486	17.8035	20.3131	40.6326	7.30483	24.3572	4.07142	18.761	11.0394	19.6063	1.0809	43.8342	0.548236	2.99578	0.54921	0	0	0	4027.24	276.863	41.2639	83.2366	0	-1494.68	0	0	0	0	41.2639	977.421	0	28.9869	53.6601	0	0	19.9449	0	0	-31.7045	0	0	0
19	1.73071	22.6932	0.848133	2.04061	19.2468	0.988009	190.083	106.488	22.5071	23.0029	46.308	5.30432	-856.868	4.29055	20.7116	11.2934	23.3078	1.11445	41.4398	0.540169	3.16308	0.627336	0	0	0	4362.66	289.32	33.0505	111.118	0	-1030.17	0	0	0	0	33.0505	958.069	0	29.9762	67.2602	0	0	15.95	0	0	-36.0908	0	0	0
20	1.46786	26.3725	0.848405	1.73014	22.3746	0.976885	183.565	102.59	22.6354	21.7612	45.6281	4.21142	-45.3739	4.06711	19.441	12.899	22.1475	1.23842	39.0635	0.220712	3.01331	0.49906	0	0	0	4046.57	393.05	37.4773	101.951	0	-734.571	0	0	0	0	37.4773	959.348	0	26.1748	67.7655	0	0	13.2506	0	0	-28.761	0	0	0
21	1.31109	28.0798	0.848365	1.54543	23.8219	0.985191	193.631	108.448	19.1847	20.9522	43.3955	7.1115	-28.8288	4.07573	20.7511	12.3584	21.8872	1.10488	44.1235	0.51446	3.01839	0.614493	0	0	0	3727.08	304.184	36.1732	100.009	0	-1250.8	0	0	0	0	36.1732	927.877	0	29.3086	64.6717	0	0	19.0027	0	0	-35.471	0	0	0
22	1.56568	19.2392	0.847694	1.84699	16.309	0.985848	159.141	89.5083	15.6392	17.5652	35.5347	6.48054	32.0878	3.79079	14.6956	9.88809	17.5296	0.992023	39.0507	0.360402	2.74594	0.45503	0	0	0	3290.58	225.151	32.2847	69.0466	0	-1226.82	0	0	0	0	32.2847	854.311	0	22.4833	44.8277	0	0	16.221	0	0	-27.1964	0	0	0
23	1.26234	27.8819	0.848214	1.48823	23.6499	0.978022	200.121	112.28	16.496	18.2005	41.4948	7.02106	-55.3737	4.28382	19.7503	13.2433	23.9921	1.24431	45.7907	0.254143	3.16329	0.558418	0	0	0	3263.72	266.224	41.8964	116.541	0	-1273.68	0	0	0	0	41.8964	960.783	0	28.4136	75.2302	0	0	18.8034	0	0	-30.443	0	0	0
24	1.49771	19.8952	0.847965	1.76624	16.8705	0.981499	170.456	95.3696	13.845	13.8459	35.1397	4.77714	30.5746	3.73204	18.7751	10.7448	19.5331	1.04164	37.8427	0.465757	2.71363	0.520747	0	0	0	2589.45	250.025	33.9659	82.7111	0	-905.566	0	0	0	0	33.9659	939.352	0	24.96	53.3148	0	0	14.2868	0	0	-29.6409	0	0	0
25	1.36819	26.2776	0.847961	1.61351	22.2824	0.970023	192.042	107.2	18.3864	18.8152	42.3992	5.83721	-22.3808	4.09532	21.6224	13.1566	21.1523	1.21	41.9389	0.449061	3.02838	0.546989	0	0	0	3446.79	323.759	44.4248	94.3723	0	-1027.28	0	0	0	0	44.4248	980.488	0	28.4987	65.4885	0	0	16.9489	0	0	-36.6398	0	0	0
26	1.42675	22.1058	0.847876	1.68274	18.743	0.982291	180.067	101.134	14.7127	18.6799	37.1983	8.54841	905.555	3.86965	18.1576	10.9189	19.1434	1.15775	44.2476	0.353651	2.82448	0.460699	0	0	0	3319.94	330.884	33.3442	79.9699	0	-1679.8	0	0	0	0	33.3442	895.662	0	23.1541	52.3934	0	0	20.4103	0	0	-29.9137	0	0	0
27	1.57282	18.9185	0.847981	1.85478	16.0425	0.986878	161.788	90.7029	14.8671	15.6617	35.0897	5.31858	792.833	3.71344	16.78	9.95785	18.1524	1.03544	37.3995	0.466262	2.6869	0.511089	0	0	0	2953.85	264.133	30.4635	73.2098	0	-1039.95	0	0	0	0	30.4635	898.321	0	23.9622	46.7549	0	0	14.717	0	0	-27.2038	0	0	0
28	1.49234	23.5536	0.84843	1.75895	19.9836	0.979489	186.674	104.55	18.0905	18.3795	41.4296	5.3176	853.479	3.83302	19.5643	12.3426	22.4827	1.12709	41.2525	0.472323	2.82204	0.653189	0	0	0	3594.04	315.807	39.1059	104.593	0	-1035.26	0	0	0	0	39.1059	1009.26	0	26.5784	67.3821	0	0	16.1374	0	0	-34.8986	0	0	0
29	1.49147	21.5546	0.848106	1.75859	18.2806	0.989176	166.397	93.3137	17.0941	18.1208	37.9057	5.73325	6.25256	3.83868	16.9118	10.3298	18.5888	1.15176	38.6911	0.483024	2.79428	0.524499	0	0	0	3308.8	297.56	39.9892	76.1648	0	-1057.71	0	0	0	0	39.9892	882.142	0	25.6891	48.8301	0	0	15.4494	0	0	-28.6012	0	0	0
30	1.57335	24.1932	0.848043	1.85526	20.5169	0.978199	194.65	108.753	20.5291	20.0581	44.8847	4.49619	-780.558	4.2124	21.8416	12.7207	23.4141	1.17326	41.0827	0.524987	3.09971	0.683379	0	0	0	3950.69	310.756	44.408	111.901	0	-890.037	0	0	0	0	44.408	1040.37	0	30.4009	71.7252	0	0	15.3388	0	0	-38.2731	0	0	0
31	1.61322	20.0518	0.847877	1.90266	17.0014	0.985347	179.106	100.653	15.7773	18.9265	38.1518	8.09795	992.252	3.8548	18.4269	10.1988	19.5947	1.03786	43.6916	0.502949	2.8159	0.529021	0	0	0	3418.9	241.876	36.5972	83.1647	0	-1490.76	0	0	0	0	36.5972	883.795	0	26.0304	52.0585	0	0	19.9174	0	0	-29.5105	0	0	0
32	1.40612	26.9657	0.848103	1.65796	22.8697	0.981032	203.027	113.46	19.3239	19.8353	44.7082	5.77745	-48.3005	4.09147	23.3568	12.8313	24.2002	1.26143	43.4083	0.574459	3.05114	0.684611	0	0	0	3504.32	364.618	44.4765	118.265	0	-1046.56	0	0	0	0	44.4765	984.566	0	30.944	74.8833	0	0	17.3367	0	0	-38.4863	0	0	0
33	1.4835	24.8109	0.84798	1.74945	21.0391	0.971022	196.644	110.097	18.8167	18.5863	43.4054	5.13481	-744.468	4.21454	20.5305	13.1645	24.4037	1.18218	42.3461	0.508968	3.10993	0.636796	0	0	0	3462.25	300.314	34.945	119.861	0	-908.988	0	0	0	0	34.945	993.552	0	30.4493	77.2309	0	0	16.0489	0	0	-40.2671	0	0	0
34	1.68159	21.3043	0.847788	1.9835	18.0615	0.976686	174.834	98.1721	20.37	20.5312	42.2572	4.93413	40.5227	3.98529	16.6837	11.4765	22.2977	1.06476	39.0513	0.186578	2.94668	0.479662	0	0	0	3810.43	278.983	30.023	103.145	0	-900.899	0	0	0	0	30.023	897.165	0	23.9768	64.7877	0	0	13.6736	0	0	-26.346	0	0	0
35	1.52043	20.0868	0.848044	1.79286	17.0345	0.979762	151.557	84.9615	17.0455	16.9376	36.0129	4.33162	-21.1984	3.47788	14.7207	10.3377	18.0804	1.03458	34.0454	0.338383	2.49143	0.435126	0	0	0	3033.82	245.044	25.0037	72.6981	0	-768.772	0	0	0	0	25.0037	815.667	0	20.3613	47.9826	0	0	11.6715	0	0	-26.6719	0	0	0
36	1.45972	21.4046	0.847824	1.72172	18.1473	0.977819	183.145	103.131	13.9912	18.3669	36.8527	9.34384	-858.414	3.99869	16.924	11.1282	20.1162	1.086	46.0508	0.404654	2.93959	0.483289	0	0	0	3332.89	262.41	28.536	86.851	0	-1771.66	0	0	0	0	28.536	896.282	0	25.1516	56.3404	0	0	22.0888	0	0	-32.3991	0	0	0
37	1.33329	26.0817	0.848149	1.572	22.1211	0.984427	186.257	104.369	17.712	17.7587	41.0004	4.98719	-21.6785	4.00343	19.0825	12.2292	23.1654	1.14629	40.5441	0.559509	2.9692	0.669562	0	0	0	3132.38	310.293	41.7837	109.967	0	-894.145	0	0	0	0	41.7837	926.238	0	29.6073	69.1621	0	0	15.1005	0	0	-35.9678	0	0	0
38	1.43582	24.2495	0.848329	1.69253	20.5716	0.984412	183.355	102.397	18.1123	17.6659	41.0431	4.6323	814.496	3.84034	20.9543	11.9359	21.4567	1.20691	39.1749	0.414855	2.81937	0.593732	0	0	0	3335.35	334.409	37.8812	96.7568	0	-851.323	0	0	0	0	37.8812	987.427	0	25.3589	62.291	0	0	14.4925	0	0	-33.197	0	0	0
39	1.33099	27.7847	0.848217	1.56917	23.5674	0.989205	190.164	106.54	19.8133	22.1116	43.5988	7.15816	975.322	4.2493	19.8826	11.9651	20.7246	1.29447	44.0826	0.609389	3.10733	0.624588	0	0	0	3954.94	383.805	48.5159	91.3092	0	-1363.07	0	0	0	0	48.5159	935.595	0	32.2173	59.1897	0	0	19.4088	0	0	-34.4308	0	0	0
40	1.35638	25.3317	0.847925	1.59964	21.4794	0.981857	176.382	98.6102	18.4575	19.3924	40.5218	5.75415	-718.389	3.82027	19.2673	11.5439	19.8563	1.23135	39.0093	0.504473	2.78942	0.587933	0	0	0	3265.79	356.05	36.9734	85.0025	0	-1010.87	0	0	0	0	36.9734	863.487	0	26.7199	56.0719	0	0	15.2305	0	0	-31.3977	0	0	0
41	1.5277	24.3611	0.848158	1.8012	20.6621	0.975438	193.433	108.508	19.6877	19.9903	43.8792	5.19359	27.326	4.05828	19.124	12.9777	24.2375	1.1923	43.0707	0.284207	3.02386	0.538931	0	0	0	3893.92	313.233	39.9278	118.541	0	-1039.34	0	0	0	0	39.9278	1011.76	0	27.4215	75.9008	0	0	16.0557	0	0	-28.8274	0	0	0
42	1.4754	25.6001	0.848226	1.73939	21.7147	0.974887	184.427	102.978	21.4359	19.8557	44.5286	3.55289	-872.043	3.91827	20.6747	12.4568	23.2548	1.14131	37.4875	0.481507	2.89918	0.66444	0	0	0	3443.45	276.401	34.1454	110.624	0	-546.422	0	0	0	0	34.1454	894.298	0	27.624	70.8763	0	0	12.2285	0	0	-36.4969	0	0	0
43	1.36636	24.0317	0.848033	1.61122	20.3797	0.972428	181.044	101.376	16.0961	18.0907	38.7203	7.30784	877.647	4.00503	18.8356	11.9589	19.2748	1.15902	42.2114	0.447345	2.93785	0.546154	0	0	0	3229.73	280.576	34.2257	80.8094	0	-1278.74	0	0	0	0	34.2257	904.158	0	27.2236	56.1476	0	0	18.3567	0	0	-33.3382	0	0	0
44	1.44276	24.2324	0.847775	1.70183	20.5437	0.985147	188.009	105.507	17.7377	20.1334	41.2395	7.53285	896.377	4.19861	19.2155	11.455	21.3601	1.16058	43.9167	0.566737	3.07108	0.562482	0	0	0	3484.83	400.143	38.9061	96.0335	0	-1360.95	0	0	0	0	38.9061	910.716	0	30.0249	60.7145	0	0	19.3283	0	0	-34.2731	0	0	0
45	1.4877	21.7795	0.84819	1.75397	18.4732	0.979318	160.025	89.5918	18.1733	18.6197	38.2006	4.8973	-758.827	3.5274	16.6369	10.665	18.5729	1.0768	35.7767	0.355642	2.53637	0.444118	0	0	0	3217.97	270.22	30.8366	76.0324	0	-872.959	0	0	0	0	30.8366	815.956	0	21.3232	50.2826	0	0	12.8861	0	0	-27.7858	0	0	0
46	1.46795	24.0576	0.848198	1.73066	20.4056	0.988719	182.613	102.692	18.8005	20.707	41.6356	6.93322	-658.096	3.87369	17.5942	11.0836	22.4289	1.17208	42.6218	0.468266	2.85535	0.59455	0	0	0	3471.65	399.883	41.6201	104.235	0	-1201.32	0	0	0	0	41.6201	864.564	0	25.9462	63.5282	0	0	17.474	0	0	-32.7876	0	0	0
47	1.54922	22.0881	0.847688	1.82759	18.7238	0.98305	186.527	104.863	17.0603	20.2562	40.368	8.2512	793.402	3.98743	18.6171	11.0223	21.4735	1.1105	44.7662	0.453384	2.94163	0.491099	0	0	0	3526.38	358.807	30.032	96.8867	0	-1507.79	0	0	0	0	30.032	891.622	0	26.4124	60.4739	0	0	20.0115	0	0	-32.961	0	0	0
48	1.55732	19.8574	0.847598	1.83733	16.8311	0.984199	165.386	92.8699	15.8095	17.6826	36.4847	6.56179	224.212	3.88299	16.2701	10.0986	18.1771	1.07687	39.5566	0.455643	2.8276	0.524495	0	0	0	3116.68	326.4	27.6545	73.348	0	-1207.32	0	0	0	0	27.6545	852.02	0	25.2823	47.2982	0	0	16.4206	0	0	-28.5428	0	0	0
49	1.34069	25.0017	0.848298	1.58044	21.2089	0.990978	165.603	92.8827	18.7876	18.6547	39.5137	4.35109	-35.4564	3.65443	16.3388	10.9235	20.813	1.15519	36.6963	0.197114	2.66007	0.444435	0	0	0	3151.29	362.468	33.7291	92.0204	0	-773.878	0	0	0	0	33.7291	834.054	0	21.4537	57.2858	0	0	12.2521	0	0	-22.5068	0	0	0
50	1.52237	21.0963	0.848193	1.79485	17.8937	0.988184	180.88	101.678	15.2689	17.1764	37.8645	6.72574	25.0949	3.94184	17.9177	10.7063	21.6477	1.11115	42.4685	0.4392	2.90527	0.540732	0	0	0	3161.02	282.705	34.5721	98.2355	0	-1297.38	0	0	0	0	34.5721	925.388	0	25.5281	59.9622	0	0	17.703	0	0	-32.1347	0	0	0
51	1.37424	25.549	0.848554	1.61951	21.6797	0.99114	180.924	101.093	18.7431	18.1488	41.3769	4.21845	-24.7682	3.78675	20.728	11.411	22.0086	1.19997	38.073	0.514334	2.77966	0.591319	0	0	0	3167.85	379.376	40.1671	101	0	-760.516	0	0	0	0	40.1671	924.189	0	26.4864	62.5291	0	0	13.4715	0	0	-32.1383	0	0	0
52	1.39544	23.2109	0.84768	1.64618	19.6754	0.983774	181.665	102.347	15.5177	17.9545	38.2093	7.08467	-950.877	3.88028	16.0497	11.4479	22.6787	1.22822	43.5465	0.189609	2.86291	0.46311	0	0	0	3138.64	303.372	32.5779	106.145	0	-1345.6	0	0	0	0	32.5779	880.595	0	23.1562	65.6266	0	0	17.7393	0	0	-25.1841	0	0	0
53	1.3539	25.7418	0.848144	1.5963	21.8327	0.980426	190.95	107.1	17.2301	19.2979	41.0916	7.11948	-6.96555	3.96393	19.3633	12.3313	22.4048	1.22766	43.8565	0.417606	2.92997	0.604661	0	0	0	3429.41	334.568	39.1057	103.975	0	-1323.31	0	0	0	0	39.1057	933.924	0	26.2512	66.8657	0	0	18.6426	0	0	-35.5235	0	0	0
54	1.61311	21.7817	0.847736	1.90285	18.4651	0.970203	178.056	99.7888	19.1695	19.8087	41.4471	5.63596	36.9863	3.95657	17.9198	11.8148	20.9818	1.11507	39.9966	0.489195	2.91177	0.603133	0	0	0	3653.59	288.181	31.9432	93.1378	0	-1013.7	0	0	0	0	31.9432	911.916	0	27.6245	61.5897	0	0	15.6058	0	0	-34.2076	0	0	0
55	1.3876	24.2701	0.848364	1.63561	20.5899	0.979592	186.111	104.177	16.4374	16.7362	39.6965	5.42604	-35.8275	3.93367	19.6961	12.1776	21.9216	1.26406	41.0819	0.538911	2.90071	0.662348	0	0	0	3068.89	302.753	35.2986	100.26	0	-990.344	0	0	0	0	35.2986	961.548	0	28.8565	64.8467	0	0	16.1195	0	0	-34.7818	0	0	0
56	1.48638	20.9531	0.848265	1.75227	17.7738	0.982043	171.026	95.6687	15.3351	14.2493	36.7155	3.6169	837.54	3.78936	18.4266	11.3156	21.2998	1.05227	36.3713	0.179302	2.77581	0.458669	0	0	0	2723.73	258.201	37.2601	95.5846	0	-683.167	0	0	0	0	37.2601	963.738	0	22.1974	60.6456	0	0	11.7321	0	0	-24.3966	0	0	0
57	1.56484	20.6757	0.848012	1.84531	17.5332	0.988065	163.369	91.614	17.7134	17.8867	38.153	4.85965	917.66	3.6238	16.7874	10.2434	19.4583	1.00267	36.8892	0.475344	2.62346	0.510455	0	0	0	3253.08	274.613	30.1627	82.2269	0	-869.373	0	0	0	0	30.1627	863.594	0	23.8678	51.4456	0	0	13.6551	0	0	-27.9364	0	0	0
58	1.33877	22.2306	0.848209	1.57835	18.8562	0.977658	170.973	95.9921	13.7379	16.5964	35.0876	7.63642	-32.9039	3.76018	16.6946	11.0026	18.0762	1.09079	41.7282	0.447277	2.72501	0.467307	0	0	0	2891.37	275.725	41.4961	72.6381	0	-1399.58	0	0	0	0	41.4961	860.732	0	24.7914	49.6118	0	0	18.592	0	0	-29.3154	0	0	0
59	1.33822	27.6818	0.848575	1.57703	23.4901	0.989793	187.503	105.129	20.1969	20.8955	43.655	5.61704	6.861	3.93902	19.0249	12.1072	23.1863	1.2935	41.5035	0.496943	2.91602	0.661671	0	0	0	3708.47	353.968	49.1734	110.171	0	-1019.47	0	0	0	0	49.1734	924.218	0	27.5495	68.507	0	0	16.0113	0	0	-35.0416	0	0	0
60	1.46269	23.3273	0.847921	1.72504	19.7797	0.985321	176.06	98.7579	18.219	19.4401	40.2404	6.17228	806.343	3.89683	17.9844	11.0278	20.9881	1.12052	39.9797	0.413731	2.86233	0.484464	0	0	0	3359.94	292.717	32.4675	93.2677	0	-1066.4	0	0	0	0	32.4675	856.633	0	24.6744	58.4661	0	0	15.7409	0	0	-31.8666	0	0	0
61	1.44434	23.8552	0.848303	1.70261	20.2364	0.980963	190.085	106.678	16.8635	17.829	40.6162	5.76729	-610.406	3.88138	18.9573	12.2757	23.8244	1.1827	42.5204	0.500401	2.87354	0.662174	0	0	0	3252.94	358.406	45.7854	115.232	0	-1137.19	0	0	0	0	45.7854	973.424	0	27.315	72.0473	0	0	16.7971	0	0	-36.0872	0	0	0
62	1.3318	26.4257	0.848034	1.57045	22.4099	0.987322	194.207	109.039	17.2372	21.2299	41.5003	8.91394	-19.5436	4.24249	19.4446	11.9177	20.5023	1.26463	47.3906	0.557671	3.09987	0.619266	0	0	0	3854.19	413.765	39.8112	89.6646	0	-1764.49	0	0	0	0	39.8112	958.887	0	31.0508	58.5264	0	0	22.8159	0	0	-34.3268	0	0	0
63	1.37216	25.746	0.848665	1.61685	21.8497	0.96968	179.421	100.145	19.1752	17.9801	41.6273	3.72432	6.80015	3.80995	19.3398	12.9802	21.6325	1.22928	37.2125	0.487909	2.7956	0.657726	0	0	0	3254.01	308.958	48.0597	98.0029	0	-638.85	0	0	0	0	48.0597	939.45	0	27.8996	66.8507	0	0	12.5157	0	0	-35.7066	0	0	0
64	1.34754	24.356	0.848242	1.58862	20.6598	0.987064	179.221	100.693	16.2943	18.0934	38.6924	6.52473	-835.975	3.97516	17.2867	11.3211	21.4775	1.19344	41.8868	0.193045	2.93152	0.428119	0	0	0	3131.52	346.505	32.0477	96.9328	0	-1217.5	0	0	0	0	32.0477	882.785	0	24.2312	60.6982	0	0	16.6376	0	0	-25.6366	0	0	0
65	1.55096	19.6851	0.848156	1.82863	16.6961	0.980386	159.524	89.4448	16.0468	16.4656	35.9968	4.90428	26.2187	3.5476	16.248	10.1164	19.1476	1.0681	35.7964	0.458206	2.55782	0.504785	0	0	0	2779.82	284.399	29.8929	80.0189	0	-863.229	0	0	0	0	29.8929	810.668	0	22.8281	50.9438	0	0	12.9903	0	0	-27.5777	0	0	0
66	1.37734	26.8816	0.8484	1.62346	22.8064	0.985361	191.629	107.398	19.6737	20.8471	43.6412	6.15156	-30.5488	4.02181	20.046	12.1415	23.332	1.2194	42.4891	0.495073	2.9859	0.667254	0	0	0	3605.08	337.854	37.4557	111.299	0	-1106.12	0	0	0	0	37.4557	908.283	0	28.2858	69.4392	0	0	16.7951	0	0	-36.0603	0	0	0
67	1.36128	26.2483	0.847968	1.60534	22.2577	0.988785	205.463	115.224	16.4741	18.0006	42.1373	6.57958	-588.058	4.26129	21.7208	12.5724	25.1389	1.18627	45.9772	0.524131	3.15477	0.688221	0	0	0	3402.48	294.798	48.5688	126.063	0	-1325.77	0	0	0	0	48.5688	1036.96	0	30.1613	76.8515	0	0	19.4596	0	0	-39.0625	0	0	0
68	1.4289	20.9553	0.848054	1.68492	17.7712	0.987281	163.16	91.5517	14.9123	15.1045	35.3079	4.70978	6.98061	3.75456	16.0358	10.4045	19.7362	1.09968	36.8405	0.427291	2.73399	0.519148	0	0	0	2649.28	298.12	38.6749	84.1754	0	-866.882	0	0	0	0	38.6749	865.488	0	23.8544	52.8856	0	0	13.3952	0	0	-29.174	0	0	0
69	1.50848	21.5864	0.847983	1.7789	18.3049	0.988006	169.088	94.8365	17.2499	16.8152	38.4001	4.22911	755.092	3.74626	16.907	10.9015	21.475	1.13096	37.0517	0.360435	2.74165	0.522056	0	0	0	3141.64	277.43	33.792	96.9391	0	-784.953	0	0	0	0	33.792	912.472	0	22.5656	59.7834	0	0	12.8663	0	0	-31.0503	0	0	0
70	1.45923	23.4098	0.84787	1.72105	19.8484	0.97891	179.159	100.519	17.8884	21.0285	40.2894	7.85884	-760.233	4.05492	17.9746	11.3118	19.235	1.10148	42.8667	0.446727	2.97896	0.548781	0	0	0	3761.22	270.659	30.756	80.5741	0	-1474.2	0	0	0	0	30.756	874.306	0	26.9187	53.7759	0	0	19.0957	0	0	-32.274	0	0	0
71	1.53118	19.3755	0.848074	1.80549	16.4319	0.979731	164.412	92.2661	14.4414	15.5114	34.9823	5.62655	825.386	3.51897	16.3838	10.5858	18.7298	0.996452	38.578	0.438092	2.5307	0.504309	0	0	0	2987.03	223.232	27.9662	77.1177	0	-1114.55	0	0	0	0	27.9662	908.998	0	22.6144	50.4905	0	0	15.5445	0	0	-27.7164	0	0	0
72	1.5398	22.7303	0.847931	1.81595	19.2737	0.990283	179.532	100.58	18.8182	20.1947	41.2772	6.26052	273.078	4.1048	19.3487	10.7079	20.0261	1.19603	41.1036	0.517753	3.02702	0.548453	0	0	0	3772.21	255.2	35.3258	86.2575	0	-1171.45	0	0	0	0	35.3258	918.384	0	28.3645	54.0766	0	0	17.0516	0	0	-31.6735	0	0	0
73	1.36206	24.3655	0.847818	1.60655	20.6575	0.979786	188.083	105.757	15.6545	19.6472	39.1444	9.0268	-28.367	4.17971	17.5555	11.9417	20.5124	1.19122	46.4098	0.377323	3.04839	0.541404	0	0	0	3675.23	242.724	42.4411	89.7083	0	-1735.09	0	0	0	0	42.4411	934.441	0	25.6451	59.4324	0	0	21.9967	0	0	-34.0296	0	0	0
74	1.57542	21.0372	0.847762	1.85833	17.8345	0.96912	173.062	97.2269	17.4514	18.0288	39.094	5.34705	29.4015	3.85736	15.9397	11.644	21.5764	1.10397	39.537	0.214334	2.83448	0.519629	0	0	0	3244.44	288.162	31.4319	97.6059	0	-970.763	0	0	0	0	31.4319	882.444	0	23.4588	63.3211	0	0	14.4022	0	0	-25.8362	0	0	0
75	1.49915	22.3918	0.848174	1.76751	18.9921	0.982138	177.348	99.1427	17.3983	17.3475	39.5778	4.77912	852.528	3.86081	19.6267	11.5278	20.8842	1.14403	38.3374	0.39532	2.83162	0.534837	0	0	0	3240.09	351.895	40.5584	92.4794	0	-912.608	0	0	0	0	40.5584	964.333	0	24.5068	59.5258	0	0	14.1958	0	0	-32.4784	0	0	0
76	1.43018	21.7021	0.847994	1.68655	18.4033	0.976441	168.849	94.9732	15.502	16.6866	36.6017	5.87422	685.126	3.60142	15.1763	11.2912	20.945	1.10606	39.6238	0.176144	2.61723	0.435999	0	0	0	2942.13	263.929	36.7132	92.9243	0	-1062.83	0	0	0	0	36.7132	856.885	0	20.334	59.7347	0	0	14.891	0	0	-23.1633	0	0	0
77	1.41478	26.085	0.847965	1.66843	22.1192	0.982096	194.1	109.079	19.2546	22.2512	43.5211	8.37473	-560.465	4.21343	18.7266	12.0663	22.6111	1.215	45.9663	0.509827	3.09375	0.676379	0	0	0	3839.44	348.208	37.16	105.586	0	-1455.32	0	0	0	0	37.16	896.699	0	29.4068	66.8978	0	0	20.6578	0	0	-36.4268	0	0	0
78	1.3767	27.7003	0.848205	1.62308	23.4956	0.986242	194.543	108.962	20.6258	22.7162	44.9597	6.93654	-6.83345	3.91322	21.2289	12.057	23.239	1.21068	43.2421	0.516108	2.89497	0.659924	0	0	0	3835.59	315.374	45.6378	110.566	0	-1247.47	0	0	0	0	45.6378	887.765	0	27.6523	68.7664	0	0	17.7872	0	0	-35.1153	0	0	0
79	1.43175	27.2326	0.848376	1.68763	23.1035	0.985391	194.597	108.763	21.6052	22.2356	45.9585	5.801	-901.306	4.10208	21.9292	12.4489	22.6606	1.23641	42.1643	0.502479	3.04687	0.672661	0	0	0	4005.79	440.36	41.8434	105.982	0	-1064.23	0	0	0	0	41.8434	973.219	0	28.8957	67.6174	0	0	16.9233	0	0	-36.4137	0	0	0
80	1.45368	22.5191	0.847921	1.71441	19.0944	0.984278	171.528	96.1342	17.1572	17.6326	38.6069	5.05232	716.358	3.70762	17.5292	11.2134	20.4125	1.11616	38.5017	0.429572	2.70071	0.523463	0	0	0	3247.37	293.443	39.4481	89.0351	0	-971.427	0	0	0	0	39.4481	909.72	0	24.2009	57.0387	0	0	14.505	0	0	-30.6058	0	0	0
81	1.61936	20.2374	0.84771	1.91027	17.1555	0.9796	179.465	100.849	16.2345	18.4414	38.6589	6.78246	-724.963	3.79123	17.7203	10.9448	21.2015	1.10153	42.2454	0.481765	2.7766	0.586317	0	0	0	3402.53	278.838	30.2512	94.8468	0	-1347.17	0	0	0	0	30.2512	912.397	0	25.5382	59.6254	0	0	17.8233	0	0	-31.6368	0	0	0
82	1.35267	25.6212	0.848066	1.59501	21.7285	0.988779	193.696	108.622	16.6668	19.3472	40.8659	7.38247	-44.7415	4.07317	20.4857	11.8399	22.0625	1.12692	44.9396	0.465586	3.01778	0.61058	0	0	0	3603.45	292.54	39.8461	101.38	0	-1503.01	0	0	0	0	39.8461	970.483	0	27.7606	63.7558	0	0	19.7827	0	0	-34.6275	0	0	0
83	1.39831	27.2408	0.848427	1.64812	23.1118	0.978039	199.094	111.182	19.9952	19.8521	44.8961	4.91078	817.314	3.94452	22.8851	13.1514	24.1658	1.20829	41.6623	0.559318	2.92878	0.676261	0	0	0	3524.62	386.767	47.753	117.968	0	-908.998	0	0	0	0	47.753	986.839	0	29.6495	75.6916	0	0	15.8026	0	0	-38.238	0	0	0
84	1.52338	21.543	0.847881	1.7967	18.2659	0.987872	173.86	97.65	16.9694	18.2033	38.7063	5.93424	749.194	3.83637	17.3394	10.5376	20.8047	1.11517	40.1679	0.507001	2.81067	0.531256	0	0	0	3220.02	292.283	34.5352	91.9272	0	-1089.77	0	0	0	0	34.5352	872.198	0	26.2284	56.6121	0	0	15.9365	0	0	-30.6164	0	0	0
85	1.40339	24.3727	0.848253	1.65445	20.6742	0.981954	183.045	102.605	17.4454	20.3481	40.3234	7.64435	-19.2196	3.86368	19.2787	11.4322	19.6206	1.12051	43.3591	0.514609	2.82348	0.592091	0	0	0	3568.85	349.548	37.7995	83.316	0	-1447.32	0	0	0	0	37.7995	896.269	0	27.5654	55.1534	0	0	19.2641	0	0	-31.4049	0	0	0
86	1.53964	21.2006	0.847601	1.81648	17.9697	0.977249	186.787	104.943	15.1798	16.9234	38.5104	6.64434	793.788	3.99994	18.2713	11.6257	22.8377	1.156	43.0785	0.408616	2.96353	0.601711	0	0	0	3104.98	282.703	34.2689	107.361	0	-1283.25	0	0	0	0	34.2689	945.06	0	25.6125	67.0774	0	0	17.8111	0	0	-35.2734	0	0	0
87	1.47686	21.1748	0.848044	1.74149	17.9572	0.979623	172.107	96.7499	15.3715	17.0486	36.8756	6.44456	-877.237	3.77877	16.3082	10.9971	20.2192	1.04668	41.0359	0.19581	2.75803	0.41022	0	0	0	3042.69	302.977	34.5969	87.6097	0	-1195.98	0	0	0	0	34.5969	881.37	0	22.3624	56.4243	0	0	16.514	0	0	-24.0392	0	0	0
88	1.45203	22.5735	0.848126	1.71204	19.1451	0.974871	190.977	107.296	14.802	17.8801	38.6466	7.7986	-781.525	4.06369	18.3722	12.2725	21.4796	1.19136	45.8652	0.486135	3.00491	0.560468	0	0	0	3468.07	351.782	33.8039	96.8714	0	-1672.98	0	0	0	0	33.8039	1011.35	0	28.3299	64.0556	0	0	21.1786	0	0	-35.6877	0	0	0
89	1.48773	21.0994	0.848016	1.75436	17.8927	0.986279	171.801	96.6252	15.5482	17.3068	37.016	6.42766	-795.526	3.75168	16.1894	10.6846	20.7199	1.12191	40.5903	0.361771	2.73981	0.46586	0	0	0	3176.24	272.778	32.4956	91.3128	0	-1229.1	0	0	0	0	32.4956	890.568	0	22.3282	56.8486	0	0	16.5347	0	0	-30.327	0	0	0
90	1.60639	19.1165	0.847522	1.8954	16.2017	0.983548	164.755	92.7265	15.6433	18.5699	36.2334	7.65921	755.931	3.78123	15.2238	9.98334	17.9329	1.07741	41.1471	0.379559	2.74131	0.45987	0	0	0	3396.1	262.737	30.5783	71.7166	0	-1426.22	0	0	0	0	30.5783	852.045	0	22.538	46.3361	0	0	18.2777	0	0	-27.6376	0	0	0
91	1.34927	25.648	0.848415	1.59034	21.7601	0.977365	191.301	107.017	16.8812	16.6796	40.7891	5.01023	-47.5025	3.91556	20.2125	13.0139	23.1182	1.35044	41.3633	0.481533	2.89587	0.665647	0	0	0	3102.52	343.405	45.473	109.554	0	-920.054	0	0	0	0	45.473	1010.2	0	27.9733	71.5749	0	0	15.7866	0	0	-37.03	0	0	0
92	1.50493	21.6453	0.847829	1.77504	18.3515	0.992619	160.998	90.5752	18.2756	19.9602	38.4213	6.01807	22.0694	3.68237	14.8698	9.88694	19.3185	1.08761	38.1871	0.360042	2.67085	0.511947	0	0	0	3513.57	249.777	32.921	81.288	0	-1109.24	0	0	0	0	32.921	808.603	0	21.5178	49.9407	0	0	14.8749	0	0	-27.4607	0	0	0
93	1.4348	19.3108	0.847779	1.69241	16.3713	0.98521	170.783	96.1069	11.375	14.9676	32.6818	8.15849	-894.828	3.79245	16.5171	9.97308	18.2961	0.968025	42.918	0.425106	2.75359	0.463379	0	0	0	2703.01	209.139	34.3969	74.1683	0	-1581.48	0	0	0	0	34.3969	870.836	0	23.9732	47.3645	0	0	19.6002	0	0	-27.8901	0	0	0
94	1.51421	21.5252	0.848065	1.78549	18.2548	0.987989	174.695	98.1033	16.5956	17.647	38.4332	5.77905	879.937	3.82757	17.2335	10.8637	20.8542	1.20734	40.437	0.39921	2.80385	0.476905	0	0	0	3310.96	326.333	36.1801	92.3008	0	-1126.88	0	0	0	0	36.1801	933.792	0	24.0628	57.5269	0	0	16.1001	0	0	-31.0084	0	0	0
95	1.41412	23.798	0.848294	1.66702	20.1877	0.984806	168.074	94.1131	18.6389	18.2593	39.6718	4.28285	797.601	3.6326	17.6663	11.0082	20.6496	1.14472	36.7299	0.200746	2.64061	0.44032	0	0	0	3062.89	298	38.1745	90.784	0	-717.749	0	0	0	0	38.1745	830.142	0	21.6287	57.411	0	0	12.1731	0	0	-22.7229	0	0	0
96	1.57588	22.5097	0.848128	1.85807	19.0911	0.978107	188.117	105.363	18.3028	18.6692	41.8245	5.58315	-700.329	3.93189	20.1553	11.8898	22.9734	1.1429	41.2136	0.487251	2.90817	0.660571	0	0	0	3465.03	291.922	30.8229	108.427	0	-1004.75	0	0	0	0	30.8229	957.555	0	26.9374	68.2579	0	0	16.077	0	0	-35.3209	0	0	0
97	1.23384	25.6905	0.848389	1.45434	21.7955	0.987473	187.24	104.997	13.9857	16.0843	37.3626	6.87175	-57.5172	3.87631	19.5194	11.7588	21.6907	1.08157	43.06	0.508729	2.85121	0.650659	0	0	0	2825.66	303.43	43.0507	98.5445	0	-1329.74	0	0	0	0	43.0507	933.805	0	27.0463	62.3985	0	0	18.3578	0	0	-33.1497	0	0	0
98	1.65566	20.0591	0.848178	1.95202	17.0137	0.981849	173.211	97.1512	17.4902	16.3695	39.1557	3.63715	55.3982	3.82847	17.3119	11.2619	22.5702	1.14539	37.5521	0.205109	2.81897	0.45717	0	0	0	3169.08	302.512	35.8039	105.298	0	-677.752	0	0	0	0	35.8039	966.333	0	23.3567	65.0987	0	0	12.0116	0	0	-24.6697	0	0	0
99	1.58324	18.6506	0.847996	1.86703	15.8157	0.978311	160.425	89.8545	14.765	13.5457	34.8214	3.30803	-886.266	3.48875	16.5409	10.6437	20.8309	1.02787	33.8988	0.392783	2.52314	0.507594	0	0	0	2526.59	220.645	28.0275	92.1063	0	-605.139	0	0	0	0	28.0275	897.056	0	21.2245	57.7625	0	0	10.7441	0	0	-29.2949	0	0	0
100	1.43235	23.7648	0.848006	1.68908	20.1526	0.976683	178.284	100.103	17.851	20.2679	40.1405	7.44024	-23.4826	3.8563	17.245	11.5888	19.997	1.17038	42.4876	0.407385	2.82044	0.530126	0	0	0	3596.67	243.967	35.5308	85.9805	0	-1311.53	0	0	0	0	35.5308	864.482	0	25.1443	57.072	0	0	18.291	0	0	-32.1449	0	0	0
101	1.49224	24.2024	0.848047	1.75962	20.5248	0.976264	185.473	103.747	19.3816	18.6049	42.5871	4.21251	-961.666	4.04991	19.5146	12.7832	22.7975	1.13393	39.6763	0.247906	3.00461	0.539092	0	0	0	3643.31	291.355	42.4546	107.013	0	-789.789	0	0	0	0	42.4546	1006.49	0	26.3725	69.7576	0	0	13.6424	0	0	-28.4621	0	0	0
102	1.29534	27.6581	0.848457	1.5267	23.4667	0.987758	192.957	107.999	18.1032	18.3828	42.2257	5.21277	-35.6439	3.95831	20.8729	12.5652	23.8499	1.25863	41.8288	0.203892	2.93759	0.523977	0	0	0	3182.7	461.822	48.2574	115.464	0	-982.891	0	0	0	0	48.2574	971.713	0	24.5894	72.0145	0	0	15.1913	0	0	-26.8727	0	0	0
103	1.39656	23.122	0.848006	1.64688	19.6076	0.988693	166.626	93.4947	17.2378	17.1763	38.0791	4.66407	6.53607	3.62419	16.4843	10.7415	20.9016	1.07903	37.0345	0.423879	2.63577	0.569957	0	0	0	2889.51	357.29	30.879	92.6578	0	-797.517	0	0	0	0	30.879	840.703	0	23.0402	57.4912	0	0	13.1292	0	0	-29.6528	0	0	0
104	1.56597	20.6871	0.847874	1.84693	17.5401	0.981062	171.93	96.2748	16.7137	18.147	38.2078	6.22864	22.953	3.73613	18.7189	10.6594	18.6265	1.01894	39.8388	0.447583	2.70961	0.518976	0	0	0	3371.07	250.49	32.3285	76.3963	0	-1169.31	0	0	0	0	32.3285	900.974	0	24.5125	50.219	0	0	16.5172	0	0	-28.9134	0	0	0
105	1.51101	23.4669	0.848236	1.78135	19.9055	0.976285	186.363	104.562	18.5034	20.4211	41.8026	6.89577	-848.573	3.84744	18.9024	11.8346	21.9123	1.15184	42.9435	0.488564	2.82916	0.652342	0	0	0	3591.8	363.191	34.6443	100.189	0	-1265.89	0	0	0	0	34.6443	908.457	0	26.6241	64.6115	0	0	18.153	0	0	-34.0282	0	0	0
106	1.37949	23.5956	0.848203	1.62637	20.0138	0.980331	178.453	100.032	16.0763	17.7531	38.3751	6.55597	-20.3957	3.72558	18.5153	11.4125	20.3072	1.13459	41.2022	0.439195	2.71466	0.581108	0	0	0	3071.23	311.957	36.103	88.2493	0	-1184.97	0	0	0	0	36.103	881.91	0	24.8542	57.507	0	0	16.9691	0	0	-31.1601	0	0	0
107	1.49086	19	0.848177	1.75772	16.1153	0.985284	160.168	89.8706	13.39	14.3936	33.3967	5.4781	899.2	3.54694	16.0322	10.164	17.7934	1.05377	37.8888	0.400734	2.54622	0.444624	0	0	0	2818.57	228.282	27.5256	70.8055	0	-1115.04	0	0	0	0	27.5256	918.521	0	21.9917	46.3044	0	0	15.1251	0	0	-26.3637	0	0	0
108	1.23689	31.1717	0.848265	1.45814	26.4419	0.98557	205.096	114.902	19.8075	20.907	45.4528	6.45832	-51.8278	4.29363	21.6911	13.0927	25.7338	1.25061	44.4547	0.502142	3.18644	0.696484	0	0	0	3320.67	406.912	43.9042	131.067	0	-1067.77	0	0	0	0	43.9042	901.177	0	30.6163	80.7946	0	0	17.3827	0	0	-40.7691	0	0	0
109	1.41157	25.5987	0.84815	1.6643	21.7115	0.989083	177.1	99.2172	20.4333	20.2373	42.6038	4.60808	29.2783	3.86496	18.2926	11.5602	22.5232	1.16644	38.0238	0.395268	2.84886	0.541884	0	0	0	3627.36	280.328	35.6039	104.952	0	-812.118	0	0	0	0	35.6039	887.69	0	24.2811	64.9629	0	0	13.2781	0	0	-33.3833	0	0	0
110	1.34636	21.8795	0.848119	1.58746	18.5565	0.978958	168.589	94.5898	13.6789	16.2337	34.7329	7.09318	-941.645	3.63664	17.0076	10.6514	18.5479	1.1112	40.0581	0.439155	2.62653	0.511227	0	0	0	2683.08	287.373	34.0923	75.8526	0	-1284.3	0	0	0	0	34.0923	821.268	0	23.5244	50.1776	0	0	16.8988	0	0	-28.3932	0	0	0
111	1.42974	21.7889	0.848155	1.68571	18.4803	0.985417	177.737	99.9146	14.5349	18.0041	36.7298	7.9642	773.115	3.87435	17.1496	11.0031	19.1599	1.11241	43.9419	0.375952	2.82854	0.468725	0	0	0	3427.45	330.479	41.2803	80.0982	0	-1673.02	0	0	0	0	41.2803	949.054	0	23.6769	52.4168	0	0	20.3471	0	0	-30.3088	0	0	0
112	1.33122	28.2702	0.848385	1.56913	23.984	0.979769	190.304	106.52	20.5421	18.5536	44.3596	3.25033	932.082	4.09124	19.2524	13.4937	25.4628	1.23198	39.1089	0.282765	3.06183	0.534548	0	0	0	3266.28	388.062	42.5983	128.737	0	-495.209	0	0	0	0	42.5983	957.592	0	27.7302	81.3434	0	0	11.6989	0	0	-29.4965	0	0	0
113	1.62628	19.9759	0.847948	1.9179	16.9385	0.980116	163.742	91.9516	17.824	17.9236	38.3118	4.64008	38.6327	3.64657	15.8545	10.4793	20.8443	0.957017	36.4829	0.46184	2.65377	0.571334	0	0	0	3151.69	236.281	27.0526	92.1986	0	-819.588	0	0	0	0	27.0526	826.777	0	23.6548	57.3497	0	0	12.8686	0	0	-29.9008	0	0	0
114	1.59123	20.3504	0.847812	1.87685	17.2533	0.977429	176.726	99.1238	16.1093	17.4306	38.1947	6.29424	-974.366	3.74276	18.4872	10.9386	20.7273	1.04416	40.5702	0.407938	2.73246	0.473226	0	0	0	3148.18	270.894	30.7874	91.3213	0	-1141.86	0	0	0	0	30.7874	898.38	0	23.568	58.1667	0	0	16.4841	0	0	-31.1163	0	0	0
115	1.54462	22.424	0.848172	1.82112	19.0194	0.977098	181.803	101.62	18.1012	18.3558	40.8368	5.22684	-6.7745	3.85602	20.1699	11.9089	20.6086	1.21972	40.0311	0.458654	2.82532	0.541414	0	0	0	3518.3	366.579	35.7142	90.4193	0	-1013.61	0	0	0	0	35.7142	992.567	0	26.2934	60.1164	0	0	15.7931	0	0	-33.0873	0	0	0
116	1.53051	23.2668	0.84847	1.80384	19.7412	0.98705	173.548	96.9418	20.2401	18.8904	41.9697	3.48408	-457.69	3.72199	19.6697	11.1694	21.6114	1.19951	35.772	0.491277	2.72265	0.583908	0	0	0	3328.36	393.969	35.5424	97.9633	0	-590.174	0	0	0	0	35.5424	906.582	0	25.4748	60.9467	0	0	11.6585	0	0	-31.4441	0	0	0
117	1.49721	25.9851	0.848123	1.76532	22.0386	0.976114	190.779	106.512	21.9844	19.5414	45.872	2.73266	-879.505	3.93627	21.3079	13.2199	25.0736	1.12749	37.7107	0.529007	2.92979	0.677074	0	0	0	3568.52	368.518	40.9791	125.454	0	-419.101	0	0	0	0	40.9791	983.808	0	29.1111	79.6091	0	0	11.6453	0	0	-39.1999	0	0	0
118	1.51476	20.5748	0.84816	1.78595	17.4507	0.975387	167.285	93.6113	15.8294	15.4045	36.7454	4.2856	503.604	3.67226	17.5895	11.2589	20.0964	1.03145	36.3329	0.439303	2.66876	0.521878	0	0	0	2854.55	273.119	34.6643	86.7015	0	-789.797	0	0	0	0	34.6643	916.111	0	24.0193	56.7985	0	0	12.9111	0	0	-30.7518	0	0	0
119	1.34544	27.6614	0.848206	1.58622	23.4626	0.980293	194.661	109.063	19.5324	19.842	43.8771	5.57213	-30.595	4.06519	19.7951	13.1815	24.0606	1.22778	42.6424	0.436841	3.02811	0.625452	0	0	0	3661.62	307.456	39.0714	117.118	0	-998.629	0	0	0	0	39.0714	971.916	0	28.1313	75.082	0	0	16.4538	0	0	-38.7482	0	0	0
120	1.42438	24.398	0.848023	1.67965	20.6901	0.981843	182.649	102.376	18.1381	18.5291	40.98	5.17973	822.248	3.90096	18.6873	11.8329	22.8397	1.17119	39.9066	0.499827	2.88133	0.65636	0	0	0	3141.77	376.184	39.2985	107.39	0	-933.324	0	0	0	0	39.2985	893.495	0	27.1258	67.2381	0	0	14.8056	0	0	-34.6884	0	0	0
121	1.61619	20.8178	0.848025	1.90582	17.654	0.974371	179.348	100.468	17.2513	17.5209	39.6751	5.07618	26.148	3.83401	18.7219	11.6386	21.6056	1.13764	39.7008	0.419519	2.81535	0.59453	0	0	0	3317.67	318.673	32.7901	97.8455	0	-988.258	0	0	0	0	32.7901	961.871	0	25.1262	63.0469	0	0	15.08	0	0	-33.4983	0	0	0
122	1.45081	21.8562	0.848084	1.71069	18.5359	0.984845	173.444	97.1924	15.7135	16.2354	37.3892	5.35857	-23.6678	3.69485	17.8871	11.3066	20.0839	1.20488	39.487	0.373257	2.68738	0.467383	0	0	0	3085.91	364.623	41.4613	86.6565	0	-1047.44	0	0	0	0	41.4613	971.107	0	23.0648	56.0845	0	0	15.4957	0	0	-30.3604	0	0	0
123	1.27317	23.4398	0.848146	1.50112	19.8804	0.984742	172.56	96.7412	13.6371	15.6922	35.1859	6.51353	-27.2632	3.67861	17.9249	10.8835	19.1751	1.12664	40.2728	0.494653	2.66645	0.518478	0	0	0	2653.48	259.229	41.2747	80.2112	0	-1219.28	0	0	0	0	41.2747	851.871	0	25.4198	52.2136	0	0	16.6185	0	0	-29.0435	0	0	0
124	1.57005	17.2413	0.847682	1.85217	14.6151	0.992059	159.356	89.76	12.0424	14.8782	31.9337	6.96063	33.5325	3.60682	14.8158	9.12737	17.4462	1.01342	40.211	0.396255	2.59302	0.550112	0	0	0	2852.01	229.948	25.9822	68.5684	0	-1475.35	0	0	0	0	25.9822	882.589	0	21.2833	42.5595	0	0	17.6327	0	0	-24.8306	0	0	0
125	1.39809	22.3127	0.848156	1.64839	18.9246	0.978039	167.909	93.9393	15.7861	15.6158	36.7799	4.59168	-25.1794	3.76391	17.7261	11.1754	19.6211	1.18669	36.8153	0.437319	2.74081	0.472582	0	0	0	2658.67	324.967	36.1916	83.3217	0	-796.201	0	0	0	0	36.1916	867.05	0	24.9411	54.895	0	0	13.2545	0	0	-30.6933	0	0	0
126	1.36457	24.3874	0.848241	1.6087	20.6864	0.98306	174.001	97.7279	17.4719	17.39	39.232	4.55454	-835.055	3.7665	16.4822	11.6026	22.6847	1.043	38.6752	0.203041	2.76863	0.501992	0	0	0	2940.05	300.197	39.3206	106.199	0	-796.787	0	0	0	0	39.3206	852.445	0	22.8178	66.2656	0	0	12.9132	0	0	-24.5267	0	0	0
127	1.48762	21.052	0.847994	1.75428	17.852	0.985172	176.184	98.838	14.9213	16.4987	36.9312	6.36309	968.619	3.80571	18.295	10.6849	20.2211	1.16266	40.8816	0.47933	2.78043	0.527274	0	0	0	2919.24	329.141	37.7812	87.6521	0	-1197.85	0	0	0	0	37.7812	905.023	0	25.2659	55.1136	0	0	17.0052	0	0	-30.3064	0	0	0
128	1.63691	20.3186	0.848186	1.92991	17.2339	0.974451	161.594	90.7258	18.9845	19.522	39.213	5.07554	904.215	3.68842	15.1958	10.8278	19.667	1.03637	36.8034	0.371251	2.67856	0.457273	0	0	0	3543.99	236.742	30.5564	83.638	0	-916.049	0	0	0	0	30.5564	837.439	0	22.496	54.533	0	0	13.413	0	0	-30.0011	0	0	0
129	1.41365	25.3548	0.848224	1.6666	21.5065	0.979524	186.812	104.801	18.8978	22.1835	42.2562	8.37868	-37.0619	4.18266	18.65	12.0007	19.9414	1.17903	44.8738	0.3867	3.04606	0.540605	0	0	0	4079.38	274.465	44.3765	85.5722	0	-1553.53	0	0	0	0	44.3765	919.312	0	26.3503	57.6639	0	0	20.4568	0	0	-33.8175	0	0	0
130	1.50016	20.9925	0.84823	1.76858	17.8064	0.97874	170.165	95.3706	15.857	16.7664	37.1268	5.79071	905.219	3.7093	17.6027	10.8999	19.4721	1.08539	38.9424	0.444434	2.69428	0.520162	0	0	0	3029.08	269.81	33.385	82.2737	0	-1042.57	0	0	0	0	33.385	886.605	0	24.2185	53.7406	0	0	15.4597	0	0	-29.8395	0	0	0
131	1.51658	23.9566	0.848228	1.78794	20.3207	0.979428	193.586	108.575	18.6347	22.3266	42.8331	8.527	548.451	4.18616	20.2581	11.7906	21.1649	1.17827	45.8318	0.489947	3.05915	0.615646	0	0	0	4088.74	310.353	33.4882	94.5377	0	-1668.54	0	0	0	0	33.4882	938.761	0	28.6801	61.3686	0	0	21.192	0	0	-34.8834	0	0	0
132	1.54699	23.1061	0.848261	1.82373	19.6	0.982623	173.699	97.3529	20.396	21.0948	42.1391	5.45742	979.411	3.80375	18.0215	11.1678	20.6624	1.10916	39.209	0.187593	2.78244	0.409251	0	0	0	3754.77	309.755	34.7363	90.857	0	-977.62	0	0	0	0	34.7363	870.918	0	22.7661	58.0898	0	0	14.4058	0	0	-24.319	0	0	0
133	1.36077	25.7542	0.848358	1.60401	21.8488	0.981944	183.348	102.844	18.3863	21.2244	41.31	7.89959	-31.394	3.90294	18.6998	11.5912	20.6448	1.22458	42.9874	0.394892	2.86456	0.533648	0	0	0	3567.15	328.085	36.0548	90.7115	0	-1366.94	0	0	0	0	36.0548	853.644	0	24.8281	58.8824	0	0	18.6396	0	0	-32.6451	0	0	0
134	1.40407	22.3295	0.848076	1.65559	18.9371	0.98521	172.959	96.9808	15.357	17.1199	36.9684	6.32409	-705.983	3.71218	17.9506	10.7981	19.5734	1.14103	40.1666	0.423055	2.69755	0.518262	0	0	0	3010.27	316.734	29.9997	83.0183	0	-1211.97	0	0	0	0	29.9997	880.009	0	23.8261	53.2225	0	0	16.4284	0	0	-29.4091	0	0	0
135	1.40243	24.2003	0.848442	1.65294	20.5326	0.987263	179.679	100.606	17.5363	17.5649	40.0017	5.04247	-55.1873	3.73205	19.2032	11.5508	21.4475	1.18832	39.7297	0.440106	2.72966	0.584868	0	0	0	3138.17	415.109	38.6797	96.722	0	-911.492	0	0	0	0	38.6797	944.023	0	24.8144	61.1954	0	0	15.1208	0	0	-31.8396	0	0	0
136	1.5878	19.1614	0.847984	1.87244	16.2485	0.975735	161.413	90.4058	15.6946	14.9609	35.8784	3.92923	23.2607	3.58439	16.5848	10.8095	19.6143	1.05178	35.5817	0.199803	2.59203	0.38745	0	0	0	2819.93	240.707	31.6391	83.2738	0	-711.328	0	0	0	0	31.6391	902.158	0	20.91	54.2439	0	0	11.7893	0	0	-22.4947	0	0	0
137	1.39165	22.6783	0.848325	1.64047	19.2385	0.986508	163.945	91.8215	16.6968	16.3211	37.2029	4.19279	-29.1192	3.65686	16.7794	10.9927	19.8493	1.11618	36.1997	0.178122	2.65408	0.395272	0	0	0	3004.21	267.113	36.4475	84.9882	0	-774.415	0	0	0	0	36.4475	890.727	0	21.1899	54.5567	0	0	12.1771	0	0	-22.812	0	0	0
138	1.60547	22.1597	0.847846	1.89359	18.788	0.979974	181.459	101.737	19.2612	19.4462	41.9614	5.20027	31.035	3.86983	18.4482	11.7332	22.3038	1.2015	40.3027	0.427265	2.85102	0.59962	0	0	0	3650.18	357.469	33.9521	103.216	0	-961.157	0	0	0	0	33.9521	954.917	0	25.3735	65.3182	0	0	15.3714	0	0	-34.0566	0	0	0
139	1.64291	20.4647	0.848319	1.93666	17.3606	0.991162	174.118	97.6187	17.8581	18.4773	39.6331	5.35816	-884.833	3.72682	18.7267	10.3427	20.4267	1.04422	39.5717	0.48713	2.71675	0.57591	0	0	0	3589.05	285.282	28.6547	89.1815	0	-1054.23	0	0	0	0	28.6547	946.638	0	24.8695	54.7063	0	0	15.6044	0	0	-29.2228	0	0	0
140	1.26649	29.2228	0.848028	1.49346	24.7818	0.977648	185.178	103.71	20.4694	21.1436	43.643	5.72264	-72.0309	4.0643	18.3574	13.0051	22.1359	1.2488	41.0567	0.276723	3.01095	0.554028	0	0	0	3519.35	410.193	47.1356	101.87	0	-966.732	0	0	0	0	47.1356	880.741	0	27.1477	68.0332	0	0	15.2498	0	0	-28.8121	0	0	0
141	1.32663	21.7599	0.848321	1.56383	18.4594	0.990291	165.888	93.089	13.31	13.7126	34.0288	4.79559	842.302	3.50575	16.4371	10.6524	20.3099	1.15269	37.5343	0.40382	2.53289	0.560137	0	0	0	2501.62	276.648	34.7904	88.3358	0	-961.263	0	0	0	0	34.7904	908.638	0	21.943	55.0997	0	0	13.7749	0	0	-28.276	0	0	0
142	1.45168	24.3043	0.848454	1.71097	20.6211	0.980161	172.607	96.5564	19.9742	19.2629	41.5839	4.0591	834.556	3.75848	18.1748	11.6345	21.6336	1.1916	36.423	0.399171	2.75307	0.588187	0	0	0	3248.37	386.341	32.7727	98.0919	0	-686.498	0	0	0	0	32.7727	861.048	0	24.2134	62.6447	0	0	12.0964	0	0	-32.7404	0	0	0
143	1.44864	20.5389	0.848129	1.70804	17.4196	0.985704	161.287	90.5724	14.9246	16.1208	35.0813	5.83336	-87.0952	3.54969	15.7882	10.2441	18.6678	1.01243	37.9717	0.338812	2.55563	0.444089	0	0	0	2888.49	257.627	33.9011	76.7127	0	-1063.94	0	0	0	0	33.9011	850.61	0	20.6233	49.2012	0	0	14.905	0	0	-27.0803	0	0	0
144	1.43304	21.9273	0.848047	1.68981	18.5954	0.975469	178.08	99.9481	14.8089	16.1694	37.0531	6.24104	-476.904	3.79868	17.6039	11.5997	21.1453	1.1194	41.2649	0.172992	2.78226	0.460963	0	0	0	2942.21	246.386	35.9403	94.3997	0	-1162.62	0	0	0	0	35.9403	912.204	0	22.1774	61.2209	0	0	16.197	0	0	-25.0608	0	0	0
145	1.41806	22.3985	0.848074	1.67209	18.9956	0.980028	187.077	104.828	14.0948	15.2966	37.4523	6.14496	-467.946	3.82057	19.8115	11.8816	21.6585	1.133	42.5655	0.503343	2.80473	0.649771	0	0	0	2867.58	326.488	44.4502	98.2681	0	-1228.99	0	0	0	0	44.4502	1003.85	0	26.7163	63.4496	0	0	17.9211	0	0	-33.464	0	0	0
146	1.51355	24.2715	0.847957	1.78494	20.5812	0.982743	192.213	107.687	19.2874	20.7458	43.3233	6.52403	6.75556	4.06671	20.6176	12.029	22.1342	1.10389	43.5994	0.509346	3.01298	0.613933	0	0	0	3921.97	311.552	36.4274	101.897	0	-1254.05	0	0	0	0	36.4274	976.904	0	28.8989	64.9099	0	0	18.4251	0	0	-35.3313	0	0	0
147	1.50945	22.8524	0.848046	1.77992	19.3799	0.970214	188.885	105.701	17.0688	17.812	40.6753	5.83698	-130.762	3.85274	20.4907	12.3654	22.2269	1.14539	41.7171	0.463283	2.83612	0.603809	0	0	0	3275.59	310.525	38.0402	102.558	0	-1089.32	0	0	0	0	38.0402	968.249	0	26.4793	67.3445	0	0	16.7995	0	0	-35.3977	0	0	0
148	1.48734	22.9166	0.848062	1.75381	19.4347	0.97693	176.643	99.1302	18.0994	19.1668	40.1913	5.87612	-704.048	3.84452	17.2687	11.588	21.4229	1.07259	40.0979	0.418951	2.82257	0.594068	0	0	0	3362.71	302.979	41.349	96.4778	0	-1051.84	0	0	0	0	41.349	876.52	0	24.9414	62.1526	0	0	15.6292	0	0	-33.1949	0	0	0
149	1.49783	22.5822	0.848149	1.766	19.1531	0.97459	168.657	94.7041	18.7719	17.6744	39.8801	3.73639	330.379	3.74829	15.6486	11.5164	22.7505	1.08104	36.5051	0.199142	2.75402	0.50099	0	0	0	2911.68	299.429	34.0124	106.677	0	-569.436	0	0	0	0	34.0124	816.324	0	22.5579	66.8174	0	0	10.9624	0	0	-24.6402	0	0	0
150	1.59417	19.7645	0.848259	1.87935	16.7654	0.976838	168.227	94.2716	16.1112	15.5758	37.1444	4.2421	6.91777	3.6394	17.1138	11.1103	20.6311	1.06959	37.0469	0.440695	2.64601	0.573746	0	0	0	2955.31	295.023	28.7591	90.6093	0	-788.414	0	0	0	0	28.7591	935.393	0	24.0977	58.4285	0	0	13.1242	0	0	-30.7275	0	0	0
151	1.6104	20.5089	0.847721	1.89968	17.3858	0.988695	171.606	96.3965	17.4967	17.4328	38.9604	4.70597	464.092	3.83911	16.5494	10.8361	21.8755	1.09585	38.4471	0.394435	2.82199	0.536971	0	0	0	3422.84	250.332	36.4841	99.9775	0	-895.069	0	0	0	0	36.4841	945.794	0	23.523	60.9136	0	0	14.0815	0	0	-31.7672	0	0	0
152	1.34565	27.3128	0.848242	1.5864	23.1679	0.983217	186.083	104.008	20.0439	19.998	43.329	4.98577	-47.3397	3.93483	20.6901	12.1562	22.6044	1.15874	39.3628	0.53242	2.90752	0.661398	0	0	0	3387.29	290.643	40.9877	105.549	0	-831.622	0	0	0	0	40.9877	881.579	0	28.2807	67.0539	0	0	14.4017	0	0	-35.0896	0	0	0
153	1.53033	24.6571	0.848134	1.80435	20.9125	0.98295	197.055	110.329	19.8463	21.1038	44.4901	6.19599	21.5328	4.083	21.7007	12.1065	23.6092	1.23719	43.389	0.49217	3.0391	0.672539	0	0	0	3823.13	350.813	47.1235	113.497	0	-1187.23	0	0	0	0	47.1235	970.126	0	28.6055	70.6672	0	0	17.5549	0	0	-36.8003	0	0	0
154	1.54278	21.6146	0.847928	1.81947	18.3276	0.98133	165.559	92.9582	18.6108	20.53	39.3271	6.63904	375.058	3.78117	16.1197	10.5221	18.9012	1.0603	39.0236	0.347364	2.74913	0.453543	0	0	0	3522.58	300.214	37.1779	78.284	0	-1154.87	0	0	0	0	37.1779	816.409	0	21.9873	50.7357	0	0	15.7026	0	0	-28.7591	0	0	0
155	1.47011	23.7709	0.847981	1.73367	20.1573	0.982858	178.505	99.8898	18.8778	18.4699	41.2108	4.51874	874.181	3.81102	19.0591	11.8125	21.8982	1.08422	38.4193	0.412913	2.79886	0.593652	0	0	0	3416.81	297.188	38.7106	100.114	0	-809.714	0	0	0	0	38.7106	935.337	0	24.5472	63.6918	0	0	13.9133	0	0	-33.274	0	0	0
156	1.31044	25.9589	0.848393	1.54462	22.0234	0.985745	186.755	104.702	16.7581	18.283	40.0966	6.40423	-27.1997	3.96276	19.0699	12.0318	21.8426	1.25275	42.5705	0.443011	2.92428	0.604563	0	0	0	3253.7	358.809	43.3037	99.6882	0	-1217.18	0	0	0	0	43.3037	939.417	0	26.8816	63.8743	0	0	17.4471	0	0	-34.2654	0	0	0
157	1.44528	23.3425	0.848096	1.70415	19.7967	0.980688	178.419	100.055	17.4659	17.5005	39.7792	4.90364	867.736	4.06278	17.6239	11.8267	22.0301	1.11837	39.6955	0.19787	3.00885	0.491429	0	0	0	3181.8	311.65	36.4721	101.09	0	-894.613	0	0	0	0	36.4721	923.754	0	25.472	64.3475	0	0	14.071	0	0	-27.215	0	0	0
158	1.46819	21.9894	0.848059	1.73124	18.6483	0.980178	169.618	95.1249	16.8599	17.2892	38.069	5.23401	972.54	3.70297	16.8653	11.2311	20.1567	1.16059	38.6902	0.222812	2.69472	0.400454	0	0	0	3082.46	351.527	35.1386	87.1635	0	-946.81	0	0	0	0	35.1386	891.686	0	22.3354	56.6226	0	0	14.3172	0	0	-23.6901	0	0	0
159	1.44611	24.0455	0.847918	1.70548	20.3886	0.97368	183.774	103.189	18.0361	21.1445	41.0092	8.10304	-720.549	3.98646	17.7247	11.9664	20.3525	1.2078	44.0404	0.434182	2.93135	0.545035	0	0	0	3746.36	339.237	38.5125	88.5246	0	-1488.89	0	0	0	0	38.5125	894.842	0	26.4396	59.581	0	0	19.8677	0	0	-33.9474	0	0	0
160	1.48866	19.5338	0.84794	1.75562	16.5635	0.9807	166.392	93.3813	13.5133	15.7367	34.2938	6.91209	6.89198	3.73345	16.7213	10.2784	17.6649	1.10639	40.2283	0.435766	2.69951	0.513256	0	0	0	2850.43	284.054	33.653	69.9235	0	-1317.48	0	0	0	0	33.653	882.664	0	23.7989	46.3668	0	0	17.4263	0	0	-27.7318	0	0	0
161	1.47926	24.9868	0.847896	1.74462	21.1862	0.992554	187.982	105.467	20.0776	21.665	43.5926	6.58556	-327.42	4.02546	19.7121	11.1286	22.2478	1.25454	42.9744	0.538216	2.97977	0.606022	0	0	0	3804.38	407.608	34.0152	102.847	0	-1204.53	0	0	0	0	34.0152	913.669	0	28.5516	62.55	0	0	17.844	0	0	-33.3143	0	0	0
162	1.45625	21.2418	0.848085	1.7171	18.0148	0.983764	169.528	95.1395	15.2913	17.4115	36.4743	7.01793	-662.473	3.77048	17.1458	10.4506	18.2576	1.08511	40.7309	0.445254	2.73501	0.518716	0	0	0	3125.36	241.22	33.806	73.8901	0	-1261.85	0	0	0	0	33.806	862.957	0	24.3945	48.3846	0	0	17.5852	0	0	-28.4186	0	0	0
163	1.45731	25.2135	0.848176	1.71817	21.3855	0.976948	189.652	106.062	19.5981	20.0552	43.3212	5.611	37.4166	4.00995	20.6437	12.5098	22.1168	1.17526	41.4596	0.513916	2.96567	0.66722	0	0	0	3732.5	287.101	35.2956	101.738	0	-1022.14	0	0	0	0	35.2956	960.78	0	29.0222	66.7687	0	0	16.3549	0	0	-36.0606	0	0	0
164	1.45065	21.2032	0.847877	1.71091	17.9777	0.992007	174.626	98.3824	14.4702	18.1198	36.2769	8.40387	-197.202	3.88711	16.1965	10.0548	19.418	1.06339	43.8883	0.453607	2.84133	0.5793	0	0	0	3248.63	298.859	33.4085	81.974	0	-1595.44	0	0	0	0	33.4085	874.109	0	24.8855	50.6837	0	0	20.2205	0	0	-28.9935	0	0	0
165	1.43219	22.9254	0.84803	1.68884	19.4414	0.980807	185.28	104.088	15.5738	18.4652	38.7172	7.67215	-588.055	4.03973	18.1243	11.6113	20.9405	1.09876	44.344	0.405145	2.98057	0.543423	0	0	0	3374.31	336.624	39.1324	92.8821	0	-1516.12	0	0	0	0	39.1324	939.11	0	26.1086	60.0901	0	0	19.7063	0	0	-33.7709	0	0	0
166	1.47382	23.585	0.847757	1.73849	19.9944	0.97334	196.578	110.251	16.4492	19.2166	41.0024	8.0098	-906.171	4.01202	20.4329	12.3523	22.2448	1.21786	45.9643	0.443731	2.96843	0.614267	0	0	0	3441.87	396.016	37.9679	102.706	0	-1518.97	0	0	0	0	37.9679	970.419	0	27.4735	67.0512	0	0	20.7081	0	0	-36.1606	0	0	0
167	1.41579	26.8099	0.848162	1.66925	22.7391	0.981886	189.405	106.16	21.049	21.5448	44.7523	5.82652	709.619	4.07119	19.4111	12.275	23.5485	1.1786	41.4975	0.476593	3.02874	0.672287	0	0	0	3623.63	365.496	37.818	113.001	0	-942.431	0	0	0	0	37.818	882.955	0	27.9972	70.8835	0	0	15.9154	0	0	-36.9803	0	0	0
168	1.41445	21.2583	0.848191	1.66761	18.0311	0.987071	160.512	89.8476	15.3806	15.9162	35.4504	4.9331	-39.7612	3.65876	17.3141	10.0756	18.2847	0.988004	35.9321	0.443123	2.64273	0.508536	0	0	0	2724.07	246.765	36.392	74.0992	0	-893.771	0	0	0	0	36.392	823.968	0	23.5452	47.5753	0	0	13.1625	0	0	-27.1303	0	0	0
169	1.47431	19.2981	0.847989	1.7386	16.3646	0.982331	162.16	91.0446	13.3003	15.8127	33.5517	7.09574	840.01	3.62597	16.0972	10.0654	17.0504	1.07458	39.7068	0.370281	2.60555	0.448292	0	0	0	2880.1	269.664	29.4544	65.9191	0	-1364.04	0	0	0	0	29.4544	866.395	0	21.5026	43.8448	0	0	17.2621	0	0	-26.2963	0	0	0
170	1.40399	28.782	0.848571	1.65453	24.4236	0.976702	192.432	107.506	23.5159	20.5121	47.6209	2.21131	921.699	3.97745	20.6798	13.8448	26.2199	1.18361	37.8115	0.288175	2.97393	0.52657	0	0	0	3623.19	404.452	45.9762	135.184	0	-288.493	0	0	0	0	45.9762	964.479	0	26.9586	85.5702	0	0	10.0638	0	0	-29.2134	0	0	0
171	1.43059	24.4186	0.848041	1.68693	20.708	0.979322	198.691	111.33	16.3737	18.0636	41.1926	6.8522	-786.584	4.09987	21.13	12.5986	22.8186	1.14473	45.265	0.549604	3.04631	0.677079	0	0	0	3511.8	271.532	42.4365	107.18	0	-1366.27	0	0	0	0	42.4365	1031.62	0	30.1661	69.3559	0	0	19.9237	0	0	-37.1447	0	0	0
172	1.59356	21.4134	0.848036	1.87911	18.1593	0.979258	185.221	103.86	17.0873	18.9346	40.2382	6.54612	-699.634	3.97075	19.6303	11.1846	21.7805	1.18451	42.12	0.509889	2.93028	0.548938	0	0	0	3344.31	337.175	37.9915	99.1944	0	-1258.86	0	0	0	0	37.9915	915.801	0	27.3033	62.3247	0	0	17.5174	0	0	-33.5726	0	0	0
173	1.55791	19.3436	0.847841	1.8375	16.4003	0.987655	158.312	89.045	15.753	17.0056	35.5439	5.66	-955.789	3.46429	14.7577	9.95279	18.8554	0.981294	37.7272	0.32848	2.48659	0.491247	0	0	0	3211.2	208.317	25.5824	78.0213	0	-1094.52	0	0	0	0	25.5824	855.709	0	19.5276	48.9391	0	0	14.7707	0	0	-26.2557	0	0	0
174	1.4607	20.3563	0.847652	1.72324	17.2551	0.980511	170.801	95.9979	13.7489	16.6732	35.0787	7.50417	906.386	3.94045	16.0075	10.891	18.0349	1.09085	42.3208	0.373273	2.87413	0.465011	0	0	0	3252.6	261.905	37.6161	72.3663	0	-1551.97	0	0	0	0	37.6161	938.918	0	23.8804	48.896	0	0	19.0927	0	0	-29.793	0	0	0
175	1.61315	18.7251	0.847852	1.90263	15.8761	0.981339	164.926	92.6975	15.0187	17.1986	35.6271	6.55655	901.886	3.62516	16.2802	9.92556	18.927	0.987225	39.4877	0.389702	2.62018	0.454813	0	0	0	3047	235.329	28.3478	78.4928	0	-1244.88	0	0	0	0	28.3478	834.539	0	21.9782	49.629	0	0	16.2282	0	0	-27.5385	0	0	0
176	1.46483	24.7868	0.848193	1.727	21.024	0.984316	177.436	99.5146	20.5922	19.6578	42.8069	3.85244	-24.0697	3.93179	17.4435	11.7885	23.6433	1.18598	37.8975	0.191778	2.91385	0.518476	0	0	0	3357.57	371.204	35.6055	113.797	0	-649.896	0	0	0	0	35.6055	873.69	0	24.1392	70.0076	0	0	11.7002	0	0	-25.9888	0	0	0
177	1.31101	24.8153	0.848326	1.54541	21.0515	0.983214	177.538	99.5903	16.161	17.6559	38.3498	6.33947	-24.9874	3.90114	17.4846	11.6953	20.5835	1.16068	40.9179	0.444397	2.8625	0.540331	0	0	0	3088.94	360.708	39.4009	90.2598	0	-1171.19	0	0	0	0	39.4009	900.253	0	25.9079	58.8081	0	0	16.7105	0	0	-32.6311	0	0	0
178	1.62513	20.2554	0.847705	1.91709	17.1706	0.97826	175.405	98.5893	16.9091	20.6704	38.8316	8.34426	41.6812	3.94324	16.9426	10.7927	18.2856	1.10434	43.8022	0.373056	2.87849	0.467087	0	0	0	4012.99	220.547	33.325	74.0455	0	-1687.17	0	0	0	0	33.325	915.343	0	24.0533	49.6068	0	0	20.3318	0	0	-29.9742	0	0	0
179	1.55723	19.8442	0.847744	1.8369	16.8228	0.979736	169.98	95.5166	15.2164	17.7878	36.452	7.06912	-890.074	3.68311	16.39	10.8086	18.6233	1.02864	41.5366	0.336165	2.66562	0.44449	0	0	0	3487.17	260.625	32.9189	76.3733	0	-1468.61	0	0	0	0	32.9189	932.44	0	21.3069	50.5663	0	0	18.1569	0	0	-28.3868	0	0	0
180	1.70237	16.9713	0.84756	2.00855	14.3842	0.979576	153.571	86.3318	14.8905	16.3186	34.0877	5.75796	779.792	3.54842	14.3222	9.6872	17.3504	1.03899	37.0933	0.318361	2.5438	0.429102	0	0	0	3055.59	262.299	30.9043	67.8714	0	-1129.71	0	0	0	0	30.9043	855.491	0	19.5728	44.3452	0	0	14.6565	0	0	-25.3671	0	0	0
181	1.38381	23.4003	0.848412	1.63106	19.8531	0.978188	178.309	100.021	15.8853	16.4309	38.1673	5.47106	-48.7929	3.71266	17.657	11.8621	21.8979	1.07086	40.0043	0.457316	2.71738	0.641766	0	0	0	2971.7	265.814	32.8704	100.098	0	-994.099	0	0	0	0	32.8704	912.426	0	25.0062	64.3493	0	0	15.3997	0	0	-33.1354	0	0	0
182	1.2927	27.9	0.84829	1.52389	23.6673	0.986939	181.451	101.471	19.8113	20.6201	42.5166	5.74754	851.145	3.91052	19.8791	11.6838	21.054	1.27748	39.7184	0.477548	2.87427	0.595503	0	0	0	3354.03	352.332	39.7739	93.7562	0	-959.17	0	0	0	0	39.7739	844.992	0	26.6879	60.0323	0	0	15.3442	0	0	-32.7595	0	0	0
183	1.45061	24.6441	0.848281	1.71006	20.9051	0.980689	191.965	107.543	18.1439	19.1359	42.1429	5.89185	25.4759	4.07629	19.9297	12.5265	22.8986	1.20411	42.6983	0.507643	3.02745	0.674354	0	0	0	3590.87	418.955	37.3411	107.831	0	-1189.68	0	0	0	0	37.3411	1007.04	0	29.0141	69.1628	0	0	17.3047	0	0	-36.8741	0	0	0
184	1.43669	20.7899	0.847982	1.69424	17.6295	0.986893	169.6	95.3583	14.0391	15.4012	35.2232	5.80791	-403.656	3.6977	16.1803	10.5433	20.5515	1.02287	39.6703	0.477608	2.69368	0.521014	0	0	0	2821.83	216.555	33.5298	90.0717	0	-1136.44	0	0	0	0	33.5298	883.398	0	24.5663	55.8457	0	0	15.6798	0	0	-29.6504	0	0	0
185	1.58138	20.0187	0.847946	1.86496	16.9748	0.989235	159.924	89.8529	17.326	17.31	37.3341	4.49169	838.274	3.59118	15.3833	10.0538	20.1725	1.04839	36.3874	0.175497	2.60237	0.438355	0	0	0	3081.39	292.114	33.163	87.3391	0	-806.607	0	0	0	0	33.163	843.067	0	20.2182	53.4372	0	0	12.466	0	0	-21.1775	0	0	0
186	1.26243	29.9736	0.848381	1.48804	25.4291	0.987041	198.424	110.844	19.7838	19.8681	44.6021	5.35384	-62.5786	4.26756	22.497	12.919	23.4374	1.2753	42.4955	0.24641	3.14525	0.560225	0	0	0	3502.2	346.56	47.9616	112.126	0	-936.885	0	0	0	0	47.9616	967.42	0	28.0453	71.3511	0	0	15.8966	0	0	-29.4163	0	0	0
187	1.45494	22.0514	0.848031	1.71567	18.7003	0.984144	175.178	98.4142	15.9411	17.7619	37.8329	6.50114	27.7988	3.89387	16.9487	11.0724	20.4373	1.13886	41.4669	0.17642	2.85528	0.424412	0	0	0	3288.28	258.539	39.4938	89.2048	0	-1253.39	0	0	0	0	39.4938	907.12	0	23.0626	56.8183	0	0	16.7902	0	0	-24.834	0	0	0
188	1.39311	25.3468	0.84811	1.64261	21.4968	0.987613	184.064	103.313	18.6192	20.6588	41.6349	7.2364	716.839	3.93049	18.9121	11.2236	21.5313	1.09992	42.7016	0.478034	2.89488	0.541377	0	0	0	3532.54	256.672	32.7034	97.3478	0	-1216.31	0	0	0	0	32.7034	853.873	0	26.6048	60.7039	0	0	17.9608	0	0	-32.6386	0	0	0
189	1.44955	26.1057	0.848129	1.70911	22.141	0.97755	188.918	105.484	20.9709	19.1845	44.6176	3.26537	22.7463	3.82265	21.3574	12.6763	24.5314	1.29524	37.8184	0.489952	2.83087	0.661818	0	0	0	3275.67	335.494	46.8542	120.982	0	-513.339	0	0	0	0	46.8542	920.586	0	27.1372	76.0612	0	0	12.0226	0	0	-37.1632	0	0	0
190	1.41716	24.0938	0.847761	1.67164	20.4258	0.979842	185.05	104.027	17.1514	21.2028	40.2762	8.81803	-795.62	4.10168	17.5201	11.6386	20.2882	1.1625	45.2711	0.463717	3.02651	0.555105	0	0	0	3772.97	330.23	36.4058	88.0766	0	-1683.1	0	0	0	0	36.4058	894.461	0	27.6531	57.8777	0	0	21.0895	0	0	-33.7481	0	0	0
191	1.39486	25.6849	0.848122	1.64464	21.784	0.991532	186.019	104.368	18.9738	18.8436	42.2423	4.68652	-798.514	4.05543	18.4758	12.0686	24.0925	1.16814	40.4999	0.423726	3.02032	0.563535	0	0	0	3607.49	320.993	45.2412	117.455	0	-911.694	0	0	0	0	45.2412	985.861	0	26.5435	71.4701	0	0	14.662	0	0	-36.3103	0	0	0
192	1.54424	21.4021	0.848169	1.82067	18.1526	0.987431	172.167	96.8415	17.438	20.1704	38.966	7.08321	-692.104	3.86621	16.6193	10.2473	20.5126	1.01474	40.8569	0.415949	2.83302	0.475386	0	0	0	3432.02	310.664	27.9686	89.7861	0	-1329.01	0	0	0	0	27.9686	823.953	0	23.9162	55.1926	0	0	16.9127	0	0	-30.2487	0	0	0
193	1.36156	30.0221	0.847923	1.60576	25.4564	0.989495	198.932	111.203	23.3	23.0199	48.2083	5.17058	-45.8518	4.27902	22.4941	12.4168	24.542	1.31162	41.7138	0.591159	3.16415	0.690593	0	0	0	3730.54	433.247	42.4744	121.111	0	-800.752	0	0	0	0	42.4744	897	0	31.9389	74.1215	0	0	15.457	0	0	-38.355	0	0	0
194	1.4339	22.4008	0.84764	1.69164	18.9878	0.973244	186.36	104.703	14.626	18.0434	37.8941	8.56218	738.154	3.98036	18.1487	11.8068	20.3803	1.09591	45.3938	0.429302	2.92649	0.541663	0	0	0	3302.15	305.135	32.1394	88.7228	0	-1624.43	0	0	0	0	32.1394	934.136	0	26.242	59.263	0	0	21.1898	0	0	-33.7087	0	0	0
195	1.4093	29.1096	0.84846	1.661	24.6984	0.98742	197.001	110.383	23.6833	23.2179	48.3511	4.58767	-992.741	4.17345	20.1925	13.1528	25.7521	1.25268	41.9847	0.248227	3.08797	0.53897	0	0	0	4311.15	347.862	42.0195	131.237	0	-835.825	0	0	0	0	42.0195	976.61	0	27.0561	80.7948	0	0	14.3178	0	0	-28.9056	0	0	0
196	1.42054	24.5116	0.84827	1.67464	20.7925	0.977904	183.078	102.369	18.1478	16.5943	41.048	3.32828	384.333	3.84098	19.5704	12.4639	23.9389	1.26758	37.399	0.441368	2.84099	0.606043	0	0	0	2877.52	379.261	40.1361	116.136	0	-572.809	0	0	0	0	40.1361	940.286	0	26.092	73.2655	0	0	11.8966	0	0	-36.4193	0	0	0
197	1.43338	23.2331	0.848356	1.6896	19.7099	0.985434	165.01	92.523	18.6027	19.2829	39.2547	5.29398	415.809	3.82166	16.1484	10.9976	19.362	1.11868	37.4424	0.377653	2.78649	0.468055	0	0	0	3464.87	317.185	36.5139	81.5093	0	-967.163	0	0	0	0	36.5139	863.382	0	23.3443	52.897	0	0	14.1712	0	0	-30.1431	0	0	0
198	1.41813	20.1992	0.847769	1.67277	17.1242	0.97308	172.578	97.0382	12.2515	15.4084	33.7887	8.05721	-429.757	3.78968	16.2841	10.9232	18.7056	1.04484	42.7367	0.343923	2.75453	0.455599	0	0	0	2785.04	238.813	29.8205	76.9027	0	-1509.59	0	0	0	0	29.8205	881.947	0	22.0267	51.6172	0	0	19.3554	0	0	-29.6723	0	0	0
199	1.47548	23.5152	0.848306	1.73932	19.9481	0.976902	183.206	102.395	17.9863	16.9353	40.9005	3.90531	-955.825	3.92255	20.0161	12.3319	22.7812	1.15664	38.2306	0.447821	2.89881	0.608996	0	0	0	3208.77	257.31	41.3987	106.905	0	-705.952	0	0	0	0	41.3987	976.964	0	26.8799	68.6702	0	0	13.0637	0	0	-35.8501	0	0	0
200	1.30181	29.3574	0.848449	1.53435	24.9083	0.984152	204.125	114.083	19.5253	20.3645	45.0444	6.19221	-33.3691	3.98158	23.3109	13.1789	24.0347	1.25791	44.2035	0.485148	2.95852	0.671921	0	0	0	3623.23	387.974	44.5801	116.928	0	-1126.14	0	0	0	0	44.5801	994.697	0	28.3121	74.7941	0	0	18.1747	0	0	-37.9205	0	0	0
201	1.484	23.3888	0.847886	1.75024	19.8311	0.986089	180.453	101.329	18.3687	19.4653	40.9361	5.757	36.5191	3.91732	17.9242	11.353	22.3827	1.10103	41.0735	0.216529	2.89107	0.469384	0	0	0	3442.16	355.683	33.089	103.849	0	-1091.92	0	0	0	0	33.089	898.728	0	24.2315	64.1484	0	0	15.4082	0	0	-25.2584	0	0	0
202	1.32937	24.5493	0.84815	1.56737	20.8215	0.984923	181.525	101.625	15.7942	16.8961	38.4779	5.94555	-24.8561	3.90523	19.4874	11.6148	21.0096	1.16792	40.6037	0.424315	2.86949	0.54233	0	0	0	2997.34	309.202	38.3756	93.4169	0	-1113.31	0	0	0	0	38.3756	921.908	0	25.5786	60.0155	0	0	16.1304	0	0	-32.7406	0	0	0
203	1.51055	23.7386	0.848287	1.7807	20.1371	0.981667	187.919	105.367	18.7702	19.0414	42.2712	5.36798	-867.65	3.98867	19.4187	11.9741	23.6551	1.08671	41.2324	0.436568	2.96117	0.613563	0	0	0	3434.3	337.574	36.9431	113.869	0	-962.124	0	0	0	0	36.9431	941.977	0	26.3358	70.5912	0	0	15.6748	0	0	-36.1692	0	0	0
204	1.37722	23.802	0.848033	1.62401	20.1849	0.98316	184.502	103.381	15.6018	16.5558	38.6548	5.78257	-20.8656	4.03488	19.1516	11.8155	21.4604	1.2017	41.6577	0.470255	2.98089	0.607885	0	0	0	3053.8	293.454	41.8108	96.7674	0	-1124.19	0	0	0	0	41.8108	959.916	0	27.8273	62.1559	0	0	16.7655	0	0	-34.3013	0	0	0
205	1.28804	30.5861	0.848576	1.51789	25.9547	0.987199	198.287	110.969	21.6127	21.5281	46.4263	4.98818	912.676	4.09256	21.0878	13.1585	25.1488	1.31385	41.8526	0.566995	3.06028	0.687063	0	0	0	3723.34	402.991	49.6098	126.138	0	-882.283	0	0	0	0	49.6098	949.193	0	30.6036	78.5224	0	0	15.4993	0	0	-39.3071	0	0	0
206	1.49495	22.0058	0.847752	1.76343	18.6554	0.979986	172.973	97.0278	17.1782	19.1488	38.8056	6.6707	29.8262	3.87058	17.4573	10.9553	19.0963	1.08352	40.6988	0.507261	2.82483	0.533915	0	0	0	3379.53	312.051	35.0411	79.6197	0	-1233.68	0	0	0	0	35.0411	868.692	0	27.0078	52.4986	0	0	17.0325	0	0	-30.4913	0	0	0
207	1.4176	22.1223	0.84798	1.67175	18.7593	0.980838	170.98	95.8609	15.6102	16.0733	36.9828	5.1594	951.704	3.80328	17.2906	11.0306	20.6638	1.13244	38.1751	0.453036	2.78203	0.529959	0	0	0	2704.86	321.999	38.2039	90.8637	0	-913.426	0	0	0	0	38.2039	858.375	0	25.047	57.8192	0	0	14.2245	0	0	-31.356	0	0	0
208	1.46692	20.7433	0.847559	1.73077	17.5812	0.978479	167.289	94.0278	14.9999	18.398	35.9019	8.08618	762.179	3.87783	15.9239	10.3295	17.5037	1.05215	41.5187	0.47834	2.81789	0.525873	0	0	0	3151.66	270.962	30.6532	68.8374	0	-1450.9	0	0	0	0	30.6532	816.835	0	25.8372	46.2163	0	0	18.6243	0	0	-28.6526	0	0	0
209	1.43669	25.8605	0.848061	1.69408	21.9312	0.974714	203.577	114.252	18.3714	21.7071	43.8097	8.78392	-784.58	4.27458	20.7011	12.7304	23.4099	1.17546	47.6029	0.518226	3.1507	0.688586	0	0	0	3876.33	296.115	42.6412	111.847	0	-1587.49	0	0	0	0	42.6412	949.511	0	30.3643	72.2171	0	0	22.0438	0	0	-38.9254	0	0	0
210	1.25611	27.3751	0.848176	1.48095	23.2189	0.976375	188.861	105.802	16.9399	19.3987	40.5412	7.31965	-32.3649	4.01985	19.3016	12.7346	21.1967	1.19983	43.4064	0.426886	2.9661	0.54953	0	0	0	3385.12	342.728	34.3051	94.7397	0	-1380.52	0	0	0	0	34.3051	915.086	0	27.1823	63.9533	0	0	18.6301	0	0	-35.7582	0	0	0
211	1.25527	29.7455	0.848031	1.48022	25.2251	0.981353	195.223	109.433	19.621	23.4764	44.0298	8.78936	-34.8245	4.09748	20.1169	12.6079	21.3237	1.24791	45.841	0.54656	3.03172	0.620346	0	0	0	3902.71	375.072	42.3044	95.718	0	-1577.83	0	0	0	0	42.3044	878.903	0	30.2307	63.5279	0	0	21.1036	0	0	-35.7908	0	0	0
212	1.64194	18.0108	0.847852	1.93659	15.2705	0.98151	157.095	87.9573	15.2381	15.8411	34.8794	5.07926	45.6143	3.56951	16.7802	9.84585	17.0616	1.02688	36.1468	0.466504	2.55893	0.501032	0	0	0	2930.6	289.405	29.4792	65.9899	0	-976.524	0	0	0	0	29.4792	877.246	0	23.31	43.5599	0	0	13.9444	0	0	-25.7403	0	0	0
213	1.39445	22.9782	0.848233	1.64394	19.4909	0.981047	167.547	93.7464	16.822	16.7818	37.7749	4.76503	-50.5992	3.56901	17.8085	11.1896	19.6351	1.11355	36.881	0.457436	2.57952	0.512608	0	0	0	2891.29	343.522	35.9896	83.4442	0	-824.922	0	0	0	0	35.9896	869.119	0	23.7063	54.758	0	0	13.5863	0	0	-29.4132	0	0	0
214	1.43971	20.7466	0.847869	1.69804	17.5904	0.976069	177.945	99.9424	13.0169	16.5011	35.2287	7.9644	940.478	3.92996	17.6548	10.9754	18.8699	1.05823	43.5443	0.500829	2.87224	0.536758	0	0	0	3024.92	250.133	33.3402	78.0383	0	-1607.86	0	0	0	0	33.3402	908.495	0	27.286	52.1265	0	0	19.9016	0	0	-30.9686	0	0	0
215	1.39974	24.7268	0.848379	1.64989	20.9777	0.971356	187.092	104.864	17.4076	17.6962	40.7965	5.3597	-997.872	4.09051	18.4559	12.7988	22.7192	1.25284	41.7519	0.21152	3.03767	0.545985	0	0	0	3145.46	383.096	39.8779	106.371	0	-972.867	0	0	0	0	39.8779	951.331	0	26.2715	70.0861	0	0	15.416	0	0	-29.1035	0	0	0
216	1.376	23.2292	0.847924	1.62278	19.6966	0.981849	177.039	99.6449	15.5758	17.4599	37.696	6.46987	-768.762	3.91785	15.7574	11.4735	21.9461	1.155	41.8294	0.20711	2.88777	0.470826	0	0	0	3024.39	297.7	41.1932	100.457	0	-1212.27	0	0	0	0	41.1932	869.885	0	23.8278	63.1921	0	0	16.4398	0	0	-25.574	0	0	0
217	1.49584	22.3955	0.848084	1.7638	18.9933	0.989777	178.936	100.366	17.128	16.9646	39.5012	4.73503	747.673	3.89798	18.2184	11.1799	22.4733	1.21518	39.4189	0.49033	2.87585	0.596159	0	0	0	3179.22	331.344	35.8766	104.576	0	-886.352	0	0	0	0	35.8766	958.183	0	26.2001	63.8149	0	0	14.6622	0	0	-33.0113	0	0	0
218	1.45183	26.0686	0.848336	1.71138	22.1149	0.983339	179.518	100.42	22.1263	20.1887	44.6133	2.97476	-754.555	3.79409	18.9136	12.246	24.2058	1.16744	36.113	0.518561	2.80443	0.656831	0	0	0	3525.46	298.779	46.182	118.347	0	-452.916	0	0	0	0	46.182	890.333	0	26.8741	73.2738	0	0	10.9255	0	0	-35.7064	0	0	0
219	1.42773	21.7904	0.847589	1.68445	18.4693	0.983475	186.388	104.706	13.4386	16.18	36.7049	7.31313	-722.005	4.00889	18.6858	11.2564	21.5377	1.14852	44.0453	0.513355	2.95995	0.550308	0	0	0	2943.57	304.558	33.6986	97.3641	0	-1500.29	0	0	0	0	33.6986	946.875	0	27.6958	61.0883	0	0	19.4466	0	0	-33.4159	0	0	0
220	1.45536	23.9114	0.84782	1.71659	20.2726	0.986926	192.149	107.623	17.0341	18.8497	41.0461	6.88	921.537	4.10984	21.0388	11.6612	21.5235	1.15735	43.9572	0.51972	3.0437	0.611974	0	0	0	3572.13	322.411	40.9617	97.2656	0	-1351.92	0	0	0	0	40.9617	995.458	0	29.1013	61.6606	0	0	19.091	0	0	-34.3363	0	0	0
221	1.44084	24.1523	0.848429	1.69825	20.4915	0.975366	177.453	99.5175	18.8154	18.0916	41.0166	4.1084	-488.658	3.80184	17.2686	12.2169	23.278	1.11799	38.3092	0.216215	2.80289	0.505944	0	0	0	3085.34	368.322	38.3637	110.828	0	-698.443	0	0	0	0	38.3637	884.289	0	23.0802	70.3411	0	0	12.411	0	0	-25.8508	0	0	0
222	1.4541	25.7359	0.848088	1.71456	21.8263	0.978627	192.746	108.078	20.0193	21.376	44.1259	6.4506	475.755	4.0538	19.381	12.702	22.6369	1.19638	43.8696	0.55711	3.00648	0.67497	0	0	0	4001.43	347.637	44.9604	105.758	0	-1222.16	0	0	0	0	44.9604	975.307	0	30.424	69.0433	0	0	18.4458	0	0	-36.9465	0	0	0
223	1.54514	18.822	0.847697	1.82276	15.9554	0.989535	165.626	93.1252	13.626	16.6338	34.308	7.60898	747.027	3.65817	16.4391	9.49626	17.4896	1.05975	41.351	0.439709	2.63581	0.555781	0	0	0	3053.59	233.162	29.1883	68.815	0	-1459.5	0	0	0	0	29.1883	863.1	0	22.8842	43.5594	0	0	18.5962	0	0	-25.7152	0	0	0
224	1.36645	25.749	0.848537	1.61036	21.849	0.989288	188.525	105.648	17.8975	18.5786	41.4653	5.54089	-30.1125	3.93553	19.7067	12.0563	22.6813	1.18221	42.0821	0.43851	2.90878	0.656586	0	0	0	3514.91	351.98	43.3115	106.19	0	-1101.1	0	0	0	0	43.3115	993.757	0	26.5558	66.5774	0	0	16.5989	0	0	-34.585	0	0	0
225	1.34912	26.2761	0.847872	1.59118	22.2788	0.987331	185.211	103.819	18.6453	20.0037	41.81	6.41154	-635.208	4.21207	18.9626	11.7551	21.9304	1.22513	41.6666	0.417314	3.08689	0.562975	0	0	0	3414.05	377.027	45.1421	100.355	0	-1124.29	0	0	0	0	45.1421	895.736	0	27.0966	63.3369	0	0	16.6947	0	0	-35.0439	0	0	0
226	1.58169	21.7556	0.848223	1.86471	18.4536	0.987472	166.593	93.3007	19.7099	18.938	40.568	3.7208	33.079	3.65625	17.5601	10.6856	21.0794	1.15263	35.8613	0.199804	2.66379	0.441844	0	0	0	3411.9	288.53	30.4094	93.9781	0	-679.86	0	0	0	0	30.4094	869.036	0	21.705	57.9212	0	0	11.3161	0	0	-22.4199	0	0	0
227	1.30251	23.1887	0.848333	1.53537	19.6718	0.984278	172.808	96.6869	14.0192	14.5043	35.6034	5.20164	-42.3786	3.4983	19.0092	11.0876	20.044	1.12853	38.354	0.477558	2.5245	0.563209	0	0	0	2482.1	278.049	38.7124	86.3836	0	-944.096	0	0	0	0	38.7124	883.574	0	24.0041	55.6886	0	0	14.5214	0	0	-28.9596	0	0	0
228	1.47935	20.8892	0.847942	1.74463	17.7128	0.977298	171.057	95.9681	15.0712	17.4656	36.4438	6.92452	-806.397	3.85397	17.0755	10.9044	18.2841	1.12737	40.9989	0.443764	2.80441	0.475638	0	0	0	3183.32	308.176	31.9934	74.0369	0	-1366.81	0	0	0	0	31.9934	894.937	0	25.5327	49.972	0	0	17.6267	0	0	-29.8989	0	0	0
229	1.59956	20.673	0.847882	1.88653	17.5282	0.980906	179.048	100.604	16.6251	18.6837	39.0002	6.83041	6.82738	3.76966	17.7567	10.9137	21.1152	1.10448	42.162	0.440571	2.75797	0.583315	0	0	0	3368.49	315.814	33.1258	94.2141	0	-1297.65	0	0	0	0	33.1258	901.742	0	24.6497	59.1172	0	0	17.6682	0	0	-31.3291	0	0	0
230	1.30674	26.6719	0.848137	1.54072	22.6214	0.982127	193.785	108.654	16.8792	18.3076	41.0939	6.50537	-51.1359	4.08029	19.7484	12.6202	23.2965	1.18419	43.6274	0.441634	3.03412	0.621089	0	0	0	3213.94	366.085	45.273	110.984	0	-1206.6	0	0	0	0	45.273	952.703	0	27.6078	70.6279	0	0	18.0025	0	0	-37.264	0	0	0
231	1.26966	28.0825	0.848359	1.49661	23.8241	0.984154	194.982	109.173	17.6615	19.0792	42.0285	6.44229	-6.73652	3.90534	21.089	12.5162	22.8717	1.18478	43.5076	0.548532	2.88529	0.664496	0	0	0	3255.12	361.827	37.8851	107.641	0	-1175.32	0	0	0	0	37.8851	926.909	0	29.1007	68.658	0	0	17.9624	0	0	-35.523	0	0	0
232	1.43579	26.2765	0.847935	1.69327	22.2807	0.974616	191.62	107.477	20.5241	23.5411	44.4932	8.04262	31.6988	4.19824	19.071	12.5481	21.5029	1.23379	44.8379	0.450994	3.07185	0.56234	0	0	0	4188.54	324.922	41.7258	97.0282	0	-1477.35	0	0	0	0	41.7258	910.604	0	28.3135	64.899	0	0	20.0226	0	0	-36.627	0	0	0
233	1.45209	23.2656	0.848115	1.71214	19.7319	0.984847	185.785	104	16.6174	18.0893	39.834	6.41669	528.755	3.88224	20.6166	11.3611	20.7957	1.23304	42.188	0.532614	2.84865	0.542257	0	0	0	3300.89	329.137	34.3643	91.8525	0	-1228.28	0	0	0	0	34.3643	950.222	0	27.5047	58.6565	0	0	17.9	0	0	-32.131	0	0	0
234	1.4117	24.4658	0.847967	1.6648	20.7462	0.975529	191.59	107.466	16.7925	19.3464	40.7307	7.48684	-6.43944	4.08708	19.1855	12.4184	21.5677	1.26952	44.7879	0.507742	3.02507	0.616939	0	0	0	3472.6	433.178	39.3479	97.5369	0	-1471.56	0	0	0	0	39.3479	964.959	0	29.2752	64.5927	0	0	19.9067	0	0	-36.0686	0	0	0
235	1.38258	25.1711	0.848624	1.6292	21.3608	0.990383	182.265	101.886	18.2099	17.0055	41.0087	3.70566	-747.004	3.80658	20.4751	11.6403	23.5135	1.22649	37.3856	0.435972	2.80892	0.594062	0	0	0	2985.24	371.159	39.4718	112.791	0	-647.332	0	0	0	0	39.4718	941.134	0	24.8286	68.6162	0	0	12.2601	0	0	-33.8985	0	0	0
236	1.48679	24.4854	0.848539	1.75218	20.7768	0.981137	185.166	103.702	19.7361	19.1015	42.9028	4.45716	805.214	3.85097	19.185	12.3835	23.5976	1.20747	39.6004	0.424521	2.8464	0.606105	0	0	0	3610.37	317.289	38.2983	113.397	0	-795.795	0	0	0	0	38.2983	972.425	0	25.4604	71.5579	0	0	14.1728	0	0	-35.8994	0	0	0
237	1.34611	28.6429	0.84834	1.58676	24.2989	0.98619	203.202	113.866	20.0424	21.1397	45.4495	6.12168	-26.3772	4.01144	21.4085	13.0922	25.2361	1.30158	44.5633	0.576042	2.99368	0.683579	0	0	0	3756.76	449.343	50.633	126.866	0	-1176.12	0	0	0	0	50.633	993.698	0	30.2547	78.7136	0	0	18.1228	0	0	-38.8612	0	0	0
238	1.55728	21.956	0.848113	1.83617	18.6212	0.965292	186.396	104.172	17.0187	17.3182	40.3151	5.41876	30.3584	3.77749	20.5731	12.5787	21.1155	1.2012	41.0951	0.468135	2.76434	0.598586	0	0	0	3386.18	300.371	37.7985	94.0981	0	-1047.18	0	0	0	0	37.7985	1017.47	0	26.6126	64.2987	0	0	16.5535	0	0	-34.6869	0	0	0
239	1.45845	20.2976	0.84807	1.71974	17.2138	0.970867	169.318	95.2537	13.7648	16.8468	34.9067	7.81341	918.343	3.69867	15.4034	10.9635	18.4492	1.07064	42.0967	0.427321	2.67699	0.467201	0	0	0	3012.69	277.165	32.0066	75.1372	0	-1467.79	0	0	0	0	32.0066	863.83	0	23.8545	51.2012	0	0	18.9173	0	0	-29.5413	0	0	0
240	1.42171	24.9195	0.84836	1.67583	21.1407	0.969708	182.984	102.45	18.8741	18.2745	41.7609	4.41376	-935.201	3.75692	18.4434	13.0395	22.6952	1.21985	39.7611	0.266005	2.7607	0.507105	0	0	0	3339.57	371.051	38.6012	106.192	0	-789.332	0	0	0	0	38.6012	957.256	0	24.2308	70.8539	0	0	13.6936	0	0	-26.798	0	0	0
241	1.42897	22.6122	0.848025	1.68506	19.1757	0.989645	176.775	99.2522	16.0126	18.0636	38.1029	6.86102	228.977	3.93873	17.7194	10.8219	19.5147	1.10426	42.2251	0.507014	2.88493	0.53608	0	0	0	3405.73	299.933	34.2043	82.5984	0	-1341.26	0	0	0	0	34.2043	932.054	0	27.1695	52.7173	0	0	18.3326	0	0	-30.4543	0	0	0
242	1.6238	18.5784	0.84811	1.91461	15.7565	0.979251	170.173	95.6081	14.3113	16.2978	35.5704	6.5108	-852.903	3.97298	16.361	10.6397	18.9644	1.0426	40.8788	0.370089	2.90874	0.469753	0	0	0	3253.86	275.587	33.0751	78.7094	0	-1383.21	0	0	0	0	33.0751	962.855	0	23.6606	51.4327	0	0	17.4473	0	0	-30.3738	0	0	0
243	1.36216	26.4312	0.848139	1.60606	22.4173	0.98729	196.816	110.228	17.8507	19.2392	42.45	6.20233	-57.6866	4.05413	21.3191	12.2111	23.6745	1.30831	43.4432	0.529081	3.01571	0.673205	0	0	0	3422.73	345.383	43.3742	114.05	0	-1210.11	0	0	0	0	43.3742	963.256	0	28.8478	70.5415	0	0	17.7987	0	0	-36.441	0	0	0
244	1.38187	27.7441	0.848392	1.62882	23.5379	0.980727	197.655	110.733	20.4686	22.4594	45.19	7.27987	844.625	4.23837	20.5013	12.8459	22.781	1.32988	44.8629	0.4367	3.11566	0.62124	0	0	0	4087.5	323.851	41.4542	106.885	0	-1327.55	0	0	0	0	41.4542	956.305	0	28.5672	69.4607	0	0	19.2874	0	0	-37.9062	0	0	0
245	1.57462	22.2838	0.847969	1.85693	18.8959	0.974312	168.146	94.0837	20.323	19.8061	41.3793	4.17993	28.1277	3.75	17.4336	11.5298	20.4859	1.13269	36.3724	0.184729	2.73637	0.458295	0	0	0	3573.51	296.826	29.2668	89.5202	0	-737.694	0	0	0	0	29.2668	872.891	0	21.8914	58.7813	0	0	12.1019	0	0	-24.6599	0	0	0
246	1.39274	25.4197	0.848414	1.64158	21.5664	0.98479	185.953	104.08	18.4724	19.1319	41.7284	5.62451	-30.2619	4.08501	19.8477	12.0073	21.6374	1.19463	41.1752	0.495594	3.02399	0.613468	0	0	0	3495.13	354.852	43.4749	98.1133	0	-1053.62	0	0	0	0	43.4749	956.347	0	28.4013	63.1793	0	0	16.4596	0	0	-34.9272	0	0	0
247	1.33764	26.1818	0.84815	1.57713	22.2061	0.97688	183.794	102.922	18.3043	17.84	41.2919	4.53668	-947.218	4.03285	18.3558	12.9342	22.7455	1.15946	39.9441	0.217014	2.98995	0.543035	0	0	0	3307.43	259.841	46.7422	106.601	0	-804.665	0	0	0	0	46.7422	950.707	0	25.9339	69.9646	0	0	13.6848	0	0	-28.4833	0	0	0
248	1.63704	22.4223	0.847891	1.93072	19.0117	0.988123	182.211	102.146	20.4889	21.9637	43.2911	6.2452	43.9677	4.01047	19.524	10.8503	21.1277	1.1408	41.4705	0.517376	2.95783	0.546965	0	0	0	4036.25	299.505	31.8918	94.3169	0	-1184.21	0	0	0	0	31.8918	911.13	0	27.682	58.3056	0	0	17.0259	0	0	-32.273	0	0	0
249	1.45957	19.1912	0.847794	1.7216	16.2702	0.982866	168.189	94.6135	12.0492	14.4254	33.0396	6.81339	-22.3091	3.64562	15.9124	10.369	19.1094	1.03695	41.0513	0.391726	2.6386	0.458495	0	0	0	2664.95	249.386	35.6026	79.7537	0	-1377.08	0	0	0	0	35.6026	900.139	0	22.4588	51.0239	0	0	17.5383	0	0	-28.2372	0	0	0
250	1.52065	23.0838	0.848056	1.7931	19.5764	0.988169	186.04	104.186	18.1321	18.9018	41.3916	5.84899	-709.066	3.84159	20.7134	11.2415	21.8018	1.05215	41.6025	0.515635	2.82342	0.593469	0	0	0	3541.4	274.762	41.8111	99.4103	0	-1080.82	0	0	0	0	41.8111	957.811	0	26.6975	61.7303	0	0	16.9091	0	0	-32.3154	0	0	0
251	1.47494	23.4506	0.848096	1.73912	19.8883	0.983038	174.197	97.508	18.9877	19.8381	40.7832	5.79594	-6.99408	3.82931	18.4999	11.2767	19.7477	1.23471	39.2065	0.439432	2.79601	0.477753	0	0	0	3573.51	339.225	33.225	84.2285	0	-1039.27	0	0	0	0	33.225	896.444	0	24.9896	55.0722	0	0	15.5632	0	0	-31.0103	0	0	0
252	1.71239	19.7823	0.847973	2.01939	16.7748	0.987684	163.394	91.4819	19.4883	18.5091	39.9481	3.55805	30.7372	3.58053	17.6334	10.1391	20.8888	1.03645	34.5536	0.432012	2.59955	0.618521	0	0	0	3305.98	298.715	33.138	92.5776	0	-625.923	0	0	0	0	33.138	860.133	0	22.349	56.2116	0	0	11.197	0	0	-28.7237	0	0	0
253	1.37983	20.7143	0.847856	1.62744	17.5628	0.985644	171.197	96.2583	12.3426	13.71	33.7112	6.089	-45.1194	3.612	16.4062	10.6586	20.8312	1.0643	40.1883	0.357689	2.62512	0.514924	0	0	0	2420.71	272.019	32.4085	92.1344	0	-1147.22	0	0	0	0	32.4085	890.848	0	21.5832	57.2192	0	0	16.0345	0	0	-29.6049	0	0	0
254	1.442	22.1835	0.848086	1.7003	18.8135	0.980735	180.264	101.15	15.2036	17.9007	37.7186	7.39936	785.923	3.81645	18.2294	11.4541	19.4731	1.11033	43.3311	0.420182	2.78308	0.532362	0	0	0	3440.5	300.605	39.2393	82.2694	0	-1519.97	0	0	0	0	39.2393	963.756	0	24.8923	54.8163	0	0	19.4663	0	0	-31.1051	0	0	0
255	1.52635	25.2308	0.848011	1.79993	21.396	0.978747	191.938	107.438	21.3914	21.8572	45.4136	5.37701	772.202	4.25816	20.0443	12.711	22.6884	1.27372	42.1406	0.559372	3.13109	0.631332	0	0	0	4133.98	393.113	42.0901	106.161	0	-1053.4	0	0	0	0	42.0901	993.895	0	31.6422	68.8595	0	0	16.5989	0	0	-37.8717	0	0	0
256	1.47494	24.1984	0.848332	1.73863	20.5283	0.974581	181.154	101.475	19.4069	20.4205	42.072	6.1184	-817.192	4.05126	18.4477	12.0496	21.0371	1.22846	40.7401	0.393195	2.99081	0.536621	0	0	0	3615.01	343.436	39.6409	93.5567	0	-1069.38	0	0	0	0	39.6409	901.613	0	25.8454	62.0713	0	0	16.0653	0	0	-34.3664	0	0	0
257	1.62041	20.7834	0.848024	1.91081	17.6248	0.987843	160.199	89.9294	19.6527	20.141	39.7132	5.16991	943.617	3.77971	15.7342	10.0283	19.0233	0.993491	36.9736	0.172928	2.74897	0.474934	0	0	0	3596.47	246.63	33.9913	79.1696	0	-885.734	0	0	0	0	33.9913	822.01	0	21.899	49.6737	0	0	13.4234	0	0	-22.6574	0	0	0
258	1.43594	18.8563	0.848285	1.69276	15.9956	0.989113	153.971	86.526	12.6864	14.0757	31.9192	5.48883	-22.7073	3.62775	14.2886	9.78391	17.3572	1.08361	36.9453	0.33574	2.60951	0.494338	0	0	0	2686.66	255.485	30.4911	67.9432	0	-1163.35	0	0	0	0	30.4911	886.878	0	20.5629	43.7918	0	0	14.6152	0	0	-25.8202	0	0	0
259	1.43988	22.33	0.847923	1.69813	18.9341	0.985069	174.764	98.3414	16.0808	18.2836	37.9192	7.03766	122.776	3.75889	16.1538	10.9232	21.0424	1.12091	41.6748	0.391558	2.74852	0.527407	0	0	0	3224.99	269.743	34.9278	93.6906	0	-1272.89	0	0	0	0	34.9278	861.289	0	23.0618	58.539	0	0	17.4732	0	0	-30.9735	0	0	0
260	1.35545	25.9765	0.848138	1.59816	22.0317	0.989688	185.701	103.941	18.2945	19.8509	41.5146	6.50505	734.333	3.93986	20.7952	11.2722	21.1586	1.1335	41.6634	0.533251	2.89956	0.54545	0	0	0	3354.38	337.979	36.1992	94.5555	0	-1151.64	0	0	0	0	36.1992	881.472	0	27.9502	59.2589	0	0	17.1093	0	0	-32.3021	0	0	0
261	1.65027	17.3444	0.847733	1.94668	14.7034	0.97757	159.893	89.5266	13.7829	13.3714	33.764	4.23366	33.4409	3.57963	16.9393	10.22	18.7399	1.02734	35.5013	0.4315	2.58094	0.506673	0	0	0	2511	291.493	24.0531	77.1793	0	-803.564	0	0	0	0	24.0531	918.881	0	22.8981	49.927	0	0	12.6769	0	0	-27.6972	0	0	0
262
263	1.32964	21.7548	0.848303	1.56741	18.4546	0.983657	164.065	91.8996	13.6009	13.4556	34.0987	4.51862	-45.6618	3.58507	16.9645	10.7995	19.7091	1.09937	36.2846	0.407663	2.59348	0.456298	0	0	0	2367.15	237.259	31.4758	84.0052	0	-807.443	0	0	0	0	31.4758	869.059	0	22.8022	54.0287	0	0	12.8507	0	0	-28.8989	0	0	0
264	1.5973	21.1882	0.848016	1.88358	17.9679	0.985256	176.822	99.1891	17.8011	20.4343	39.9096	7.25495	37.1385	3.89038	18.6738	10.4907	19.1214	1.05437	42.0687	0.516786	2.84153	0.531464	0	0	0	3780.12	236.912	31.655	79.8339	0	-1401.71	0	0	0	0	31.655	891.106	0	26.7871	51.1388	0	0	18.4859	0	0	-29.7278	0	0	0
265	1.37534	22.7018	0.848457	1.62099	19.2615	0.98314	169.963	95.171	15.5536	15.1639	36.7994	4.3932	-32.9807	3.69262	17.4252	11.4378	20.5045	1.19252	37.328	0.376686	2.68906	0.52451	0	0	0	2730.85	352.761	41.9293	89.7074	0	-802.273	0	0	0	0	41.9293	928.985	0	23.3277	57.9822	0	0	13.3068	0	0	-30.9966	0	0	0
266	1.40734	26.3999	0.848247	1.65912	22.3936	0.97928	178.78	100.14	21.4141	20.5642	43.8006	4.14871	862.949	3.8749	17.8676	12.3901	22.9302	1.21933	38.2791	0.201583	2.86053	0.516432	0	0	0	3469.56	403.742	37.272	108.083	0	-666.189	0	0	0	0	37.272	872.965	0	23.7715	69.1432	0	0	12.3583	0	0	-26.4405	0	0	0
267	1.55274	19.9674	0.847812	1.83147	16.9286	0.978962	160.771	90.3977	16.4645	18.3782	36.5696	6.46432	-684.418	3.8003	14.5737	10.3521	18.2409	1.1005	38.7745	0.3424	2.75952	0.453826	0	0	0	3285.53	250.333	30.4427	73.7578	0	-1182.29	0	0	0	0	30.4427	826.149	0	21.9547	48.4046	0	0	15.7182	0	0	-28.3779	0	0	0
268	1.57005	21.5454	0.848204	1.85103	18.2749	0.984343	178.536	100.152	17.5579	19.1618	39.8812	6.36265	519.886	4.01596	18.1741	11.1053	20.1511	1.18102	41.6393	0.439204	2.95423	0.491735	0	0	0	3663.55	351.539	34.5752	87.1289	0	-1276.11	0	0	0	0	34.5752	957.506	0	26.4706	56.0279	0	0	17.423	0	0	-32.1301	0	0	0
269	1.36352	23.8621	0.848461	1.60705	20.246	0.980679	175.825	98.2478	16.3615	14.6548	38.3475	3.22262	-27.308	3.73659	18.9226	12.2205	22.6944	1.15516	35.7876	0.393596	2.74388	0.593583	0	0	0	2721.49	279.904	42.8468	106.254	0	-547.064	0	0	0	0	42.8468	966.476	0	23.8505	67.9917	0	0	11.3039	0	0	-34.2652	0	0	0
270	1.4742	22.2815	0.848128	1.73818	18.8975	0.981818	178.937	100.431	16.3628	17.409	38.7291	5.93706	6.70673	4.04477	17.5673	11.4881	21.1728	1.0832	41.0742	0.462663	2.98666	0.551514	0	0	0	3241.24	311.469	38.6359	94.6118	0	-1129.26	0	0	0	0	38.6359	941.229	0	27.0611	60.6119	0	0	16.6336	0	0	-33.7765	0	0	0
271	1.52531	22.3848	0.848149	1.7984	18.9857	0.972129	175.018	98.0354	18.3592	16.4661	40.2569	2.96191	752.482	3.69448	17.3114	12.3655	23.7702	1.23167	36.272	0.179698	2.71814	0.492369	0	0	0	2929.28	397.995	42.0156	114.764	0	-485.932	0	0	0	0	42.0156	938.26	0	21.4978	72.9176	0	0	10.3209	0	0	-25.3415	0	0	0
272	1.38053	23.4791	0.84808	1.62783	19.9121	0.978818	167.194	93.7835	17.3071	18.2445	38.2199	5.62329	-22.2598	3.77235	16.1122	11.2561	19.8798	1.11876	37.9933	0.379999	2.74993	0.521049	0	0	0	3110.79	292.674	30.5901	85.1554	0	-982.19	0	0	0	0	30.5901	828.244	0	23.3002	55.8806	0	0	14.4177	0	0	-31.01	0	0	0
273	1.68893	19.4516	0.848082	1.99148	16.4965	0.983985	166.791	93.7803	17.8733	18.5671	38.7373	5.32848	39.2642	3.6202	16.0073	10.2712	21.3266	1.01356	38.0103	0.378161	2.63599	0.517129	0	0	0	3272.4	280.078	33.8706	95.8231	0	-949.501	0	0	0	0	33.8706	842.917	0	21.5904	58.2866	0	0	13.9918	0	0	-29.654	0	0	0
274	1.54693	20.2841	0.847772	1.82471	17.1963	0.982321	178.174	100.339	14.7629	18.5657	37.0127	8.58454	964.107	3.90598	16.5631	10.5499	19.7194	1.11814	44.591	0.498474	2.85939	0.533487	0	0	0	3379.2	287.69	29.0447	84.0326	0	-1651.37	0	0	0	0	29.0447	889.546	0	26.3503	53.491	0	0	20.8251	0	0	-30.533	0	0	0
275	1.33443	24.4679	0.84817	1.57331	20.7529	0.989923	180.689	101.576	15.9219	18.1294	38.4955	6.99337	-34.0433	3.90353	17.1177	11.5185	20.8367	1.18792	43.5189	0.203906	2.86667	0.422737	0	0	0	3432.65	325.996	46.9273	92.1703	0	-1396.11	0	0	0	0	46.9273	956.39	0	23.9284	58.5369	0	0	18.4643	0	0	-25.0873	0	0	0
276	1.34388	26.5031	0.847985	1.5848	22.4743	0.975692	192.26	107.528	17.9653	18.2906	42.0021	5.34935	349.305	4.0213	20.6788	12.9364	23.2161	1.2414	41.3532	0.475435	2.98444	0.620893	0	0	0	3245.74	310.464	40.1031	110.312	0	-977.124	0	0	0	0	40.1031	949.72	0	28.6852	71.897	0	0	15.6059	0	0	-37.7402	0	0	0
277	1.50218	22.3787	0.847832	1.7718	18.9734	0.989409	174.578	98.1596	17.8193	19.5114	39.6505	6.35772	23.2035	3.82941	16.8264	10.6371	21.4839	1.06824	40.5591	0.414472	2.81063	0.530278	0	0	0	3441.22	283.487	32.6742	97.0023	0	-1167.27	0	0	0	0	32.6742	858.803	0	23.8881	59.1526	0	0	16.1528	0	0	-31.1342	0	0	0
278	1.47273	20.4833	0.847882	1.73694	17.3675	0.973976	158.963	89.1485	15.7003	16.4418	35.5784	5.19109	-841.542	3.63776	15.4612	10.6565	18.7533	1.07357	36.1406	0.355215	2.62912	0.441257	0	0	0	2808.65	270.766	26.2009	77.244	0	-931.484	0	0	0	0	26.2009	811.225	0	21.3521	51.1677	0	0	13.2462	0	0	-28.3054	0	0	0
279	1.42459	25.8639	0.847994	1.67995	21.9324	0.979833	188.502	105.71	19.8744	22.453	43.4501	7.38007	-819.077	3.95391	19.3264	12.0957	21.8573	1.19948	43.625	0.203825	2.917	0.53101	0	0	0	3889.72	342.799	39.7242	99.7747	0	-1363.61	0	0	0	0	39.7242	890.625	0	24.3013	64.5899	0	0	18.0529	0	0	-26.6847	0	0	0
280	1.39503	28.869	0.848096	1.64489	24.4837	0.979344	195.649	109.551	22.9913	23.4162	47.4864	5.59533	-871.912	4.19702	20.2516	13.0134	24.5395	1.31952	41.9296	0.516129	3.09679	0.687004	0	0	0	3904.3	385.707	45.491	121.029	0	-931.068	0	0	0	0	45.491	893.943	0	30.0739	76.5498	0	0	15.6901	0	0	-39.4458	0	0	0
281	1.26878	27.9432	0.84853	1.49527	23.7106	0.981853	179.737	100.528	19.2904	18.7599	41.7825	4.40715	-23.1813	4.01124	18.3686	12.7996	21.8586	1.23202	38.5965	0.207571	2.96452	0.489831	0	0	0	3408.29	327.762	38.0593	99.7659	0	-781.167	0	0	0	0	38.0593	931.131	0	25.0018	66.1194	0	0	13.1996	0	0	-27.9146	0	0	0
282	1.5741	18.8137	0.848041	1.85616	15.9548	0.989653	161.912	91.1771	14.693	17.5797	34.9212	7.28594	37.6144	3.62246	15.0261	9.5497	18.0511	1.00813	40.4417	0.364096	2.61082	0.502912	0	0	0	3204.63	273.401	33.516	72.548	0	-1417.75	0	0	0	0	33.516	849.923	0	21.0496	45.3888	0	0	17.5384	0	0	-25.962	0	0	0
283	1.53622	21.6777	0.848138	1.81128	18.3857	0.983464	182.522	102.757	16.4582	19.4446	39.2644	8.08893	-836.689	4.05614	17.0626	10.9576	21.3689	1.06575	44.3133	0.438933	2.99779	0.49633	0	0	0	3495.05	276.987	36.9752	96.1044	0	-1467.13	0	0	0	0	36.9752	890.608	0	26.1057	59.7621	0	0	19.8317	0	0	-33.2024	0	0	0
284	1.39228	24.5029	0.848378	1.64111	20.7878	0.990255	190.96	106.844	16.3534	17.2668	40.2119	5.86877	-23.1797	3.89944	21.5412	11.7122	21.8261	1.23758	42.6532	0.503413	2.87154	0.598902	0	0	0	3255.84	382.958	49.6483	99.5932	0	-1181.11	0	0	0	0	49.6483	1025.06	0	27.5237	62.5933	0	0	17.5819	0	0	-33.0944	0	0	0
285	1.37009	27.9903	0.848173	1.61534	23.7406	0.967168	191.723	107.273	21.2206	21.1497	45.2138	5.01343	-865.841	4.01352	19.4577	13.8308	23.5753	1.20789	41.132	0.455227	2.98098	0.619745	0	0	0	3783.57	309.652	48.0012	113.116	0	-875.942	0	0	0	0	48.0012	938.54	0	28.9399	76.1434	0	0	15.1124	0	0	-39.9331	0	0	0
286	1.47411	22.5119	0.848257	1.73781	19.0959	0.982268	169.83	95.0984	17.8709	16.5033	39.1215	3.3603	812.581	3.73742	17.7461	11.22	22.2696	0.999221	35.442	0.410359	2.74098	0.532717	0	0	0	2880.92	223.255	40.5194	102.96	0	-544.432	0	0	0	0	40.5194	860.715	0	23.9306	63.8558	0	0	11.0496	0	0	-32.4203	0	0	0
287	1.28734	24.5951	0.848372	1.51742	20.8658	0.979359	176.875	99.1215	15.2226	15.6582	37.3212	5.31712	-30.0694	3.58707	18.116	11.7711	21.6094	1.10133	39.2236	0.470827	2.6109	0.631261	0	0	0	2653.72	258.322	36.3468	97.9067	0	-918.403	0	0	0	0	36.3468	867.752	0	24.6731	63.0133	0	0	14.7061	0	0	-31.9569	0	0	0
288	1.75073	19.8904	0.847614	2.06548	16.8594	0.977968	178.615	99.9919	18.74	19.5936	41.0831	5.64649	60.3862	3.92091	19.5978	11.093	20.0922	0.999359	40.3623	0.510819	2.87483	0.540673	0	0	0	3864.6	265.282	34.3358	86.6791	0	-1123.48	0	0	0	0	34.3358	969.156	0	27.352	56.2661	0	0	16.3673	0	0	-31.8371	0	0	0
289	1.27985	25.2812	0.848324	1.50868	21.4466	0.991588	176.36	99.1357	16.1028	18.1681	38.1413	6.64544	-77.9269	3.81244	16.6322	11.2357	21.0322	1.21613	41.5669	0.369704	2.79276	0.477581	0	0	0	3254.67	319.755	37.2364	93.6321	0	-1287.98	0	0	0	0	37.2364	894.296	0	23.4835	58.652	0	0	17.0864	0	0	-31.2341	0	0	0
290	1.26715	28.5772	0.848401	1.49357	24.245	0.987624	192.255	107.689	18.6433	19.017	42.6821	5.2272	-506.064	3.93143	20.0076	12.6585	24.1653	1.3007	41.5839	0.457006	2.91806	0.66623	0	0	0	3192.76	477.011	49.8139	118.025	0	-969.256	0	0	0	0	49.8139	941.694	0	27.1656	73.4546	0	0	15.4815	0	0	-36.7194	0	0	0
291	1.29213	25.5568	0.848261	1.52327	21.6788	0.986505	183.292	102.756	16.0283	17.4523	38.9298	6.32436	-853.909	3.81667	19.2842	11.4942	21.7875	1.20698	41.7104	0.193423	2.80258	0.46055	0	0	0	2877.47	358.979	34.9776	99.2803	0	-1121.94	0	0	0	0	34.9776	874.963	0	23.1794	62.2511	0	0	16.1121	0	0	-24.616	0	0	0
292	1.66621	17.8053	0.847437	1.96618	15.0889	0.971641	156.664	87.9932	15.423	17.3338	35.0084	6.38473	43.6473	3.62946	14.9024	10.0922	16.914	0.992471	38.0588	0.359309	2.60728	0.437316	0	0	0	3185.9	211.772	31.5379	64.9929	0	-1195.92	0	0	0	0	31.5379	834.34	0	21.3879	44.33	0	0	15.6048	0	0	-26.5177	0	0	0
293	1.34097	27.7055	0.848499	1.5804	23.5081	0.983165	187.3	104.641	20.3517	21.2528	43.7858	5.99617	-58.9759	3.83203	21.3527	11.9993	21.3167	1.29101	40.8453	0.540812	2.81137	0.651752	0	0	0	3514.31	343.512	46.6408	95.7109	0	-999.969	0	0	0	0	46.6408	873.012	0	28.2907	62.1459	0	0	16.0768	0	0	-33.2184	0	0	0
294	1.37299	19.4196	0.847969	1.61916	16.4673	0.990828	153.133	86.1856	12.3189	14.3267	31.4435	6.2753	981.448	3.62295	13.8784	9.37527	17.3964	0.996961	37.4269	0.383841	2.60596	0.498926	0	0	0	2491.57	233.047	26.2313	68.2339	0	-1179.73	0	0	0	0	26.2313	801.666	0	21.2097	43.0018	0	0	15.1157	0	0	-25.2405	0	0	0
295	1.31689	28.6032	0.848273	1.55244	24.2633	0.977676	197.186	110.141	19.7451	21.331	44.4048	6.88876	731.87	4.09907	22.5594	12.8962	21.663	1.14929	43.5842	0.532018	3.03585	0.621552	0	0	0	3758.75	301.267	40.343	98.2616	0	-1216.84	0	0	0	0	40.343	938.155	0	30.5135	66.1386	0	0	18.462	0	0	-36.8037	0	0	0
296	1.51219	23.2438	0.848171	1.78288	19.7147	0.9729	177.413	99.4357	19.2431	19.1981	41.441	4.82484	29.7208	3.75589	17.7982	12.0149	22.364	1.08698	38.6756	0.396465	2.75703	0.586665	0	0	0	3387.86	293.937	37.2338	103.647	0	-838.107	0	0	0	0	37.2338	884.498	0	24.1251	66.6169	0	0	13.8895	0	0	-34.2573	0	0	0
297	1.41892	26.0656	0.848526	1.67222	22.1174	0.980816	191.01	106.885	19.695	19.13	43.5874	4.48398	813.193	3.82276	20.4799	12.7173	24.2333	1.23641	40.3707	0.532341	2.82848	0.664191	0	0	0	3400.14	392.374	44.0663	118.549	0	-799.076	0	0	0	0	44.0663	962.676	0	27.8706	74.5204	0	0	14.6077	0	0	-36.7389	0	0	0
298	1.3173	25.1729	0.848001	1.55342	21.3467	0.988571	174.701	97.8831	17.2609	19.2195	39.1042	6.54452	856.882	3.7904	18.5541	10.9129	19.5265	1.10745	40.2086	0.49535	2.76195	0.525931	0	0	0	3279.2	264.067	32.2619	82.6866	0	-1188.25	0	0	0	0	32.2619	839.811	0	26.0388	53.1028	0	0	16.4108	0	0	-29.7547	0	0	0
299	1.43037	22.6199	0.847999	1.68677	19.1816	0.980934	172.159	96.6866	16.6337	18.9103	38.1544	7.13843	754.306	3.85719	16.5976	10.9138	19.1156	1.18119	41.2092	0.468383	2.81396	0.529586	0	0	0	3268.6	292.218	35.5998	79.7691	0	-1261.4	0	0	0	0	35.5998	844.541	0	25.9138	52.5375	0	0	17.5626	0	0	-30.3305	0	0	0
300	1.42751	25.0074	0.848404	1.68258	21.2164	0.977417	175.539	98.0534	20.1026	19.6258	42.0769	4.40394	-100.045	3.79187	19.0178	12.2964	20.6841	1.13126	37.4298	0.3997	2.7727	0.529857	0	0	0	3627.9	338.553	44.3534	90.9767	0	-789.06	0	0	0	0	44.3534	935.166	0	24.8542	61.2736	0	0	13.3311	0	0	-33.3124	0	0	0
301	1.33591	23.508	0.848241	1.57492	19.9404	0.980349	174.516	97.8712	15.2169	16.4551	37.0231	6.05974	721.107	3.84403	17.1706	11.6387	20.044	1.14568	40.2914	0.396317	2.8107	0.529805	0	0	0	2995.48	275.089	38.5728	86.3361	0	-1133.17	0	0	0	0	38.5728	909.877	0	24.8154	57.019	0	0	16.1634	0	0	-31.9584	0	0	0
302	1.50318	23.6542	0.848343	1.7719	20.0669	0.973991	181.983	101.746	19.1491	19.5404	41.9129	5.51037	25.9004	3.75419	20.0897	11.9998	20.9241	1.20678	40.0405	0.452001	2.74348	0.535259	0	0	0	3485.96	355.426	41.0947	92.7379	0	-965.341	0	0	0	0	41.0947	925.081	0	25.677	61.7015	0	0	15.6409	0	0	-33.0705	0	0	0
303	1.4119	22.5878	0.848119	1.66475	19.1572	0.988013	180.752	101.304	15.0251	15.6829	37.603	5.55206	943.677	3.66103	19.3589	11.1317	21.4351	1.18873	40.758	0.518935	2.67071	0.580787	0	0	0	2838.91	320.812	36.8829	96.6409	0	-1050.48	0	0	0	0	36.8829	945.728	0	25.5875	60.1283	0	0	16.2957	0	0	-30.8044	0	0	0
304	1.43099	27.5514	0.848138	1.68721	23.3674	0.97152	189.983	106.404	22.7008	24.9634	46.4849	7.45273	7.00469	4.22594	19.2339	12.8968	21.088	1.27216	43.5962	0.447959	3.09108	0.55174	0	0	0	4367.51	359.374	40.1346	93.8936	0	-1305.83	0	0	0	0	40.1346	897.035	0	28.6491	64.6723	0	0	18.6888	0	0	-36.6726	0	0	0
305	1.5251	23.0066	0.848187	1.79808	19.5139	0.966025	186.62	104.663	18.0394	20.3876	41.3676	7.39233	918.79	4.0206	18.4826	12.465	20.2938	1.10656	44.2094	0.513533	2.95908	0.612664	0	0	0	3875.56	313.301	40.5169	88.0466	0	-1430.94	0	0	0	0	40.5169	963.488	0	29.4006	61.2837	0	0	19.7821	0	0	-35.3368	0	0	0
306	1.34987	25.8946	0.848527	1.59083	21.9723	0.974625	184.576	103.26	18.1141	18.909	41.1941	5.58327	-29.6977	3.88432	19.5318	12.5212	21.6187	1.22036	40.6179	0.4123	2.85716	0.595729	0	0	0	3288.13	345.538	44.5535	97.924	0	-1032.92	0	0	0	0	44.5535	914.859	0	26.1106	65.2055	0	0	15.6714	0	0	-35.1131	0	0	0
307	1.59853	21.52	0.847823	1.88545	18.2452	0.9664	177.574	99.4861	18.3676	20.2999	40.5749	6.63504	35.0504	3.82614	18.3612	11.6668	19.5561	1.10974	41.1765	0.460734	2.79167	0.537244	0	0	0	3690.36	308.853	32.9651	82.7869	0	-1266.84	0	0	0	0	32.9651	900.526	0	26.0594	56.7123	0	0	17.4019	0	0	-32.3485	0	0	0
308	1.47475	25.766	0.848331	1.73841	21.8581	0.984087	189.076	105.92	21.1297	22.444	44.7918	6.45779	-20.9625	4.20722	19.7862	12.0096	22.031	1.23444	42.4322	0.515336	3.08375	0.620152	0	0	0	3989.72	406.727	42.5647	101.112	0	-1158.69	0	0	0	0	42.5647	929.971	0	29.215	64.5542	0	0	17.5342	0	0	-35.6963	0	0	0
309	1.37963	26.1842	0.848233	1.62648	22.2103	0.982051	190.174	106.435	18.8059	19.3839	42.5881	5.70052	833.849	4.02772	20.1663	12.5545	22.5921	1.28878	41.7643	0.441961	2.98442	0.614961	0	0	0	3474.96	456.91	39.3566	105.436	0	-1059.74	0	0	0	0	39.3566	974.883	0	27.2754	68.1308	0	0	16.51	0	0	-36.2831	0	0	0
310	1.57231	19.2076	0.847891	1.85438	16.286	0.981072	166.273	93.2656	14.8432	17.0697	35.6182	6.83269	27.2184	3.72177	17.2063	10.1992	17.3515	1.0248	40.1983	0.41929	2.68728	0.457197	0	0	0	3206.66	246.427	32.0016	67.8563	0	-1333.39	0	0	0	0	32.0016	892.042	0	23.429	45.2305	0	0	17.4608	0	0	-27.3118	0	0	0
311	1.44714	27.2695	0.848288	1.70595	23.1324	0.976438	201.534	113.03	21.3126	22.8395	46.5205	6.86836	-22.4352	4.20168	19.944	13.5054	24.1905	1.324	45.6967	0.443723	3.09754	0.626925	0	0	0	4314.37	391.702	43.0412	118.148	0	-1298.39	0	0	0	0	43.0412	1009.34	0	28.8931	76.8762	0	0	19.4659	0	0	-40.1602	0	0	0
312	1.45387	24.8374	0.848069	1.71433	21.0638	0.988571	181.989	101.786	19.8078	20.2224	42.5794	5.33627	233.019	3.84498	20.6743	11.1132	21.4652	1.14895	39.5805	0.541688	2.82337	0.59406	0	0	0	3428.28	331.946	37.3937	96.8533	0	-918.094	0	0	0	0	37.3937	873.947	0	27.4206	60.1657	0	0	15.064	0	0	-31.8558	0	0	0
313	1.5479	22.7653	0.848033	1.82529	19.3057	0.981812	177.507	99.5153	19.3413	19.2669	41.5533	4.74625	996.743	3.84948	18.4579	11.224	22.7253	1.11584	38.6316	0.212792	2.83776	0.460629	0	0	0	3216.63	355.967	31.9986	106.511	0	-807.918	0	0	0	0	31.9986	854.537	0	23.5236	65.5929	0	0	12.9978	0	0	-24.7968	0	0	0
314	1.47987	25.5081	0.848259	1.7446	21.6375	0.993059	187.302	104.858	21.0566	21.187	44.5016	5.10941	792.243	4.18366	20.5951	11.3062	22.8803	1.19059	40.4097	0.600504	3.07167	0.619895	0	0	0	3797.12	341.906	42.3745	107.76	0	-913.501	0	0	0	0	42.3745	928.935	0	30.4674	65.1684	0	0	15.29	0	0	-34.6721	0	0	0
315	1.22205	26.7699	0.848553	1.44016	22.7157	0.986147	186.449	104.499	15.2633	16.6151	38.553	6.32833	-31.6385	3.89664	19.0886	12.1487	21.9595	1.30852	42.1886	0.439247	2.87035	0.599346	0	0	0	2876.14	367.041	40.28	100.58	0	-1175.59	0	0	0	0	40.28	933.241	0	25.9261	64.5117	0	0	17.3241	0	0	-34.0949	0	0	0
316	1.35999	25.5656	0.847742	1.60426	21.6731	0.987059	180.959	101.602	18.3846	21.0968	41.0138	7.82449	23.1013	4.10386	17.9354	11.2421	20.1059	1.09188	43.0128	0.530657	3.02686	0.552262	0	0	0	3618.64	302.798	32.6401	86.8026	0	-1350.32	0	0	0	0	32.6401	852.847	0	28.9441	55.7966	0	0	18.8779	0	0	-32.6072	0	0	0
317	1.59243	17.7664	0.847424	1.87914	15.0557	0.980871	164.75	92.6031	12.8152	14.9324	33.3857	6.75311	27.0614	3.77306	15.8697	10.0273	17.6692	1.07968	40.5901	0.39909	2.73235	0.462499	0	0	0	2817.59	290.676	29.7502	69.9513	0	-1346.62	0	0	0	0	29.7502	910.947	0	23.3739	45.7546	0	0	17.6099	0	0	-27.6159	0	0	0
318	1.44563	22.3019	0.847872	1.70501	18.9091	0.986699	179.911	100.998	15.5458	17.1588	38.025	6.51609	-21.5256	3.926	18.2851	10.8786	21.3044	1.17652	41.4593	0.53696	2.88928	0.542373	0	0	0	2913.68	385.098	32.8276	95.6454	0	-1186.82	0	0	0	0	32.8276	889.907	0	27.4189	59.1491	0	0	17.0746	0	0	-32.0352	0	0	0
319	1.44624	24.8546	0.848309	1.70485	21.0844	0.981014	194.425	109.017	18.0734	20.3471	42.3733	7.43831	-6.8397	4.11548	20.2833	12.1464	21.7793	1.19083	45.2589	0.569987	3.05052	0.621954	0	0	0	3755.56	332.069	45.6404	99.1601	0	-1408.75	0	0	0	0	45.6404	970.218	0	30.7894	64.2293	0	0	20.2471	0	0	-35.6874	0	0	0
320	1.41976	23.0887	0.848132	1.67398	19.5823	0.985081	175.2	98.4087	16.7499	18.834	38.6502	6.87757	-834.528	3.87412	17.4538	10.7373	20.5305	1.09844	41.2695	0.184826	2.8397	0.420393	0	0	0	3141.44	290.781	28.5203	89.8997	0	-1198.1	0	0	0	0	28.5203	825.219	0	23.3229	56.3861	0	0	16.4315	0	0	-24.2775	0	0	0
321	1.62259	16.0542	0.847688	1.91413	13.609	0.984771	154.355	86.886	11.4622	13.1737	30.7298	5.96797	-960.431	3.53761	14.1717	9.35803	17.3706	0.968473	38.1132	0.342999	2.53508	0.488291	0	0	0	2549.36	227.747	25.8027	68.0231	0	-1246.34	0	0	0	0	25.8027	890.533	0	20.0162	43.2481	0	0	15.7015	0	0	-25.0206	0	0	0
322	1.52868	22.1276	0.848288	1.80209	18.7706	0.9837	167.14	93.599	18.9536	17.3031	39.8759	3.0053	949.975	3.5529	17.1148	11.2949	22.3783	1.16938	34.5878	0.392478	2.58923	0.519275	0	0	0	3076.93	346.79	40.8919	103.839	0	-503.52	0	0	0	0	40.8919	892.356	0	22.1824	64.3564	0	0	10.4485	0	0	-31.4613	0	0	0
323	1.474	22.2765	0.847799	1.73862	18.886	0.973166	189.1	106.184	15.1143	17.9574	38.7303	7.79322	-801.501	4.03229	19.0595	11.7001	21.9928	1.08482	44.326	0.448517	2.98317	0.556581	0	0	0	3142.54	268.575	34.3119	100.778	0	-1444.01	0	0	0	0	34.3119	903.038	0	26.8596	64.4974	0	0	19.4525	0	0	-35.1279	0	0	0
324	1.38336	22.7554	0.8484	1.63056	19.3057	0.986679	175.682	98.6751	15.1572	17.2092	37.104	6.81658	944.122	3.74209	17.4347	10.8116	20.3707	1.18741	41.4233	0.453496	2.72893	0.522969	0	0	0	2921.03	372.328	34.6	88.7453	0	-1255.06	0	0	0	0	34.6	872.486	0	24.5845	56.0071	0	0	17.3242	0	0	-30.1416	0	0	0
325	1.245	30.7219	0.84817	1.46787	26.0574	0.968619	201.071	112.544	19.9504	20.4345	45.0957	5.78687	-27.8313	4.19011	20.463	14.3111	24.746	1.29539	43.5944	0.303081	3.09276	0.548083	0	0	0	3356.57	418.89	53.2505	122.652	0	-971.516	0	0	0	0	53.2505	928.581	0	28.6124	81.6959	0	0	16.1757	0	0	-31.5081	0	0	0
326	1.57421	19.9951	0.847961	1.85646	16.9551	0.983796	165.069	92.7684	16.4796	17.538	37.1202	5.70125	43.1088	3.76815	15.6384	10.4316	19.7061	1.0542	38.588	0.37445	2.74499	0.462449	0	0	0	3218.88	270.561	34.8362	83.947	0	-1059.81	0	0	0	0	34.8362	872.2	0	22.7242	53.0833	0	0	15.0576	0	0	-29.4677	0	0	0
327	1.4824	21.6422	0.84782	1.74848	18.3487	0.984161	183.058	102.826	14.9752	16.0047	37.841	5.89113	909.817	3.89486	18.1207	11.373	22.5973	1.13377	41.8517	0.435713	2.87433	0.544907	0	0	0	2900.76	350.427	38.9866	105.517	0	-1138.95	0	0	0	0	38.9866	953.831	0	25.3382	65.1042	0	0	16.7797	0	0	-33.711	0	0	0
328	1.47304	21.6467	0.848498	1.73606	18.3672	0.987919	170.06	95.3277	16.3206	16.839	37.5798	5.13411	-282.294	3.55513	18.079	10.4676	20.4717	1.03772	38.113	0.463769	2.57506	0.56472	0	0	0	2980.29	246.325	33.8689	89.5027	0	-937.153	0	0	0	0	33.8689	865.551	0	23.2625	55.4678	0	0	14.3573	0	0	-28.6344	0	0	0
329	1.27842	25.6986	0.847859	1.50783	21.7888	0.988781	179.517	100.834	16.3129	19.1212	38.749	7.61577	-32.7577	4.10256	17.4367	11.0626	20.4842	1.2548	42.4216	0.491067	3.02895	0.551336	0	0	0	3141.96	322.651	35.714	89.5611	0	-1337.74	0	0	0	0	35.714	833.743	0	27.9134	56.6411	0	0	18.1309	0	0	-32.5734	0	0	0
330	1.46994	23.2678	0.847777	1.73388	19.7259	0.976299	191.714	107.648	16.393	18.3512	40.3435	6.75173	37.0777	4.0402	18.6207	12.4169	22.6967	1.26529	44.5175	0.478873	2.99565	0.615903	0	0	0	3470.61	332.995	42.3237	106.229	0	-1381.61	0	0	0	0	42.3237	991.932	0	28.4331	68.5591	0	0	19.0145	0	0	-36.5848	0	0	0
331	1.37736	23.8148	0.848295	1.62369	20.202	0.970709	183.206	102.565	15.7763	17.002	38.6678	6.24132	738.104	3.88341	19.1669	12.2248	20.9723	1.24364	41.2325	0.443258	2.85094	0.54707	0	0	0	2936.45	363.172	34.5333	93.0631	0	-1135.51	0	0	0	0	34.5333	917.03	0	26.6015	62.4992	0	0	16.6393	0	0	-34.36	0	0	0
332	1.55603	19.235	0.847954	1.83505	16.3104	0.989044	168.035	94.6725	14.3107	17.3859	35.2972	7.42481	962.372	3.71425	15.5226	9.7492	19.0742	1.01016	41.8886	0.452519	2.69519	0.565725	0	0	0	3151.13	251.846	34.8909	79.5369	0	-1460.34	0	0	0	0	34.8909	858.514	0	23.8166	49.1742	0	0	18.3534	0	0	-27.5557	0	0	0
333	1.58752	18.0633	0.847943	1.87221	15.3166	0.98717	159.37	89.7014	13.9087	15.7226	33.8182	6.23472	918.175	3.61539	14.5603	9.74186	18.3968	1.07137	38.835	0.368052	2.60775	0.504876	0	0	0	2938.57	290.895	34.2699	74.874	0	-1240.8	0	0	0	0	34.2699	881.082	0	21.0473	47.1165	0	0	15.996	0	0	-26.5441	0	0	0
334	1.25926	31.265	0.848373	1.48432	26.5244	0.987203	202.192	112.947	21.113	22.4229	46.4072	6.63893	-67.1812	4.31897	23.15	12.9935	22.6357	1.21546	44.2141	0.598831	3.18063	0.639557	0	0	0	3938.29	362.903	44.6641	105.788	0	-1180.27	0	0	0	0	44.6641	959.135	0	33.0643	68.5034	0	0	18.6199	0	0	-37.9585	0	0	0
335	1.49665	24.4138	0.848218	1.76447	20.7082	0.985008	186.823	104.717	19.7041	20.2237	43.0773	5.57396	37.9446	4.2176	19.0992	11.9718	22.4217	1.16183	41.6379	0.491917	3.09553	0.619383	0	0	0	3826.45	339.703	39.5097	104.124	0	-1045.02	0	0	0	0	39.5097	971.525	0	29.2355	65.7745	0	0	16.2847	0	0	-35.9708	0	0	0
336	1.51881	20.5157	0.848369	1.79027	17.4049	0.99204	164.54	92.4553	16.1582	17.1079	36.7287	5.3184	6.4123	3.58658	16.0682	10.0873	19.886	1.09493	38.2825	0.344951	2.59624	0.508626	0	0	0	3147.48	329.338	35.4288	85.2906	0	-1059.41	0	0	0	0	35.4288	890.819	0	20.9825	52.3362	0	0	14.6039	0	0	-27.6519	0	0	0
337	1.45878	21.4773	0.848263	1.71972	18.2184	0.986471	177.477	99.7918	14.7678	16.7483	36.9348	6.54768	-850.003	3.84063	16.8516	11.1186	20.9336	1.13231	42.2194	0.400625	2.81532	0.479704	0	0	0	3234.78	305.53	38.6716	92.8753	0	-1370.04	0	0	0	0	38.6716	964.139	0	24.1707	58.4896	0	0	17.8551	0	0	-31.5828	0	0	0
338	1.4681	21.8886	0.848059	1.73113	18.5629	0.986509	164.267	92.0931	17.3425	17.3008	37.8921	4.62823	284.679	3.68106	16.334	10.7869	19.643	1.16596	36.8592	0.43476	2.67231	0.515913	0	0	0	3141.14	327.504	40.1125	83.5176	0	-838.09	0	0	0	0	40.1125	887.055	0	23.7605	53.383	0	0	13.4538	0	0	-29.1877	0	0	0
339	1.47239	20.4625	0.847999	1.73631	17.3522	0.989365	167.653	94.3208	14.584	16.4525	35.5293	6.32639	122.305	3.71185	15.6521	10.2256	20.0468	1.16833	39.8966	0.402155	2.70125	0.516078	0	0	0	2943.94	295.875	36.8209	86.4265	0	-1226.4	0	0	0	0	36.8209	872.023	0	22.5958	53.3294	0	0	16.2346	0	0	-28.7972	0	0	0
340	1.45873	23.6979	0.848272	1.71965	20.1022	0.977976	187.734	105.49	17.29	19.0768	40.752	6.59126	-451.157	3.996	17.8664	12.1926	22.845	1.16364	43.7076	0.223511	2.96027	0.534661	0	0	0	3487.86	330.15	42.6264	107.407	0	-1282.54	0	0	0	0	42.6264	944.499	0	25.0097	68.4322	0	0	17.6874	0	0	-27.2329	0	0	0
341	1.3878	25.4677	0.848291	1.636	21.604	0.98571	198.864	111.57	16.8199	17.6692	41.6652	6.01667	824.503	3.99271	20.5701	12.4005	25.4735	1.23112	43.7559	0.492199	2.98014	0.673452	0	0	0	3023.24	447.53	40.5325	128.878	0	-1111.51	0	0	0	0	40.5325	972.531	0	27.5053	78.0837	0	0	17.3611	0	0	-38.0315	0	0	0
342	1.4763	23.7818	0.848178	1.74056	20.1712	0.986348	185.969	104.083	18.1395	18.3441	41.3937	5.25533	825.801	3.88118	20.5448	11.5648	22.5565	1.20287	40.4296	0.44383	2.86256	0.59632	0	0	0	3334.67	311.876	41.2783	105.197	0	-950.52	0	0	0	0	41.2783	948.508	0	25.6163	65.3233	0	0	15.3845	0	0	-33.7165	0	0	0
343	1.32978	23.4823	0.848415	1.56737	19.9228	0.98843	169.712	95.1644	15.5934	16.7907	36.8055	5.83103	-22.5213	3.82912	17.2371	10.7985	19.3252	1.16398	39.3987	0.193415	2.79237	0.425978	0	0	0	2959.94	278.51	41.305	81.2683	0	-1075.76	0	0	0	0	41.305	871.282	0	23.0778	52.2324	0	0	15.2457	0	0	-23.8216	0	0	0
344	1.49312	25.2717	0.847996	1.76076	21.4303	0.974295	200.513	112.349	19.4261	20.1692	44.4974	5.92463	27.0315	4.27363	20.9482	13.0437	24.4157	1.19868	44.4743	0.281782	3.15854	0.554842	0	0	0	3665.69	391.296	40.6912	119.987	0	-1112.29	0	0	0	0	40.6912	994.006	0	29.0056	76.7104	0	0	17.2455	0	0	-30.2921	0	0	0
345	1.62557	24.0125	0.848103	1.91672	20.3651	0.977035	191.83	107.466	22.0126	22.0059	46.0253	5.13747	868.237	4.17901	19.6874	12.6786	23.8223	1.21545	41.7235	0.456712	3.07575	0.627656	0	0	0	4252.02	357.562	41.0304	115.168	0	-959.495	0	0	0	0	41.0304	1002.01	0	28.6559	73.4166	0	0	15.7296	0	0	-38.4186	0	0	0
346	1.37226	27.8743	0.848434	1.6174	23.6495	0.978483	184.855	103.52	21.9415	22.4313	45.0838	5.46485	-46.2176	3.95776	18.6027	12.897	22.1962	1.22716	40.9661	0.215682	2.92296	0.534158	0	0	0	4025.85	369.918	36.3432	102.341	0	-982.763	0	0	0	0	36.3432	918.219	0	25.1502	67.838	0	0	14.9494	0	0	-27.7835	0	0	0
347	1.40132	24.6492	0.848085	1.65234	20.9046	0.985549	178.998	100.318	18.3387	18.988	40.729	5.46136	732.035	4.00081	18.2632	11.573	21.5469	1.2086	39.8273	0.399581	2.95335	0.545044	0	0	0	3361.94	329.319	40.631	97.4436	0	-994.51	0	0	0	0	40.631	901.252	0	25.657	61.7403	0	0	15.1342	0	0	-33.6774	0	0	0
348	1.26557	30.9358	0.847961	1.49249	26.2323	0.984899	201.793	112.872	20.9307	22.881	46.1712	7.1256	-27.5038	4.18011	22.3209	12.8952	23.5295	1.31274	44.3558	0.52354	3.07426	0.68001	0	0	0	3715.98	444.112	38.3445	112.855	0	-1240.92	0	0	0	0	38.3445	903.894	0	30.0752	71.8274	0	0	18.4781	0	0	-37.8716	0	0	0
349	1.57928	21.1407	0.848066	1.86221	17.9287	0.982982	180.537	101.143	16.8013	16.9215	39.3684	4.88783	43.4269	3.77081	19.3017	11.321	21.825	1.12826	39.9441	0.499015	2.7649	0.588245	0	0	0	3160.14	388.627	34.0492	99.5577	0	-970.175	0	0	0	0	34.0492	977.48	0	26.2604	62.4184	0	0	15.1896	0	0	-32.3577	0	0	0
350	1.42247	24.5363	0.848525	1.6764	20.8196	0.982538	169.44	94.8968	19.9141	17.3695	41.1327	2.27537	-25.1798	3.76197	16.5773	12.0717	23.2786	1.14502	34.5896	0.20055	2.7699	0.502195	0	0	0	3135	294.911	39.8299	110.871	0	-321.822	0	0	0	0	39.8299	897.919	0	22.673	69.4125	0	0	9.1097	0	0	-25.0495	0	0	0
351	1.46292	21.7444	0.848283	1.72456	18.4454	0.983665	171.223	95.97	16.0985	17.7118	37.4995	6.28045	-789.359	3.68068	18.0763	10.6416	19.135	1.07461	39.6752	0.50072	2.66781	0.518033	0	0	0	3112.39	289.033	37.1482	79.9237	0	-1158.61	0	0	0	0	37.1482	867.881	0	25.0107	51.716	0	0	16.3477	0	0	-28.79	0	0	0
352	1.60633	20.15	0.848105	1.89402	17.0893	0.983047	165.408	92.8559	17.4721	17.9566	38.1646	5.17726	812.814	3.74577	16.4097	10.3888	20.3788	0.998736	37.3753	0.363641	2.7321	0.463016	0	0	0	3171.62	264.334	34.0115	88.802	0	-908.319	0	0	0	0	34.0115	844.293	0	22.1244	55.4583	0	0	13.7835	0	0	-29.8442	0	0	0
353	1.45653	23.257	0.848183	1.71724	19.7262	0.989182	174.218	98.0788	18.153	21.2617	39.9377	7.62938	-22.8103	3.81747	16.1444	10.6044	20.5565	1.08642	42.206	0.397007	2.79303	0.473575	0	0	0	3735.77	236.199	37.834	90.1147	0	-1408.1	0	0	0	0	37.834	833.8	0	23.6886	55.9268	0	0	17.9933	0	0	-30.3113	0	0	0
354	1.3621	25.4837	0.848359	1.60557	21.6193	0.980453	185.409	103.936	17.7344	18.1363	40.9158	5.52797	805.57	3.93704	18.8162	12.215	23.0772	1.14711	40.8054	0.416429	2.91337	0.608154	0	0	0	3123.47	335.711	36.3694	109.254	0	-950.023	0	0	0	0	36.3694	904.644	0	26.0464	69.2317	0	0	15.3535	0	0	-35.7596	0	0	0
355	1.715	20.4026	0.847744	2.02302	17.2962	0.974544	185.243	103.826	18.1143	19.7616	41.2748	6.62375	47.1648	4.06564	19.4188	11.5148	20.4964	1.17521	43.031	0.516866	2.99833	0.60933	0	0	0	3918.02	298.329	39.5961	89.5808	0	-1328.42	0	0	0	0	39.5961	998.274	0	28.8818	58.8578	0	0	18.6353	0	0	-33.8237	0	0	0
356	1.52608	21.9516	0.848334	1.79891	18.6223	0.981843	175.131	98.2037	17.5901	17.9513	39.489	5.24287	-27.0881	3.63965	17.8228	11.4063	21.4438	1.12576	39.1993	0.387111	2.65307	0.52595	0	0	0	3399.44	272.239	36.936	96.676	0	-974.971	0	0	0	0	36.936	933.707	0	22.7735	61.3486	0	0	14.8479	0	0	-31.4611	0	0	0
357	1.41318	18.2269	0.847834	1.66682	15.4534	0.989277	155.721	87.6696	10.9475	13.2273	30.3809	6.71101	942.124	3.57864	14.259	9.3806	17.1918	0.981016	38.8587	0.357147	2.56755	0.495183	0	0	0	2346.97	259.093	31.5955	66.8653	0	-1288.92	0	0	0	0	31.5955	841.736	0	20.5604	42.408	0	0	16.416	0	0	-24.9182	0	0	0
358	1.38807	25.0357	0.848259	1.63637	21.2368	0.97797	184.924	103.507	17.8465	18.5178	40.9678	5.63712	-871.165	3.89836	19.4544	12.3972	21.98	1.17882	40.7266	0.404463	2.87193	0.595228	0	0	0	3342.39	349.786	41.9263	100.702	0	-1047.1	0	0	0	0	41.9263	946.761	0	25.4348	65.9881	0	0	15.8725	0	0	-35.04	0	0	0
359	1.44449	24.44	0.847949	1.70351	20.7239	0.992715	182.493	102.407	18.809	20.7318	41.6338	6.69248	6.9916	4.07557	18.9032	10.903	21.3103	1.10952	42.1028	0.440029	3.0135	0.549075	0	0	0	3775.19	272.043	32.196	95.7289	0	-1264.37	0	0	0	0	32.196	901.772	0	26.6098	58.7226	0	0	17.3691	0	0	-32.5754	0	0	0
360	1.42485	23.8497	0.848079	1.68009	20.2264	0.975744	183.561	102.838	17.1261	18.8723	40.0695	6.85932	-652.731	3.9472	19.126	11.9933	20.4307	1.11603	42.4011	0.396288	2.89938	0.528243	0	0	0	3456.73	282.85	41.3516	89.1041	0	-1255.81	0	0	0	0	41.3516	930.671	0	25.4394	59.6585	0	0	17.8544	0	0	-33.1105	0	0	0
361	1.50259	23.2515	0.847996	1.77193	19.7172	0.98664	186.051	104.554	17.9452	21.4012	41.2	8.25476	768.135	4.07057	18.5493	11.1195	20.4191	1.08324	45.2534	0.506833	3.00185	0.550348	0	0	0	3990.15	266.82	37.655	89.0766	0	-1607.42	0	0	0	0	37.655	922.366	0	28.3165	56.7776	0	0	20.8767	0	0	-32.5456	0	0	0
362	1.49855	22.2343	0.848409	1.7663	18.8637	0.991315	177.277	99.5846	17.1106	18.4381	39.2724	5.9704	-125.279	3.82422	17.6883	10.7437	21.6635	1.13838	40.8023	0.383887	2.80787	0.532466	0	0	0	3398.96	312.564	42.3805	98.3749	0	-1162.61	0	0	0	0	42.3805	921.195	0	23.4876	59.8438	0	0	16.1683	0	0	-31.2817	0	0	0
363	1.42298	22.5093	0.847459	1.67911	19.0758	0.988106	172.847	97.4801	16.1986	21.2578	37.7958	9.83386	778.891	3.97955	15.17	10.2446	18.6903	1.01943	44.6201	0.373098	2.91201	0.471041	0	0	0	3695.26	216.964	31.1174	76.8509	0	-1753.75	0	0	0	0	31.1174	808.365	0	23.8622	48.9296	0	0	21.2116	0	0	-29.4726	0	0	0
364	1.27657	28.6292	0.848269	1.50491	24.2853	0.985717	190.038	106.527	19.3181	20.7076	43.0844	6.35811	-27.5353	4.03051	19.1945	12.6103	22.6775	1.20979	42.7569	0.445	2.98756	0.615082	0	0	0	3679.54	319.848	44.9286	106.127	0	-1164.08	0	0	0	0	44.9286	924.063	0	27.554	68.0095	0	0	17.2862	0	0	-36.1253	0	0	0
365	1.53543	20.7066	0.847476	1.81177	17.5484	0.989567	165.026	92.7315	16.8789	19.262	37.5157	6.97383	35.1237	3.88734	16.0785	9.8709	18.0609	1.05835	40.0421	0.380089	2.83038	0.522917	0	0	0	3402.64	275.486	35.6108	72.6188	0	-1276.06	0	0	0	0	35.6108	833.355	0	23.5635	46.0491	0	0	16.885	0	0	-27.8952	0	0	0
366	1.41428	24.9758	0.848314	1.66717	21.1873	0.978129	170.895	95.695	20.2402	18.3353	41.6388	3.03959	-19.8903	3.64421	17.2729	11.9565	22.9382	1.08322	35.4142	0.227423	2.66947	0.488791	0	0	0	3090.6	263.052	32.7827	108.172	0	-429.843	0	0	0	0	32.7827	833.38	0	22.2894	68.3756	0	0	9.91878	0	0	-24.1879	0	0	0
367	1.4094	27.7625	0.847963	1.6621	23.5416	0.990815	194.056	108.421	21.855	22.2903	46.1441	5.56865	-188.831	4.0888	22.6627	11.8819	22.849	1.25774	41.4829	0.544181	3.03744	0.616283	0	0	0	3771.79	462.539	46.2859	107.501	0	-970.183	0	0	0	0	46.2859	928.915	0	29.536	66.4974	0	0	16.0915	0	0	-35.2624	0	0	0
368	1.39718	24.8817	0.848061	1.6475	21.1012	0.992503	185.756	104.109	17.7709	19.6185	40.9926	6.4525	-423.893	3.96484	19.9053	11.3263	21.3623	1.17322	42.4243	0.487639	2.92192	0.543318	0	0	0	3733.6	291.647	44.2432	96.0914	0	-1324.13	0	0	0	0	44.2432	967.244	0	26.8964	59.8435	0	0	17.8195	0	0	-32.4575	0	0	0
369	1.58883	23.2166	0.848217	1.87314	19.6927	0.978566	184.766	103.413	20.3636	19.5948	43.4881	4.24199	27.0884	4.00116	19.5769	12.163	23.1955	1.1695	39.2742	0.452018	2.96756	0.613302	0	0	0	3649.06	348.632	45.2717	110.177	0	-755.727	0	0	0	0	45.2717	967.538	0	27.3309	69.6737	0	0	13.8187	0	0	-36.2997	0	0	0
370	1.44767	22.9589	0.848127	1.7069	19.472	0.984463	175.279	98.1246	17.2673	16.4669	39.1885	4.13681	-21.309	3.82583	18.0516	11.7122	21.645	1.23797	37.7545	0.442214	2.80898	0.646253	0	0	0	3117.46	337.802	39.547	98.1886	0	-750.875	0	0	0	0	39.547	969.054	0	25.3836	62.3727	0	0	13.3299	0	0	-32.9474	0	0	0
371	1.42444	26.071	0.84802	1.67972	22.1087	0.986569	185.61	104.196	20.5638	21.4707	43.7919	5.86471	-837.065	4.11516	18.1973	11.8126	23.542	1.17864	41.2219	0.44278	3.06522	0.620136	0	0	0	3667.58	323.038	43.0301	112.978	0	-1009.46	0	0	0	0	43.0301	873.45	0	27.3165	69.3439	0	0	15.5939	0	0	-36.2904	0	0	0
372	1.43615	22.947	0.848252	1.69307	19.4649	0.993041	174.579	98.1177	17.0234	19.0076	38.8511	6.35153	374.734	3.9882	16.8486	10.5804	20.7912	1.12177	40.8318	0.425103	2.93662	0.594016	0	0	0	3511.47	282.733	37.447	91.8772	0	-1280.61	0	0	0	0	37.447	899.7	0	25.26	56.3121	0	0	16.5797	0	0	-31.2465	0	0	0
373	1.36539	28.5003	0.848529	1.60913	24.1833	0.988372	181.742	101.596	23.0894	21.385	45.8605	3.33763	920.374	3.88058	19.8362	12.0796	23.9745	1.22092	36.6974	0.427196	2.87418	0.605123	0	0	0	3505.43	368.2	40.9866	116.49	0	-487.19	0	0	0	0	40.9866	856.117	0	25.5901	71.4926	0	0	11.3055	0	0	-35.4351	0	0	0
374	1.33387	27.5289	0.848306	1.57238	23.353	0.989777	198.751	111.571	18.4441	20.088	43.286	6.6924	-872.015	4.24798	19.7952	12.5569	24.2661	1.3255	45.4855	0.207368	3.13628	0.55022	0	0	0	3640.29	460.657	48.2419	118.842	0	-1308.77	0	0	0	0	48.2419	999.084	0	26.8552	73.3721	0	0	18.5561	0	0	-28.6731	0	0	0
375	1.44973	19.6965	0.847529	1.71054	16.6933	0.979744	171.593	96.5029	12.2782	16.3213	33.6917	8.37263	7.00978	3.72404	16.7676	10.2521	18.3911	0.999454	42.8102	0.399741	2.69761	0.4611	0	0	0	2874.56	241.348	27.5418	74.7854	0	-1640.19	0	0	0	0	27.5418	851.653	0	23.0154	48.7061	0	0	19.5756	0	0	-28.1847	0	0	0
376	1.55722	24.068	0.848043	1.83625	20.4107	0.985866	178.58	100.046	21.8326	22.2097	44.1949	5.32615	965.459	3.94807	18.6853	11.4295	21.3809	1.23612	39.8261	0.206559	2.90818	0.425081	0	0	0	4003.88	374.962	38.7139	96.2053	0	-944.593	0	0	0	0	38.7139	905.22	0	24.5989	60.7843	0	0	14.5467	0	0	-25.5933	0	0	0
377	1.67207	19.5125	0.847869	1.97209	16.544	0.991316	180.004	101.181	15.9919	19.1271	38.4803	7.68853	6.59119	3.99312	18.2462	10.0821	19.2458	1.16952	44.405	0.521717	2.92787	0.589991	0	0	0	3811.36	261.401	36.4232	80.7522	0	-1633.73	0	0	0	0	36.4232	968.89	0	27.4918	50.1316	0	0	20.5902	0	0	-29.5771	0	0	0
378	1.61018	17.1777	0.84801	1.89877	14.5668	0.9753	151.743	85.4381	13.6541	14.8648	32.6165	5.66766	-6.98412	3.62103	13.1817	9.76214	17.9177	0.91281	36.6634	0.333063	2.60847	0.437769	0	0	0	2679.46	194.04	30.7459	71.5998	0	-1028.28	0	0	0	0	30.7459	810.979	0	20.467	46.5362	0	0	13.995	0	0	-26.4957	0	0	0
379	1.44773	21.2186	0.84789	1.70744	17.991	0.986357	173.364	97.5175	14.5777	17.0268	36.2296	7.12381	-22.5765	3.70261	16.4974	10.5699	20.0063	1.1394	41.9216	0.467254	2.69325	0.51972	0	0	0	3015.23	311.947	35.2956	86.1226	0	-1351.83	0	0	0	0	35.2956	879.092	0	24.5238	54.173	0	0	17.9604	0	0	-29.302	0	0	0
380	1.39731	24.2457	0.847846	1.64806	20.5566	0.979037	175.345	98.5854	18.0316	20.1715	39.9583	6.81856	-805.831	3.81519	16.1236	11.539	21.1737	1.06141	41.1597	0.388145	2.79622	0.528394	0	0	0	3449.63	265.443	29.186	94.6236	0	-1215.14	0	0	0	0	29.186	828.936	0	24.1516	60.781	0	0	16.6316	0	0	-32.5945	0	0	0
381	1.36861	22.3813	0.847895	1.61412	18.977	0.980217	171.055	96.2909	14.7601	18.2688	36.1262	8.0765	-892.145	3.80364	15.3167	10.9096	19.1955	1.08814	42.3497	0.390326	2.77016	0.467194	0	0	0	3105.14	317.501	35.8903	80.3247	0	-1492.27	0	0	0	0	35.8903	832.35	0	23.4842	52.6062	0	0	18.847	0	0	-30.0917	0	0	0
382	1.42303	23.8508	0.848347	1.67742	20.2338	0.980508	184.113	103.252	16.9973	18.5661	40.0078	6.31584	900.649	3.86402	18.549	11.9502	21.5741	1.20945	42.153	0.461875	2.84007	0.650241	0	0	0	3411.75	363.038	31.6099	97.6305	0	-1254.57	0	0	0	0	31.6099	949.434	0	26.3597	63.1667	0	0	17.3899	0	0	-33.732	0	0	0
383	1.38954	23.9629	0.848179	1.63826	20.3248	0.985942	195.355	109.574	14.8661	18.0337	39.2574	7.96886	-810.579	4.23933	20.3656	11.8776	21.1737	1.23586	46.4716	0.490741	3.10289	0.616928	0	0	0	3409.97	418.356	42.9992	94.6242	0	-1699.45	0	0	0	0	42.9992	1028.37	0	29.1274	61.0217	0	0	21.7501	0	0	-34.8888	0	0	0
384	1.48252	24.7793	0.847572	1.74913	21.0022	0.978825	193.754	108.929	19.1232	24.5744	43.3423	10.1709	6.61575	4.21613	19.1584	11.588	21.5205	1.09843	47.5395	0.208431	3.08671	0.513104	0	0	0	4101.72	326.707	40.206	97.2055	0	-1848.59	0	0	0	0	40.206	853.935	0	26.3683	62.1022	0	0	22.195	0	0	-27.837	0	0	0
385	1.46193	21.527	0.848025	1.72392	18.2554	0.978394	181.681	101.736	14.419	15.4972	37.1107	5.84544	-618.007	3.90675	19.2171	11.7009	20.4148	1.19279	41.3761	0.466488	2.86575	0.595469	0	0	0	2942.16	372.423	37.5623	89.0092	0	-1213.24	0	0	0	0	37.5623	1005.48	0	26.6847	58.7465	0	0	17.12	0	0	-32.8427	0	0	0
386	1.47604	24.2946	0.847971	1.74067	20.6011	0.98441	184.854	103.674	19.1715	20.645	42.2888	6.46542	477.987	3.93287	18.8125	11.8671	21.1535	1.24134	43.0703	0.222018	2.89365	0.480179	0	0	0	3871.1	387.172	41.732	94.4879	0	-1241.95	0	0	0	0	41.732	963.379	0	24.9256	61.0248	0	0	17.6322	0	0	-26.021	0	0	0
387	1.49124	20.7358	0.847828	1.7589	17.5804	0.982972	165.808	93.0712	15.7437	16.0904	36.4722	5.06904	439.684	3.72774	15.971	10.8222	19.8166	1.09598	37.9678	0.43699	2.71243	0.520552	0	0	0	3016.74	249.333	34.4055	84.7349	0	-939.087	0	0	0	0	34.4055	898.913	0	23.9736	54.2868	0	0	14.4734	0	0	-29.853	0	0	0
388	1.42432	24.3437	0.847867	1.67989	20.6403	0.990098	183.425	102.908	17.9579	19.2562	40.8948	6.1849	745.176	4.18933	18.6901	11.1953	21.7769	1.21535	41.7343	0.483891	3.06697	0.556154	0	0	0	3419.35	323.229	43.0077	99.2093	0	-1135.32	0	0	0	0	43.0077	910.208	0	28.1382	61.2135	0	0	16.8167	0	0	-33.8952	0	0	0
389	1.59774	23.7805	0.848095	1.88392	20.1681	0.97632	184.757	103.84	21.6759	23.1575	44.8005	6.64856	21.5328	4.03539	17.3503	11.9959	22.6095	1.13349	42.9608	0.224822	2.99093	0.538867	0	0	0	4166.95	313.82	38.1746	105.556	0	-1157.76	0	0	0	0	38.1746	894.303	0	25.3211	67.1774	0	0	17.1212	0	0	-27.4107	0	0	0
390	1.48406	22.5428	0.848061	1.74995	19.1177	0.983698	192.042	107.87	15.4671	18.8344	39.4488	8.15659	858.239	4.09593	19.2596	11.6738	21.2697	1.22255	46.3472	0.418415	3.03	0.552628	0	0	0	3667.68	357.252	30.9468	95.3401	0	-1738.12	0	0	0	0	30.9468	1011.27	0	26.9357	61.0977	0	0	21.5419	0	0	-34.292	0	0	0
391	1.56513	18.7088	0.847909	1.84587	15.8634	0.987432	170.954	96.1499	13.1912	16.0464	34.5341	7.43392	904.947	3.7685	16.792	9.82856	18.9516	1.08795	41.9516	0.460514	2.7391	0.570063	0	0	0	2954.38	269.117	27.882	78.6748	0	-1471.51	0	0	0	0	27.882	893.493	0	24.0736	49.1158	0	0	18.6496	0	0	-27.9664	0	0	0
392	1.44275	22.0216	0.848214	1.70094	18.679	0.99014	175.08	98.3602	15.5824	17.5303	37.4573	6.69181	902.371	3.73867	17.5475	10.5402	20.4465	1.1026	41.3035	0.433219	2.72676	0.521222	0	0	0	3194.76	263.774	32.4145	89.3243	0	-1267.8	0	0	0	0	32.4145	893.535	0	23.6967	55.3354	0	0	17.3127	0	0	-29.6118	0	0	0
393	1.3515	23.5431	0.848317	1.59316	19.972	0.986239	173.163	97.2768	15.8651	17.0452	37.5079	6.07494	719.416	3.86758	16.6287	11.0905	20.7455	1.05575	40.1627	0.408931	2.83612	0.481023	0	0	0	2972.11	292.801	36.9666	91.4831	0	-1071.89	0	0	0	0	36.9666	868.209	0	24.5773	57.8231	0	0	15.9355	0	0	-31.5723	0	0	0
394	1.28313	30.3972	0.848452	1.51232	25.7906	0.982011	203.021	113.596	20.5829	23.8275	45.9703	8.64131	862.658	4.22346	22.4188	12.9794	22.334	1.23562	46.2977	0.440031	3.09961	0.567881	0	0	0	4060.13	386.511	54.06	103.416	0	-1519.08	0	0	0	0	54.06	931.108	0	28.3524	68.1586	0	0	21.1343	0	0	-37.572	0	0	0
395	1.36017	22.8716	0.84836	1.6033	19.4034	0.985628	174.823	98.1647	14.8313	16.6876	36.6701	6.51071	830.494	3.77397	17.1717	11.0795	20.2072	1.19773	41.0852	0.42214	2.75397	0.473264	0	0	0	2992.7	295.829	39.4201	87.5489	0	-1249.4	0	0	0	0	39.4201	899.298	0	24.1918	56.0468	0	0	17.095	0	0	-30.5959	0	0	0
396	1.40181	24.7974	0.847842	1.65339	21.0243	0.990528	184.864	104.116	17.8922	20.7995	40.9998	7.79242	767.997	3.96581	17.0658	11.1392	23.0003	1.12118	43.9167	0.422943	2.93663	0.547507	0	0	0	3548.45	293.209	38.2572	108.706	0	-1386.58	0	0	0	0	38.2572	854.577	0	25.1666	65.5105	0	0	18.677	0	0	-33.7385	0	0	0
397	1.44115	22.2424	0.848252	1.69896	18.8672	0.976612	167.049	93.6563	16.8962	16.3205	37.7889	4.08427	-909.79	3.65905	16.0875	11.6368	20.998	1.13447	36.7875	0.190697	2.66535	0.496926	0	0	0	2963.9	276.038	38.6677	93.3074	0	-730.818	0	0	0	0	38.6677	891.262	0	21.5391	60.6601	0	0	12.062	0	0	-23.9776	0	0	0
398	1.36934	24.8681	0.848239	1.61433	21.0941	0.985327	188.251	105.327	16.6198	17.2379	40.1454	5.69851	837.891	3.90377	20.9273	11.7892	21.9418	1.16216	41.5498	0.521531	2.87613	0.655727	0	0	0	3034.09	333.732	45.5525	100.449	0	-1029.4	0	0	0	0	45.5525	945.575	0	28.0217	63.6159	0	0	16.5133	0	0	-33.6839	0	0	0
399	1.2484	30.072	0.848238	1.47176	25.5082	0.983519	204.706	114.457	18.673	20.6716	44.2587	7.45007	-23.907	4.28617	22.845	13.284	22.7529	1.19555	45.8653	0.445122	3.15465	0.628004	0	0	0	3705.1	376.871	47.2836	106.676	0	-1367.67	0	0	0	0	47.2836	995.359	0	29.5214	70.1098	0	0	20.1883	0	0	-38.5728	0	0	0
400	1.52322	18.7934	0.848164	1.7959	15.9399	0.985301	159.254	89.6486	13.8589	16.5042	33.751	6.8938	33.8157	3.57799	14.477	9.82015	17.6023	1.08749	39.73	0.344427	2.57033	0.43896	0	0	0	3031.4	290.671	30.5141	69.5351	0	-1388.3	0	0	0	0	30.5141	858.5	0	20.6175	45.0343	0	0	17.0104	0	0	-25.974	0	0	0
401	1.40408	23.3155	0.848075	1.65562	19.7733	0.985072	176.552	99.0493	16.5344	17.6449	38.6015	5.94803	930.268	3.80805	17.6938	11.4102	20.6134	1.19683	40.9437	0.186456	2.78563	0.411366	0	0	0	3313.25	266.085	33.634	90.5082	0	-1131.58	0	0	0	0	33.634	927.017	0	22.5921	58.1839	0	0	16.1432	0	0	-24.5037	0	0	0
402	1.46351	20.2314	0.847804	1.72624	17.1523	0.979626	165.84	93.0827	14.2077	16.6072	34.9242	7.00003	986.688	3.67839	16.595	10.3904	17.9192	1.06044	39.9421	0.384068	2.65593	0.457081	0	0	0	2898.26	322.37	29.2699	71.6083	0	-1315.67	0	0	0	0	29.2699	854.47	0	22.5076	47.564	0	0	17.0124	0	0	-27.8026	0	0	0
403	1.37873	26.9135	0.848103	1.62567	22.8254	0.982568	188.305	105.317	20.1927	21.3692	43.7525	6.29143	763.916	4.01239	20.6516	12.2124	21.8765	1.25867	41.3869	0.405079	2.96571	0.547383	0	0	0	3657.72	379.322	45.9783	99.9303	0	-1095.27	0	0	0	0	45.9783	905.763	0	26.1628	64.4079	0	0	16.4395	0	0	-35.0469	0	0	0
404	1.41341	23.7848	0.847955	1.66684	20.1685	0.982612	175.921	98.7752	17.6467	19.5303	39.6455	6.54219	-756.613	4.00873	17.0029	11.3625	20.4443	1.12342	41.23	0.20841	2.95062	0.444313	0	0	0	3495.94	254.553	39.6607	89.242	0	-1216.38	0	0	0	0	39.6607	873.461	0	24.737	57.7467	0	0	16.5428	0	0	-26.1639	0	0	0
405	1.27408	28.3548	0.84814	1.50221	24.0488	0.985237	192.847	108.279	18.4859	19.814	42.5949	6.41022	-25.8657	4.17604	18.4815	12.7224	23.8245	1.27944	43.9417	0.235344	3.07345	0.544584	0	0	0	3454.31	356.892	38.8341	115.233	0	-1157.32	0	0	0	0	38.8341	924.079	0	26.8389	72.4674	0	0	17.1878	0	0	-28.5121	0	0	0
406	1.41682	26.977	0.848424	1.66994	22.8879	0.976476	187.506	104.723	21.5759	19.7557	45.05	3.34947	25.2037	3.81682	20.9459	12.88	24.0421	1.19833	38.223	0.278203	2.82183	0.516993	0	0	0	3383.91	348.096	41.0235	116.961	0	-506.531	0	0	0	0	41.0235	913.982	0	25.069	74.7153	0	0	11.6818	0	0	-26.7202	0	0	0
407	1.43448	26.4422	0.848261	1.69109	22.4299	0.976003	204.929	114.998	19.1012	21.4348	44.7162	7.40342	651.1	4.30916	20.6458	13.0139	24.7857	1.2428	46.5791	0.53459	3.19091	0.695893	0	0	0	3786	356.18	39.927	123.036	0	-1399.58	0	0	0	0	39.927	960.048	0	31.5403	78.0821	0	0	20.0559	0	0	-40.6414	0	0	0
408
409	1.38715	26.3849	0.84845	1.63492	22.3863	0.980526	184.713	103.232	20.0199	17.46	43.1372	2.45143	-821.104	3.76294	20.2606	12.6809	25.0737	1.1819	36.7625	0.227596	2.78615	0.495299	0	0	0	2990.02	329.279	36.99	125.526	0	-357.377	0	0	0	0	36.99	916.845	0	23.522	77.9464	0	0	9.89445	0	0	-25.8782	0	0	0
410	1.38084	27.8073	0.848146	1.62807	23.5847	0.969374	194.468	108.654	20.935	20.3739	45.2722	4.80585	-244.462	4.27695	20.9578	13.5719	23.7955	1.20656	40.9063	0.223979	3.15589	0.559486	0	0	0	3498.39	379.029	47.4679	114.882	0	-777.377	0	0	0	0	47.4679	938.781	0	27.6462	76.1047	0	0	14.0953	0	0	-31.2274	0	0	0
411	1.30216	29.499	0.848568	1.53454	25.0319	0.987056	201.508	112.813	20.0681	20.4534	45.2673	5.55907	776.2	4.04907	21.6601	13.1505	24.8304	1.20942	43.6177	0.59044	3.02132	0.684479	0	0	0	3675.56	377.744	53.0899	123.479	0	-1019.93	0	0	0	0	53.0899	991.329	0	31.2845	77.2431	0	0	17.1454	0	0	-38.7403	0	0	0
412	1.29678	25.4126	0.848177	1.5289	21.5543	0.986209	180.217	101.128	16.3332	18.8449	38.8533	7.42714	-190.612	3.87326	18.3011	11.324	20.4596	1.12674	42.3202	0.403542	2.83838	0.481544	0	0	0	3213.3	295.321	35.2605	89.3727	0	-1321.08	0	0	0	0	35.2605	860.863	0	24.625	57.3007	0	0	18.1022	0	0	-31.6618	0	0	0
413	1.55106	20.8034	0.848131	1.82879	17.644	0.988796	179.058	100.634	15.6749	18.2246	38.0451	7.328	34.636	3.92754	18.106	10.3904	20.3195	1.0322	43.009	0.434186	2.88232	0.532865	0	0	0	3354.78	270.698	36.6882	88.3815	0	-1410.33	0	0	0	0	36.6882	910.162	0	25.1976	54.638	0	0	18.8001	0	0	-30.5471	0	0	0
414	1.36447	24.0473	0.848049	1.60895	20.3933	0.98173	172.214	96.5013	17.1546	18.4265	38.6909	6.29137	-29.3813	3.91853	17.5641	11.158	19.4485	1.14687	39.3752	0.485066	2.86753	0.537397	0	0	0	3124.15	292.771	32.9731	82.1009	0	-1055.73	0	0	0	0	32.9731	839.598	0	26.6484	53.9841	0	0	15.772	0	0	-31.2367	0	0	0
415	1.28744	25.2174	0.847932	1.51833	21.3827	0.991545	175.438	98.7713	16.3665	19.7462	38.2884	8.1314	-22.0483	3.80444	16.2782	10.6828	20.3998	1.13966	43.0815	0.188404	2.78085	0.415612	0	0	0	3246.14	318.734	33.1675	88.9841	0	-1423.61	0	0	0	0	33.1675	811.342	0	22.5268	55.2382	0	0	18.4132	0	0	-23.344	0	0	0
416	1.21024	24.9164	0.848003	1.42716	21.1292	0.972373	178.795	100.364	13.2408	16.9865	35.5597	8.48565	-19.535	3.87973	17.235	11.8139	19.1631	1.18448	43.3179	0.415816	2.83297	0.521628	0	0	0	2734.86	347.171	34.5826	80.041	0	-1527.39	0	0	0	0	34.5826	838.418	0	25.197	55.2659	0	0	19.5227	0	0	-31.8334	0	0	0
417	1.45446	24.3213	0.848189	1.71478	20.6291	0.977587	182.648	102.422	18.8615	19.1153	41.7057	5.2211	38.8892	3.869	18.1218	12.2841	22.511	1.18748	40.831	0.24931	2.85206	0.516747	0	0	0	3461.53	347.62	41.5301	104.802	0	-944.797	0	0	0	0	41.5301	932.62	0	24.6885	67.5292	0	0	14.9375	0	0	-26.3632	0	0	0
418	1.41875	24.4679	0.848414	1.67224	20.7589	0.992443	181.844	102.05	18.1799	20.0161	40.9161	6.45336	-885.395	3.88457	18.8374	10.9654	21.0728	1.14523	42.22	0.532104	2.85295	0.539842	0	0	0	3623.56	319.854	44.9992	93.931	0	-1252.68	0	0	0	0	44.9992	914.519	0	27.5062	58.1433	0	0	17.6162	0	0	-31.3166	0	0	0
419	1.56346	22.6106	0.848294	1.84307	19.1804	0.987817	173.677	97.1586	19.9338	20.4537	41.6728	5.37211	951.215	3.90147	19.0833	10.8371	19.1601	1.19242	39.1202	0.480037	2.85105	0.532786	0	0	0	3799.24	360.143	35.0986	80.1057	0	-997.85	0	0	0	0	35.0986	922.301	0	26.5312	51.7107	0	0	15.4537	0	0	-30.1033	0	0	0
420	1.32179	27.7094	0.848438	1.55791	23.5097	0.975043	188.746	105.846	19.5629	21.6012	43.1687	7.10357	-43.8311	4.02249	18.4555	12.8493	22.0296	1.28287	43.255	0.43085	2.97535	0.545431	0	0	0	3677.61	404.032	39.6904	101.047	0	-1262.51	0	0	0	0	39.6904	895.126	0	25.9228	67.577	0	0	17.9472	0	0	-35.939	0	0	0
421	1.38996	24.2848	0.848228	1.63867	20.5991	0.981953	183.075	102.572	16.9117	17.8925	39.7948	5.80964	895.59	3.78514	19.3877	11.5879	22.1496	1.17472	40.5636	0.496758	2.77951	0.646689	0	0	0	3031.74	310.326	30.6724	102.038	0	-1043.06	0	0	0	0	30.6724	878.998	0	26.1167	64.1997	0	0	15.8075	0	0	-33.1134	0	0	0
422	1.59646	23.8608	0.848283	1.88199	20.2407	0.978483	198.44	111.282	20.0921	22.8403	44.9057	7.87007	32.2552	4.28286	20.6518	12.3906	22.2664	1.18609	46.3842	0.416813	3.14779	0.555542	0	0	0	4496.77	339.878	39.5492	102.879	0	-1594.29	0	0	0	0	39.5492	1023.13	0	27.423	66.8446	0	0	21.2068	0	0	-36.6207	0	0	0
423	1.54751	22.7814	0.848131	1.8246	19.3216	0.984673	183.307	102.51	18.6374	17.9243	41.5671	4.15418	-733.464	3.85049	20.3565	11.7393	22.9512	1.1242	38.5153	0.480549	2.84049	0.651588	0	0	0	3368.13	361.172	34.0465	108.289	0	-792.315	0	0	0	0	34.0465	983.506	0	26.1467	67.2482	0	0	13.5602	0	0	-34.1752	0	0	0
424	1.51563	22.4456	0.848235	1.7868	19.0392	0.986047	171.752	96.2936	18.6159	19.0607	40.1058	5.08346	-997.254	3.84148	17.46	11.0769	20.7011	1.0911	38.4617	0.374662	2.81406	0.472624	0	0	0	3582.08	273.48	33.8999	91.1521	0	-970.343	0	0	0	0	33.8999	909.553	0	23.8466	57.6981	0	0	14.2772	0	0	-31.3721	0	0	0
425	1.66554	18.663	0.848179	1.96367	15.8296	0.98606	159.048	89.2956	16.7513	16.1037	36.6481	3.92782	764.929	3.49775	15.5675	10.009	20.7702	1.08519	34.8913	0.386038	2.53011	0.558497	0	0	0	2895.09	283.575	25.9157	91.6961	0	-692.497	0	0	0	0	25.9157	853.5	0	20.6669	55.7425	0	0	11.6435	0	0	-28.1009	0	0	0
426	1.57163	22.3835	0.848372	1.85252	18.9895	0.984224	183.821	102.677	18.4709	17.1465	41.4659	3.74649	960.287	3.93276	21.0682	11.7419	22.5084	1.11208	38.2023	0.544322	2.90499	0.662115	0	0	0	3306.43	354.084	33.6138	104.815	0	-682.062	0	0	0	0	33.6138	1015.09	0	28.3332	65.6401	0	0	13.3872	0	0	-34.3746	0	0	0
427	1.66444	18.2933	0.847807	1.96324	15.5092	0.981795	170.43	95.7715	14.623	15.5901	35.914	5.64534	826.216	3.67021	17.0367	10.3685	20.6016	0.962402	39.8893	0.180523	2.67133	0.390881	0	0	0	2910.16	272.863	31.9468	90.4258	0	-1093.35	0	0	0	0	31.9468	915.417	0	21.2071	55.9947	0	0	15.2592	0	0	-22.4166	0	0	0
428	1.37467	23.2301	0.8482	1.62069	19.7038	0.979456	167.749	94.0538	16.6714	17.6727	37.6489	5.8397	-44.0719	3.81017	16.7127	11.1077	19.5188	1.037	38.2834	0.348335	2.77829	0.457536	0	0	0	2964.34	304.009	38.946	82.5935	0	-986.834	0	0	0	0	38.946	829.109	0	22.5814	54.3527	0	0	14.652	0	0	-30.2099	0	0	0
429	1.44661	26.0547	0.848186	1.70554	22.0992	0.982448	185.294	103.706	21.2441	22.4286	44.4372	6.2076	969.243	4.04922	19.9191	11.9587	21.3795	1.16341	41.2548	0.432246	2.9921	0.556876	0	0	0	3907.38	377.478	41.7878	96.1621	0	-1096.72	0	0	0	0	41.7878	900.18	0	27.236	62.3631	0	0	16.3749	0	0	-34.5752	0	0	0
430	1.56198	20.189	0.847463	1.84313	17.1094	0.981315	170.891	96.1834	15.8595	20.3599	37.211	9.49113	902.797	3.88988	16.2048	10.0865	17.3645	1.00227	43.9772	0.372067	2.82668	0.459492	0	0	0	3614.2	221.962	34.8347	67.9366	0	-1684.3	0	0	0	0	34.8347	829.667	0	23.4754	44.9942	0	0	20.972	0	0	-28.1507	0	0	0
431	1.52624	21.7122	0.847901	1.80002	18.4098	0.969927	183.507	102.841	16.1496	16.6802	39.0822	5.49319	-793.179	3.88912	18.7542	12.1856	22.3997	1.08165	40.6447	0.421809	2.86777	0.596745	0	0	0	3117.39	285.094	36.0098	103.907	0	-1041.78	0	0	0	0	36.0098	962.458	0	25.5316	67.6149	0	0	15.7439	0	0	-35.5203	0	0	0
432	1.4076	27.0861	0.848331	1.65926	22.978	0.981702	196.079	109.452	20.4123	20.2418	44.943	5.04356	-21.1202	4.05034	22.7363	12.6954	23.0693	1.3396	41.3295	0.548908	3.00735	0.675127	0	0	0	3558.04	427.295	44.6678	109.179	0	-894.484	0	0	0	0	44.6678	974.799	0	30.2514	70.2618	0	0	15.715	0	0	-37.039	0	0	0
433	1.60657	19.5003	0.847658	1.89531	16.5296	0.984838	168.223	94.4584	15.9338	17.4086	36.959	6.20382	34.927	3.63289	17.0571	10.209	19.2046	1.01388	39.7125	0.487	2.62886	0.512574	0	0	0	3229.32	241.276	29.6708	80.4256	0	-1162.31	0	0	0	0	29.6708	882.387	0	24.1539	50.813	0	0	16.3537	0	0	-27.9206	0	0	0
434	1.51589	20.364	0.847808	1.78801	17.2648	0.976298	165.984	93.1414	15.6654	18.7287	36.4111	7.50747	-23.946	3.79938	16.6795	10.3589	17.3542	1.03043	40.2882	0.413906	2.75165	0.465239	0	0	0	3261.13	254.407	32.0382	67.8558	0	-1396.78	0	0	0	0	32.0382	825.03	0	23.8238	45.9172	0	0	17.6011	0	0	-28.2245	0	0	0
435	1.4405	27.4215	0.847868	1.69897	23.2498	0.969575	195.008	109.141	22.1799	23.8178	46.5883	6.78962	-25.7296	4.3045	20.5983	13.0202	22.6008	1.13215	43.2801	0.462731	3.16835	0.574175	0	0	0	4095.85	305.075	39.4201	105.427	0	-1174.76	0	0	0	0	39.4201	895.268	0	29.9482	70.4149	0	0	17.7044	0	0	-39.2155	0	0	0
436	1.76546	15.5507	0.847672	2.08272	13.1819	0.984726	151.29	85.1403	13.4889	15.6802	32.3877	6.53337	33.1054	3.45032	14.2038	8.97619	16.0045	0.968002	38.2769	0.331226	2.452	0.47735	0	0	0	3035.25	226.209	27.2192	59.3309	0	-1312.71	0	0	0	0	27.2192	862.609	0	19.2567	38.5015	0	0	16.2937	0	0	-23.1366	0	0	0
437	1.42153	20.7777	0.84809	1.67615	17.6214	0.990337	167.725	94.4767	13.8797	16.6402	34.8267	7.22127	-46.7928	3.76048	15.2317	10.0306	19.5448	1.08513	41.1826	0.385164	2.73738	0.518964	0	0	0	2957.8	260.833	29.7316	82.8495	0	-1384.53	0	0	0	0	29.7316	849.006	0	22.4698	51.2656	0	0	17.6456	0	0	-28.4245	0	0	0
438	1.48042	20.306	0.847791	1.74621	17.2152	0.974239	169.695	95.2133	14.2592	15.3066	35.4586	5.87153	6.44166	3.8269	16.2795	11.3803	19.0764	1.11578	39.8519	0.379629	2.78848	0.514253	0	0	0	2940.44	292.155	37.8573	79.4602	0	-1146.48	0	0	0	0	37.8573	949.458	0	23.9067	53.7772	0	0	16.1169	0	0	-30.68	0	0	0
439	1.49372	22.9197	0.84824	1.76096	19.4414	0.99125	178.912	100.315	17.983	17.7041	40.3608	4.36668	424.82	3.95851	18.4283	11.183	22.415	1.14187	39.1063	0.551662	2.92563	0.604615	0	0	0	3348.93	329.298	40.3535	104.131	0	-860.854	0	0	0	0	40.3535	962.757	0	28.2303	63.458	0	0	14.2668	0	0	-33.2294	0	0	0
440	1.54187	22.8813	0.848217	1.81777	19.4083	0.982153	184.459	103.485	18.5226	18.3559	41.5929	4.76265	-925.345	3.97179	18.2036	12.1396	23.927	1.1444	40.135	0.407175	2.94945	0.607234	0	0	0	3497.09	367.377	35.8137	116.06	0	-914.32	0	0	0	0	35.8137	987.358	0	25.507	71.9526	0	0	14.5917	0	0	-36.462	0	0	0
441	1.40975	25.0369	0.848159	1.66213	21.2353	0.982909	177.754	99.4833	19.3726	19.7468	41.6147	5.16406	-21.7449	3.82711	18.9983	11.5428	21.2432	1.1697	38.8228	0.482343	2.80662	0.590461	0	0	0	3269.4	391.36	39.6987	95.1535	0	-893.936	0	0	0	0	39.6987	860.115	0	26.4362	60.686	0	0	14.3514	0	0	-32.4985	0	0	0
442	1.27516	27.762	0.848119	1.50351	23.5455	0.974631	194.475	108.987	17.4393	19.4199	41.7406	7.15452	-24.5609	3.95808	19.6455	13.2179	22.6315	1.26919	44.2968	0.431828	2.92698	0.608843	0	0	0	3354.56	403.078	43.0858	105.698	0	-1306.55	0	0	0	0	43.0858	941.368	0	27.0987	70.5483	0	0	18.935	0	0	-37.3477	0	0	0
443	1.37228	23.4511	0.848163	1.61795	19.8904	0.977818	178.496	100.145	15.6429	18.5704	37.9427	7.60733	976.677	3.86168	17.8022	11.4896	19.2556	1.18308	42.7638	0.435327	2.81872	0.535029	0	0	0	3312.45	298.949	32.3948	80.7179	0	-1458.21	0	0	0	0	32.3948	890.598	0	25.5914	54.4404	0	0	18.9845	0	0	-31.4389	0	0	0
444	1.51579	22.5356	0.848156	1.78717	19.1137	0.980768	171.194	95.9604	18.8515	17.9948	40.2749	3.83246	885.85	3.69355	17.5078	11.276	22.2339	1.02606	36.877	0.198551	2.70436	0.443188	0	0	0	3118.22	264.462	34.9788	102.698	0	-647.298	0	0	0	0	34.9788	853.562	0	22.0713	63.9747	0	0	11.5616	0	0	-23.6627	0	0	0
445	1.30982	27.4229	0.848109	1.5444	23.2576	0.986977	194.51	109.2	18.0394	19.4536	42.352	6.22437	-36.9856	4.06473	18.8809	12.766	24.4083	1.26276	43.7451	0.418205	3.03076	0.623419	0	0	0	3440.79	486.111	44.0899	119.999	0	-1236.62	0	0	0	0	44.0899	976.225	0	26.802	74.7497	0	0	17.6848	0	0	-37.9063	0	0	0
446	1.45446	21.0946	0.848239	1.71468	17.8932	0.986161	160.76	90.1737	16.0715	18.0165	36.1704	6.21525	6.86399	3.5178	16.526	9.94615	17.7382	1.03957	37.951	0.437139	2.52166	0.49621	0	0	0	3096.94	243.608	30.9081	70.4364	0	-1153.2	0	0	0	0	30.9081	804.795	0	22.4945	45.5581	0	0	15.2016	0	0	-25.837	0	0	0
447	1.49814	22.1787	0.847832	1.76702	18.8038	0.980998	178.954	100.257	16.8206	17.8956	39.1902	5.87527	-727.392	3.81896	18.9406	11.3094	20.6657	1.18776	40.5201	0.485976	2.79508	0.533557	0	0	0	3245.6	313.043	39.1331	90.8755	0	-1110.47	0	0	0	0	39.1331	922.889	0	26.3437	58.4254	0	0	16.199	0	0	-31.8119	0	0	0
448	1.54763	22.2486	0.847578	1.82594	18.8575	0.98123	181.319	101.905	17.9561	20.4616	40.6247	7.58027	6.4399	3.97857	17.6977	11.1373	20.9567	1.05709	43.1375	0.466546	2.92995	0.543746	0	0	0	3624.68	303.895	31.7322	93.0159	0	-1353.96	0	0	0	0	31.7322	879.299	0	26.5918	58.9908	0	0	18.6959	0	0	-32.7229	0	0	0
449	1.54046	22.0441	0.848075	1.81642	18.695	0.976163	181.81	101.782	17.3068	17.3935	40.0414	4.86268	-220.201	3.98657	19.5962	11.4996	22.4167	1.09898	39.1269	0.502478	2.94882	0.606179	0	0	0	2971.99	328.235	33.6049	104.069	0	-878.516	0	0	0	0	33.6049	894.588	0	27.5922	65.3343	0	0	14.3135	0	0	-34.774	0	0	0
450	1.25643	24.4674	0.848636	1.48053	20.7639	0.984348	170.338	95.3634	14.9383	14.6696	36.2248	4.49536	-45.4757	3.52912	18.0072	11.249	20.9386	1.09296	36.9368	0.483398	2.55742	0.56896	0	0	0	2435.79	247.779	39.841	92.9144	0	-752.014	0	0	0	0	39.841	844.913	0	24.2293	59.0529	0	0	12.9778	0	0	-30.0914	0	0	0
451	1.36469	23.7203	0.848585	1.6082	20.1287	0.985714	171.58	96.1768	16.6955	17.7408	38.1469	5.84037	6.98995	3.73421	17.4716	11.2015	19.6989	1.14716	39.3211	0.416927	2.71684	0.468533	0	0	0	3262.24	269.305	33.3249	83.902	0	-1083.77	0	0	0	0	33.3249	897.569	0	23.8862	54.65	0	0	15.676	0	0	-30.1607	0	0	0
452	1.57194	21.3169	0.84821	1.85325	18.0812	0.977705	163.303	91.6824	19.0658	19.4786	39.5056	5.17758	28.9249	3.64008	15.6291	10.7549	19.9056	1.13449	37.3816	0.2032	2.64055	0.392986	0	0	0	3320.24	320.051	30.9014	85.3577	0	-864.952	0	0	0	0	30.9014	814.703	0	21.2033	55.026	0	0	13.375	0	0	-22.8003	0	0	0
453	1.42112	22.3469	0.848097	1.67565	18.9523	0.981365	178.609	100.392	15.1354	17.151	37.4457	6.96996	-22.0698	3.83356	17.0512	11.2676	20.8155	1.15754	42.4403	0.482104	2.80844	0.535828	0	0	0	3077.77	301.911	31.1324	91.976	0	-1291.53	0	0	0	0	31.1324	901.552	0	25.9268	58.9048	0	0	18.2038	0	0	-31.9608	0	0	0
454	1.54701	24.5463	0.848015	1.82427	20.8156	0.984137	192.575	107.823	20.6867	22.3657	44.7791	6.75905	850.827	4.19309	21.0472	11.8365	21.7474	1.19073	43.5766	0.541166	3.06976	0.620129	0	0	0	4134.59	370.567	37.7807	98.9455	0	-1282.03	0	0	0	0	37.7807	964.621	0	29.9189	63.0052	0	0	18.6271	0	0	-35.1485	0	0	0
455	1.45686	22.5101	0.84784	1.71833	19.085	0.988019	181.923	102.217	15.9487	17.157	38.6797	5.84439	929.186	3.8218	17.8442	11.2679	22.8363	1.16292	41.4193	0.457225	2.81575	0.591501	0	0	0	3082.08	360.91	31.7045	107.409	0	-1157.55	0	0	0	0	31.7045	931.314	0	25.1153	65.281	0	0	16.3259	0	0	-33.0466	0	0	0
456	1.37605	30.1396	0.848325	1.62208	25.5682	0.981934	196.81	109.967	24.2396	24.2165	48.889	5.39833	815.058	4.21762	21.6254	13.2438	23.3061	1.26545	41.954	0.563111	3.10307	0.688278	0	0	0	4346.91	339.172	41.0667	111.039	0	-901.299	0	0	0	0	41.0667	947.071	0	31.5334	72.365	0	0	16.2419	0	0	-38.7145	0	0	0
457	1.4077	22.9985	0.848016	1.66	19.5031	0.981374	166.275	93.3175	17.3779	17.3037	38.1775	4.75003	743.59	3.70791	16.022	11.0883	20.8797	1.04875	37.2008	0.214862	2.70484	0.450384	0	0	0	2904.98	290.634	35.3158	92.4558	0	-773.04	0	0	0	0	35.3158	822.947	0	22.3108	58.794	0	0	12.61	0	0	-23.5428	0	0	0
458	1.33035	25.2395	0.848085	1.56865	21.4053	0.982243	177.902	99.5159	17.3476	17.8893	39.5921	5.47705	893.469	3.81815	19.1485	11.765	20.0749	1.12451	39.6777	0.526529	2.7895	0.591237	0	0	0	3185.29	271.669	38.7939	86.5662	0	-971.572	0	0	0	0	38.7939	899.365	0	27.7427	57.3782	0	0	15.5286	0	0	-31.8734	0	0	0
459	1.4279	21.0514	0.848016	1.68382	17.8519	0.987436	169.864	95.574	14.2295	17.1856	35.4469	7.66126	909.752	3.91621	16.0303	10.1217	18.9485	1.03449	41.6943	0.438516	2.86156	0.528413	0	0	0	3004.37	255.879	28.1573	78.6419	0	-1403.37	0	0	0	0	28.1573	839.399	0	25.0347	49.6585	0	0	18.1621	0	0	-29.2033	0	0	0
460	1.41512	23.7754	0.848132	1.66851	20.1647	0.988865	181.938	102.045	16.9309	19.4554	39.6697	7.11585	-423.85	3.84356	19.3835	10.9266	21.0023	1.08501	42.1104	0.396275	2.81828	0.479582	0	0	0	3386.76	305.767	37.6227	93.4	0	-1352.76	0	0	0	0	37.6227	883.03	0	23.9531	58.1475	0	0	17.7179	0	0	-31.211	0	0	0
461	1.5279	24.371	0.848204	1.80134	20.6716	0.975716	183.321	102.719	20.9551	21.5002	43.9005	5.4049	757.915	3.94455	18.5831	12.1893	22.4152	1.19862	40.3228	0.490192	2.91394	0.661053	0	0	0	3861.31	307.602	41.4675	104.043	0	-977.084	0	0	0	0	41.4675	906.92	0	27.6796	67.2608	0	0	15.2762	0	0	-35.5441	0	0	0
462	1.49298	17.7884	0.847672	1.76126	15.0787	0.982807	159.071	89.5091	11.4785	14.2975	31.3301	7.25579	-866.765	3.61402	14.822	9.68122	16.6297	1.01545	40.3393	0.369283	2.59227	0.44577	0	0	0	2686.26	209.806	29.9406	63.2193	0	-1443.14	0	0	0	0	29.9406	869.156	0	21.4154	41.7859	0	0	17.9088	0	0	-25.4424	0	0	0
463	1.34559	26.8078	0.84809	1.58661	22.7354	0.972212	194.311	108.638	18.2391	19.2094	42.5335	6.34551	-25.8714	4.26226	21.094	12.9835	22.1941	1.21472	42.6934	0.487353	3.13023	0.578463	0	0	0	3398.63	283.347	40.6667	102.288	0	-1096.76	0	0	0	0	40.6667	939.603	0	30.0844	68.4811	0	0	17.4597	0	0	-38.3761	0	0	0
464	1.40663	28.6004	0.848308	1.65816	24.2619	0.989186	202.259	112.963	22.1109	21.6752	47.424	4.7916	-810.996	4.24829	23.4519	12.7546	24.6884	1.30735	42.0994	0.581357	3.14015	0.691598	0	0	0	3923.17	410.871	45.7073	122.314	0	-865.678	0	0	0	0	45.7073	1003.84	0	31.3955	75.5517	0	0	15.9225	0	0	-38.784	0	0	0
465	1.34268	25.2276	0.848389	1.58262	21.4028	0.990137	182.428	102.133	17.1226	18.0281	39.9257	5.72434	736.934	3.77638	19.6999	11.5384	21.0194	1.2837	40.9211	0.541786	2.76277	0.589531	0	0	0	3338.15	316.095	43.4089	93.5204	0	-1105.81	0	0	0	0	43.4089	954.264	0	27.0855	59.3079	0	0	16.572	0	0	-31.4977	0	0	0
466	1.42977	22.5227	0.848201	1.68565	19.1038	0.986838	165.34	92.5442	17.2796	16.101	37.9654	3.58501	790.367	3.60749	17.1916	11.0602	20.8163	1.12843	35.1398	0.408774	2.62123	0.57041	0	0	0	2903.07	317.747	40.634	92.0217	0	-607.341	0	0	0	0	40.634	899.235	0	22.8701	57.9844	0	0	11.4883	0	0	-30.0106	0	0	0
467	1.63433	19.4098	0.847562	1.92827	16.451	0.990012	173.226	97.3777	15.7839	18.9854	37.4273	7.83483	26.0147	3.82886	17.4995	9.77403	18.5144	1.08374	42.8281	0.489857	2.78556	0.573618	0	0	0	3516.71	282.362	32.3025	75.674	0	-1532.31	0	0	0	0	32.3025	892.104	0	25.3589	47.2418	0	0	19.487	0	0	-27.7526	0	0	0
468	1.45977	22.8413	0.848173	1.72108	19.3734	0.990485	180.513	101.229	16.7495	18.4598	39.3117	6.3372	-26.1537	3.94548	19.066	10.8639	20.3735	1.1216	41.8661	0.551539	2.89766	0.543065	0	0	0	3455.47	300.662	36.6365	88.7787	0	-1271.72	0	0	0	0	36.6365	940.871	0	28.1374	55.6108	0	0	17.6941	0	0	-31.1517	0	0	0
469	1.45918	21.4972	0.847839	1.72106	18.2262	0.975198	165.431	92.825	16.3134	18.2469	36.998	6.55113	5.83086	3.7702	16.2842	10.7021	18.7946	1.05033	38.6904	0.339075	2.73914	0.455002	0	0	0	3061.49	243.995	36.8598	77.5277	0	-1135.54	0	0	0	0	36.8598	801.605	0	22.0097	51.3238	0	0	15.3095	0	0	-29.1893	0	0	0
470	1.37547	26.1552	0.848326	1.6214	22.1881	0.977661	181.217	101.115	19.7287	18.8394	42.4079	4.21092	732.124	3.86808	20.1262	12.6816	21.3536	1.2527	37.8615	0.47462	2.84155	0.655169	0	0	0	3441.93	360.007	41.0668	95.941	0	-724.535	0	0	0	0	41.0668	955.485	0	27.0972	64.2617	0	0	13.5024	0	0	-34.8036	0	0	0
471	1.33248	23.5449	0.848021	1.57128	19.9666	0.982818	182.315	102.385	14.2284	16.1154	36.9957	6.51251	-6.59158	3.88888	17.7632	11.647	22.0459	1.1662	42.0139	0.398345	2.86467	0.59672	0	0	0	2835.01	308.544	36.5846	101.24	0	-1272.23	0	0	0	0	36.5846	914.509	0	24.9194	63.9102	0	0	17.0419	0	0	-33.6566	0	0	0
472	1.34394	23.6075	0.848228	1.58441	20.0245	0.985445	177.054	99.0633	15.2793	15.6391	37.4039	5.30048	377.104	3.77555	19.3805	11.2743	20.5145	1.18906	39.1577	0.483247	2.75782	0.530636	0	0	0	2691.47	370.489	33.3497	89.7829	0	-954.172	0	0	0	0	33.3497	912.472	0	25.6833	57.5234	0	0	15.144	0	0	-31.1171	0	0	0
473	1.4086	24.7942	0.848135	1.66083	21.0288	0.976382	184.646	103.664	18.0959	19.7807	41.1789	6.94726	906.26	3.89515	17.9678	12.1341	21.7497	1.16161	43.1483	0.21649	2.86735	0.523733	0	0	0	3484.41	318.327	32.7324	98.9383	0	-1205.83	0	0	0	0	32.7324	896.23	0	24.3462	64.4585	0	0	17.4495	0	0	-26.4517	0	0	0
474	1.35997	25.7538	0.848413	1.60296	21.8499	0.988205	187.48	105.059	17.8425	18.4316	41.2823	5.49081	-818.958	3.95033	19.8876	11.7043	23.2293	1.19736	41.0084	0.546963	2.92573	0.609371	0	0	0	3157.19	342.391	38.1103	110.503	0	-988.907	0	0	0	0	38.1103	907.655	0	28.2638	67.9724	0	0	15.728	0	0	-34.7561	0	0	0
475	1.46821	22.0352	0.847907	1.73157	18.6838	0.980847	178.751	100.493	15.8225	17.7804	38.1553	6.65133	6.59469	3.85882	16.869	11.4934	21.0461	1.06103	42.6499	0.214901	2.83126	0.4687	0	0	0	3358.81	263.005	40.8177	93.6744	0	-1316.32	0	0	0	0	40.8177	933.445	0	23.6366	60.0192	0	0	17.5594	0	0	-25.1667	0	0	0
476	1.30066	22.6694	0.848226	1.53339	19.2287	0.985177	167.013	93.7224	13.8969	15.2883	34.7609	6.05033	-24.8492	3.75505	16.4304	10.8204	19.3323	1.04652	38.776	0.369624	2.73103	0.461144	0	0	0	2644.95	281.541	36.5823	81.3094	0	-1105.46	0	0	0	0	36.5823	857.747	0	22.7981	52.6274	0	0	15.3309	0	0	-29.514	0	0	0
477	1.77648	17.8933	0.847511	2.09611	15.1648	0.978486	165.19	92.5953	16.8477	17.825	37.5063	5.47433	55.7874	3.72848	17.2389	10.2558	18.42	1.06735	38.3044	0.41619	2.70153	0.462751	0	0	0	3509.13	215.94	31.6837	74.9868	0	-1101.02	0	0	0	0	31.6837	918.618	0	23.5675	48.7091	0	0	15.2095	0	0	-28.2915	0	0	0
478	1.5099	18.3024	0.847569	1.78144	15.5125	0.979867	163.689	92.2345	12.1755	15.5954	32.6047	8.00434	-31.9676	3.69022	14.4688	10.0813	17.5054	1.02295	41.9893	0.366671	2.66239	0.447454	0	0	0	2898.75	270.946	26.4602	68.8752	0	-1581.43	0	0	0	0	26.4602	875.851	0	21.731	45.4603	0	0	19.2749	0	0	-27.1363	0	0	0
479	1.34057	27.199	0.848501	1.57993	23.0784	0.986262	187.706	105.055	19.4925	19.0992	42.9725	4.71413	-30.0749	3.8137	20.2217	12.1967	23.6461	1.25215	39.9568	0.497254	2.81598	0.65488	0	0	0	3205.97	402.523	41.0902	113.832	0	-788.058	0	0	0	0	41.0902	908.461	0	26.7739	70.7424	0	0	14.4186	0	0	-35.0893	0	0	0
480	1.35728	26.6622	0.848103	1.60037	22.6123	0.986349	185.952	104.228	19.4096	20.7182	42.6695	6.35549	621.151	4.02579	19.3324	11.7905	21.8965	1.13792	41.8903	0.565256	2.97701	0.612443	0	0	0	3546.39	311.335	42.9072	100.095	0	-1095.87	0	0	0	0	42.9072	880.258	0	29.68	63.3172	0	0	16.9322	0	0	-34.3132	0	0	0
481	1.50995	22.6871	0.847972	1.78066	19.238	0.982557	176.101	98.6779	18.3686	19.8251	40.398	6.26136	22.6821	4.01388	18.5535	10.8969	20.1611	1.15494	40.0165	0.438696	2.95257	0.489736	0	0	0	3407.88	293.548	35.1511	87.1923	0	-1105.68	0	0	0	0	35.1511	854.006	0	26.3087	55.7281	0	0	15.9154	0	0	-31.9525	0	0	0
482	1.48999	19.5971	0.848161	1.75672	16.6215	0.98793	161.372	90.5405	14.2612	14.3701	34.4267	4.53153	-545.38	3.51995	16.2048	10.1994	19.5613	1.08485	36.4785	0.450687	2.53841	0.502496	0	0	0	2678.6	246.345	32.93	82.962	0	-885.44	0	0	0	0	32.93	894.782	0	22.55	51.7349	0	0	13.3368	0	0	-27.3845	0	0	0
483	1.44928	22.9945	0.848033	1.70899	19.5001	0.986804	173.133	97.131	17.6483	20.0285	39.2973	6.9478	-954.302	3.77777	17.7349	10.7275	19.4529	1.14969	40.7064	0.367198	2.75091	0.463782	0	0	0	3564.6	268.502	32.7974	82.1746	0	-1306.03	0	0	0	0	32.7974	860.29	0	22.7916	52.5655	0	0	17.0846	0	0	-29.5114	0	0	0
484	1.58675	20.236	0.847958	1.87127	17.1593	0.985632	168.03	94.4375	16.857	18.013	37.867	5.98078	817.026	3.73091	16.292	10.3767	20.0843	1.02141	39.3486	0.399573	2.71728	0.466619	0	0	0	3266.76	285.076	29.9035	86.6801	0	-1079.96	0	0	0	0	29.9035	869.694	0	23.0966	54.1448	0	0	15.5256	0	0	-29.341	0	0	0
485	1.46831	21.3797	0.848313	1.73086	18.1367	0.987863	171.471	96.3941	15.577	16.8763	37.0052	5.9912	847.932	3.73809	16.4052	10.6312	20.9272	1.1709	39.9697	0.357038	2.7303	0.464494	0	0	0	3029.2	317.866	32.8848	92.8468	0	-1129.52	0	0	0	0	32.8848	888.988	0	22.4844	57.3919	0	0	15.6615	0	0	-30.2735	0	0	0
486	1.3479	24.1398	0.848253	1.58904	20.4767	0.989238	172.919	97.2062	16.7437	18.6522	38.3591	6.56265	973.027	3.74654	16.2616	10.9777	20.6122	1.1854	40.7395	0.425381	2.73466	0.523222	0	0	0	3273.1	292.914	41.9392	90.5225	0	-1206.92	0	0	0	0	41.9392	861.398	0	23.8676	56.7854	0	0	16.661	0	0	-30.3842	0	0	0
487	1.37334	29.2375	0.848474	1.61861	24.8073	0.982404	193.833	108.31	23.0468	20.2475	47.3241	2.50833	759.475	4.03951	21.0861	13.3999	26.7617	1.21964	37.6787	0.459268	3.03022	0.634974	0	0	0	3463.23	375.331	40.4242	139.914	0	-327.282	0	0	0	0	40.4242	935.231	0	27.973	86.0217	0	0	10.8928	0	0	-41.1574	0	0	0
488	1.45159	23.3043	0.848115	1.71155	19.7647	0.98306	180.743	101.52	17.2932	19.0581	39.8865	6.37499	917.211	3.84219	17.6069	11.4939	21.8563	1.12342	41.7309	0.447192	2.82431	0.59436	0	0	0	3468.03	260.326	44.3059	99.781	0	-1228.89	0	0	0	0	44.3059	905.963	0	25.422	62.8877	0	0	16.9701	0	0	-33.0369	0	0	0
489	1.51014	19.8923	0.848199	1.78041	16.8726	0.98625	176.327	98.9296	13.4015	15.2981	35.4165	6.75981	938.775	3.86552	18.3557	10.5624	18.9075	1.12564	42.2365	0.525425	2.81915	0.5318	0	0	0	2968.52	303.058	39.6869	78.3437	0	-1372.87	0	0	0	0	39.6869	981.476	0	26.8239	50.5536	0	0	18.7689	0	0	-29.4898	0	0	0
490	1.32638	25.9077	0.84818	1.5638	21.9744	0.98191	188.249	105.505	16.9883	18.4197	40.5144	6.35642	-31.1711	3.9174	19.4542	12.1676	22.3057	1.21632	42.3446	0.547672	2.89052	0.661037	0	0	0	3160.08	362.767	41.936	103.23	0	-1166.09	0	0	0	0	41.936	915.851	0	28.4899	65.9976	0	0	17.3978	0	0	-34.8242	0	0	0
491	1.47322	23.7334	0.848125	1.73703	20.1289	0.969814	188.033	105.078	17.7178	18.2215	41.2258	5.68421	955.199	3.94295	20.9395	12.4345	21.4154	1.19843	41.1194	0.515423	2.90411	0.608244	0	0	0	3235.6	388.654	37.7902	96.3609	0	-1025.45	0	0	0	0	37.7902	956.986	0	28.5172	64.7009	0	0	16.4717	0	0	-35.4478	0	0	0
492	1.43243	23.5793	0.848083	1.68901	19.9972	0.984205	184.372	103.519	16.7842	17.1297	39.8257	5.2827	-969.756	3.74618	18.1444	11.8926	23.6134	1.14546	41.0709	0.498139	2.75969	0.648661	0	0	0	3138.17	303.858	37.13	113.56	0	-983.156	0	0	0	0	37.13	946.083	0	25.8773	70.0752	0	0	15.6903	0	0	-34.3789	0	0	0
493	1.59077	21.1649	0.847552	1.8769	17.9384	0.989646	172.536	96.964	18.1431	20.0183	39.7246	6.45858	21.9595	3.96696	16.8549	10.3985	20.3592	1.08032	40.544	0.366901	2.91533	0.47786	0	0	0	3663.16	309.569	34.4312	88.6651	0	-1241.95	0	0	0	0	34.4312	885.175	0	23.8741	54.6876	0	0	16.4274	0	0	-30.7494	0	0	0
494	1.39629	26.0454	0.848023	1.64653	22.0871	0.977806	184.398	103.245	19.8111	20.0954	42.8845	5.30205	-33.17	4.07269	18.6897	12.5949	22.1643	1.25577	40.3851	0.446434	3.01819	0.618014	0	0	0	3642.83	323.33	37.1917	102.098	0	-951.02	0	0	0	0	37.1917	928.95	0	27.9991	67.0132	0	0	15.2613	0	0	-36.5477	0	0	0
495	1.47715	26.0965	0.848475	1.74094	22.1422	0.982579	185.922	103.765	22.1486	20.4583	45.4324	3.43457	-872.373	3.87599	21.3322	12.373	23.6968	1.20524	37.2625	0.490922	2.86799	0.660033	0	0	0	3676.38	323.609	37.7771	114.208	0	-550.178	0	0	0	0	37.7771	937.657	0	26.9066	71.689	0	0	12.1111	0	0	-36.0138	0	0	0
496	1.27889	26.1905	0.848153	1.50785	22.2136	0.988017	190.059	106.628	15.7526	18.5261	39.4915	7.42925	-33.9967	3.9603	19.6405	11.7381	21.6175	1.21029	44.3607	0.573414	2.92035	0.606715	0	0	0	3223.06	350.182	43.4543	97.9866	0	-1451	0	0	0	0	43.4543	923.889	0	29.3343	62.056	0	0	19.5354	0	0	-33.5217	0	0	0
497	1.54304	19.5907	0.84793	1.81977	16.6116	0.977378	160.412	90.0362	15.5966	16.8459	35.6507	5.82694	33.8914	3.62883	15.5749	10.4287	18.0918	0.985697	37.75	0.451183	2.61633	0.508769	0	0	0	3070.85	231.335	29.5574	72.7573	0	-1076.31	0	0	0	0	29.5574	848.187	0	23.4803	48.2215	0	0	15.059	0	0	-27.7704	0	0	0
498	1.47158	24.2999	0.848043	1.73527	20.6074	0.978558	186.179	104.395	18.8874	20.3747	42.167	6.68283	794.684	3.88078	18.9197	12.18	21.2644	1.194	43.1111	0.448761	2.85133	0.544858	0	0	0	3767.76	384.164	34.6056	95.2888	0	-1238.52	0	0	0	0	34.6056	954.325	0	26.6409	62.7016	0	0	18.2699	0	0	-34.0075	0	0	0
499	1.38564	28.0993	0.848487	1.63307	23.8419	0.989792	202.589	113.53	20.5486	20.0494	45.8881	4.6093	807.592	4.17376	21.4218	12.945	26.8123	1.25538	43.0351	0.248314	3.09745	0.54045	0	0	0	3659.28	385.914	47.7497	140.398	0	-854.324	0	0	0	0	47.7497	1010.04	0	26.9552	84.4074	0	0	14.8538	0	0	-28.5658	0	0	0
500	1.53557	23.109	0.848487	1.80978	19.6077	0.981602	184.905	103.525	18.6999	19.7317	41.8222	6.10643	-689.685	3.87282	19.9048	11.7512	21.0443	1.22794	41.7858	0.498816	2.84287	0.59683	0	0	0	3715.18	379.393	39.8877	93.6509	0	-1162.06	0	0	0	0	39.8877	976.232	0	27.1254	60.6929	0	0	17.2765	0	0	-33.0011	0	0	0
501	1.48759	24.7934	0.848346	1.75351	21.0334	0.964672	174.491	97.6426	21.6176	18.9265	43.4755	2.27663	-782.254	3.66561	17.1905	13.0151	24.3233	1.18818	34.8454	0.224673	2.69894	0.49083	0	0	0	3229.07	344.794	36.1464	119.215	0	-295.3	0	0	0	0	36.1464	872.712	0	22.1489	77.1374	0	0	8.81691	0	0	-26.2238	0	0	0
502	1.46752	25.4877	0.848422	1.7297	21.6243	0.985353	192.564	107.469	19.992	18.7727	44.0861	3.87143	-712.725	4.07219	22.2584	12.6147	23.4831	1.24815	39.513	0.571882	3.02899	0.678125	0	0	0	3737.79	298.411	40.2602	112.474	0	-734.046	0	0	0	0	40.2602	1052.01	0	30.3651	71.1879	0	0	14.0951	0	0	-37.1475	0	0	0
503	1.37149	25.6619	0.848274	1.61681	21.7683	0.970479	187.849	105.164	18.0077	19.6599	41.4904	6.68386	825.138	3.85253	19.5504	12.7603	21.486	1.24081	42.3859	0.454216	2.82967	0.603743	0	0	0	3415.96	399.234	43.7576	96.894	0	-1223.78	0	0	0	0	43.7576	927.239	0	26.7242	65.6598	0	0	17.659	0	0	-35.4245	0	0	0
504	1.70719	17.3377	0.847917	2.01339	14.701	0.969044	155.512	87.353	15.4659	16.4691	34.9076	5.49401	38.1177	3.47319	14.6088	10.3128	17.5149	0.952646	37.1811	0.381578	2.48292	0.445025	0	0	0	3143.4	225.464	32.212	68.9015	0	-1052.29	0	0	0	0	32.212	868.757	0	21.4507	46.8446	0	0	14.5991	0	0	-26.7402	0	0	0
505	1.41935	24.6162	0.84821	1.67335	20.8797	0.981476	180.701	101.384	18.5925	19.6187	41.1914	5.94501	-46.3888	3.88602	17.8504	11.8782	21.6798	1.15176	41.3035	0.248139	2.8592	0.5268	0	0	0	3494.38	337.126	41.0761	98.4405	0	-1076.48	0	0	0	0	41.0761	905.14	0	24.6571	63.1925	0	0	15.912	0	0	-25.8366	0	0	0
506	1.61767	20.1821	0.8477	1.90831	17.1084	0.982715	166.587	93.7553	17.6812	21.4137	38.5136	8.36235	26.2206	3.89049	15.3218	10.1217	17.6575	1.08057	42.0085	0.383071	2.82965	0.462007	0	0	0	3813.07	318.816	33.2449	69.8702	0	-1554.41	0	0	0	0	33.2449	835.502	0	23.5056	45.9082	0	0	19.089	0	0	-28.3582	0	0	0
507	1.36852	23.9182	0.848127	1.61358	20.2857	0.983375	174.441	98.0159	16.7865	18.6271	38.5939	6.67803	-39.0189	3.94941	16.733	11.1202	20.5071	1.01044	41.163	0.198189	2.90199	0.432538	0	0	0	3139.96	281.56	38.3974	89.7193	0	-1154.34	0	0	0	0	38.3974	833.443	0	24.3966	57.225	0	0	16.2365	0	0	-25.3747	0	0	0
508	1.4562	28.9043	0.848342	1.71653	24.5207	0.989853	198.537	110.999	24.7454	24.1178	49.6149	4.693	941.663	4.23558	22.1448	12.7399	24.8621	1.20637	41.4081	0.579758	3.13124	0.690902	0	0	0	4453.05	347.129	46.2458	123.764	0	-801.563	0	0	0	0	46.2458	979.653	0	31.2609	76.075	0	0	15.1808	0	0	-38.8107	0	0	0
509	1.53007	22.5317	0.848196	1.80391	19.1113	0.979455	180.095	100.898	18.1231	18.9461	40.6452	5.83717	991.084	3.8824	18.9358	11.5588	21.1112	1.09669	40.5295	0.397298	2.85137	0.535032	0	0	0	3482.75	315.42	38.7151	94.1464	0	-1066.43	0	0	0	0	38.7151	930.666	0	24.9078	60.8687	0	0	15.9931	0	0	-32.9808	0	0	0
510	1.53057	20.1112	0.84804	1.80483	17.0551	0.981923	168.478	94.1792	15.2383	14.9481	36.2973	4.53022	885.141	3.66895	18.8666	10.6918	19.1222	1.14186	37.0275	0.485603	2.65801	0.51673	0	0	0	2739.49	310.78	35.5421	79.8331	0	-829.37	0	0	0	0	35.5421	927.838	0	24.8918	51.8097	0	0	13.7994	0	0	-28.861	0	0	0
511	1.62791	17.7731	0.848127	1.91943	15.0738	0.982861	163.161	91.7102	13.7339	15.2115	34.1142	5.91084	743.888	3.5908	15.871	10.0286	18.9446	0.970946	38.8778	0.382975	2.59189	0.451582	0	0	0	2981.63	187.623	31.2935	78.619	0	-1203.48	0	0	0	0	31.2935	909.09	0	21.4003	49.8138	0	0	15.8175	0	0	-27.4212	0	0	0
512	1.34513	24.7143	0.848578	1.58516	20.972	0.980555	169.214	94.5774	18.0036	17.0132	39.1761	3.84481	-45.7361	3.65528	17.968	11.8505	20.6432	1.13873	35.9364	0.222267	2.65933	0.503684	0	0	0	2997.16	330.493	40.2233	90.7054	0	-646.317	0	0	0	0	40.2233	892.54	0	21.9318	59.7539	0	0	11.6089	0	0	-24.0679	0	0	0
513	1.32917	27.609	0.848494	1.5665	23.4261	0.987515	176.889	98.9308	21.0962	19.2551	43.2495	3.08034	-614.296	3.89758	18.5263	12.2099	23.195	1.19262	36.2934	0.217608	2.88164	0.516749	0	0	0	3341.22	333.456	40.4311	110.224	0	-474.645	0	0	0	0	40.4311	888.763	0	24.1859	68.9032	0	0	10.608	0	0	-26.0204	0	0	0
514	1.40801	22.5051	0.847892	1.66061	19.0819	0.986783	175.686	98.5985	15.4235	18.8673	37.3721	8.28562	751.624	3.93407	18.0298	10.4938	18.0082	1.16105	43.0756	0.494851	2.86866	0.532299	0	0	0	3339.38	287.086	29.7713	72.2134	0	-1533.83	0	0	0	0	29.7713	868.688	0	26.5692	47.422	0	0	19.9023	0	0	-29.0771	0	0	0
515	1.41673	22.1223	0.848113	1.67046	18.7622	0.987318	176.487	99.1964	14.9103	17.4692	36.9543	6.96844	268.919	3.7641	17.1722	10.8015	20.4185	1.19596	42.1352	0.436381	2.74759	0.525028	0	0	0	3086.58	367.802	33.426	89.1049	0	-1401.06	0	0	0	0	33.426	898.503	0	24.4928	55.9685	0	0	17.8844	0	0	-30.2364	0	0	0
516	1.58123	21.03	0.84782	1.86505	17.8297	0.983461	175.138	98.419	17.3287	19.0925	39.2219	6.66317	22.6582	3.70859	17.3619	10.8276	20.527	1.01911	41.6938	0.181972	2.70246	0.396625	0	0	0	3536.82	267.61	34.0125	89.8768	0	-1234.94	0	0	0	0	34.0125	898.391	0	21.6916	56.6645	0	0	16.901	0	0	-23.1434	0	0	0
517	1.41618	21.1096	0.847769	1.67048	17.8961	0.98661	176.095	99.2072	13.2821	16.9929	35.2631	8.6384	-22.8221	3.83814	16.527	10.1937	20.2035	0.977933	43.6673	0.466599	2.80721	0.52596	0	0	0	2880.85	216.156	27.7819	87.5358	0	-1513.04	0	0	0	0	27.7819	822.144	0	24.9914	54.048	0	0	19.6781	0	0	-29.7901	0	0	0
518	1.29766	26.4933	0.848353	1.52962	22.4757	0.975421	177.182	99.2632	18.3621	20.2808	40.5247	6.67338	-20.6339	4.01521	17.509	12.2102	19.8082	1.17442	40.6431	0.418457	2.95074	0.533837	0	0	0	3544.68	259.698	39.7803	84.5998	0	-1201.88	0	0	0	0	39.7803	861.846	0	26.2845	58.0673	0	0	16.6089	0	0	-33.5657	0	0	0
519	1.41849	23.1071	0.848105	1.67255	19.5973	0.981087	185.162	103.659	15.5187	17.9796	38.6477	7.3709	780.584	3.92965	20.4359	11.4549	19.2905	1.04474	43.4951	0.537167	2.87542	0.596147	0	0	0	3395.55	245.405	34.5256	80.98	0	-1445.71	0	0	0	0	34.5256	954.471	0	28.2187	54.2254	0	0	19.7269	0	0	-31.6213	0	0	0
520	1.64022	20.4172	0.847655	1.93501	17.3067	0.989409	177.015	99.6624	17.3829	21.1115	39.5076	8.58871	29.6586	3.94143	16.884	10.156	19.2154	1.02855	44.489	0.479012	2.88467	0.584248	0	0	0	4023.62	223.288	33.0988	80.5121	0	-1650.59	0	0	0	0	33.0988	898.54	0	25.9783	50.373	0	0	20.8443	0	0	-29.4366	0	0	0
521	1.46239	23.5666	0.847999	1.72452	19.9845	0.977981	185.191	103.955	17.4923	18.4614	40.6411	5.98277	-27.4955	3.82146	18.4148	11.9093	23.2442	1.07481	41.5645	0.45321	2.81886	0.653561	0	0	0	3212.56	304.475	33.0647	110.583	0	-1059.61	0	0	0	0	33.0647	896.188	0	25.7588	69.2815	0	0	16.1375	0	0	-34.9152	0	0	0
522	1.48169	26.3377	0.848334	1.74659	22.3432	0.975466	187.41	104.962	22.533	20.9162	46.0012	3.49744	708.602	3.83704	19.0594	12.855	25.3929	1.24752	38.5484	0.503685	2.85026	0.667572	0	0	0	3565.77	331.186	42.1429	128.145	0	-528.433	0	0	0	0	42.1429	891.792	0	27.6714	80.0136	0	0	12.2625	0	0	-38.41	0	0	0
523	1.42165	22.8129	0.848297	1.67589	19.3521	0.978511	170.505	95.5756	16.9126	17.5139	38.2319	5.29526	-901.276	3.58393	17.1858	11.3244	20.6308	1.13528	38.13	0.412629	2.60013	0.572575	0	0	0	3015.43	308.075	36.5869	90.608	0	-943.134	0	0	0	0	36.5869	858.541	0	22.8986	58.5478	0	0	14.2869	0	0	-30.5935	0	0	0
524	1.35566	24.1286	0.848164	1.59835	20.465	0.978794	172.892	96.6996	16.9417	15.7863	38.566	3.71422	729.296	3.83284	18.0513	11.9658	21.4641	1.13327	36.6916	0.23059	2.81326	0.516891	0	0	0	2807.49	274.779	38.4318	96.7922	0	-624.108	0	0	0	0	38.4318	903.909	0	23.9605	62.9152	0	0	11.7127	0	0	-25.6404	0	0	0
525	1.29082	26.0911	0.848439	1.5214	22.1367	0.982898	175.338	98.1949	17.7664	19.1112	39.6951	6.13017	780.121	3.88603	18.049	11.6816	19.9063	1.13822	39.8039	0.365909	2.84439	0.519472	0	0	0	3193.18	384.228	37.5135	85.3548	0	-1087.01	0	0	0	0	37.5135	858.34	0	24.0616	56.4338	0	0	15.669	0	0	-31.4744	0	0	0
526	1.5334	23.3374	0.848254	1.80771	19.796	0.97077	182.658	102.176	19.3383	19.6873	42.1872	5.35138	36.9985	3.7382	19.6442	12.2097	21.5821	1.18085	39.9718	0.466944	2.73572	0.646837	0	0	0	3533.14	368.992	32.3336	97.6502	0	-969.546	0	0	0	0	32.3336	929.001	0	25.9659	64.7301	0	0	15.3449	0	0	-33.9701	0	0	0
527	1.424	23.5798	0.848306	1.67865	20.0029	0.986447	186.289	104.476	16.3026	16.1181	39.5822	4.73019	863.535	3.8156	19.0721	11.8853	24.0371	1.20167	40.4797	0.508648	2.82092	0.655051	0	0	0	2895.18	386.544	38.8134	116.993	0	-893.895	0	0	0	0	38.8134	973.035	0	26.6036	71.4931	0	0	14.8751	0	0	-34.9846	0	0	0
528	1.61811	18.2918	0.848035	1.90806	15.5121	0.99047	161.239	90.4378	14.7499	15.3769	34.9018	5.24151	-716.708	3.63737	16.8729	9.54269	18.2707	1.03291	37.4203	0.476911	2.62496	0.558971	0	0	0	2926.08	232.004	26.1977	74.0322	0	-1003.08	0	0	0	0	26.1977	893.71	0	23.7121	46.132	0	0	14.5736	0	0	-26.1663	0	0	0
529	1.46929	21.6299	0.847913	1.73283	18.3402	0.980771	172.454	96.8158	15.9278	17.3467	37.4809	6.14104	-21.1598	3.7248	17.0319	11.1131	20.4078	1.00515	39.9544	0.392917	2.71494	0.470818	0	0	0	3173.86	256.257	32.791	88.9971	0	-1155.33	0	0	0	0	32.791	891.23	0	23.0987	57.0316	0	0	16.0901	0	0	-30.7865	0	0	0
530	1.35953	22.7592	0.847755	1.60368	19.2943	0.981623	178.281	100.165	14.2349	17.2365	36.4986	7.75239	836.9	3.93577	17.4313	11.1078	20.1167	1.11859	42.9558	0.177015	2.88738	0.434572	0	0	0	2941.35	323.263	33.1223	86.8716	0	-1439.83	0	0	0	0	33.1223	868.981	0	23.5722	56.0588	0	0	18.2984	0	0	-25.3069	0	0	0
531	1.6496	20.2594	0.847682	1.94601	17.1735	0.982356	182.926	102.813	16.5678	19.3942	39.4251	7.88123	38.4986	4.10115	18.0252	10.865	19.8494	1.14868	44.7313	0.518998	3.02251	0.551237	0	0	0	3764.6	298.413	33.7635	84.9473	0	-1549.85	0	0	0	0	33.7635	961.6	0	28.4989	54.5388	0	0	20.7364	0	0	-32.2413	0	0	0
532	1.36423	21.2076	0.848186	1.60841	17.988	0.984867	163.813	91.9663	13.648	14.8104	34.1105	5.83178	-46.2849	3.69932	15.6187	10.766	18.4266	1.12638	38.8389	0.359448	2.67745	0.453454	0	0	0	2737.28	327.909	31.8246	75.0485	0	-1132.92	0	0	0	0	31.8246	909.941	0	22.3993	49.5207	0	0	15.6454	0	0	-28.4646	0	0	0
533	1.50395	20.8931	0.847916	1.7737	17.7155	0.983988	178.153	100.252	14.8078	18.1946	37.0581	7.83221	905.072	3.85553	17.1616	10.5346	20.9717	1.0622	42.9611	0.398951	2.82803	0.478749	0	0	0	3171.53	272.821	30.2522	93.1574	0	-1508.95	0	0	0	0	30.2522	860.113	0	23.7914	57.6604	0	0	18.6723	0	0	-31.1092	0	0	0
534	1.43257	21.948	0.848371	1.68862	18.6201	0.982947	178.847	100.465	14.7224	16.0574	37.0617	6.32557	716.657	3.92517	17.1386	11.4564	20.8	1.12164	42.0854	0.458054	2.88432	0.595191	0	0	0	3084.16	294.034	40.4295	91.8576	0	-1229.18	0	0	0	0	40.4295	970.353	0	26.0893	59.0677	0	0	17.8276	0	0	-32.6636	0	0	0
535	1.48667	24.0425	0.847951	1.75326	20.3869	0.97898	184.754	103.809	19.0517	22.4159	42.1528	8.3582	969.109	3.99989	17.6794	11.831	20.4738	1.16735	44.7552	0.414265	2.94357	0.543912	0	0	0	4173.72	287.751	43.0872	89.434	0	-1580.93	0	0	0	0	43.0872	920.111	0	25.9663	59.3841	0	0	20.4889	0	0	-33.6124	0	0	0
536	1.47732	25.3949	0.848192	1.74172	21.5398	0.979432	194.38	108.84	19.9195	20.1188	44.231	5.2299	-331.436	3.98285	20.4733	12.9758	23.9258	1.24519	42.4764	0.267088	2.95857	0.534974	0	0	0	3770.7	449.231	51.9942	116.027	0	-1015.49	0	0	0	0	51.9942	1022.99	0	25.9783	74.2904	0	0	15.8453	0	0	-28.0048	0	0	0
537	1.30602	27.7486	0.848187	1.53978	23.536	0.981415	205.255	114.893	17.0853	19.1131	42.7267	7.50013	-31.1164	4.24612	22.4434	13.0211	23.454	1.21667	46.1752	0.523283	3.12773	0.685838	0	0	0	3421.08	370.878	46.0434	112.219	0	-1386.32	0	0	0	0	46.0434	1002.31	0	30.6098	72.3255	0	0	20.3813	0	0	-38.7324	0	0	0
538	1.49573	20.2632	0.84804	1.76375	17.184	0.981568	163.452	91.7048	15.3112	16.1907	35.7393	5.49568	37.5852	3.4871	16.344	10.5358	18.7922	1.06124	38.0459	0.430885	2.50487	0.502842	0	0	0	2900.06	322.449	34.3875	77.5487	0	-1026.4	0	0	0	0	34.3875	875.55	0	22.4336	50.4998	0	0	14.9119	0	0	-27.4177	0	0	0
539	1.28837	32.0654	0.848317	1.51874	27.2016	0.985797	198.678	111.019	23.8184	23.3613	48.6989	4.82989	-42.2165	4.21528	21.7779	13.3123	24.778	1.38335	41.2415	0.506534	3.11383	0.690442	0	0	0	3857.4	466.565	43.9689	123.037	0	-783.935	0	0	0	0	43.9689	917.615	0	30.4347	77.5204	0	0	14.6835	0	0	-39.7085	0	0	0
540	1.26091	25.0025	0.847831	1.48722	21.1979	0.970092	185.558	104.167	14.0179	17.5084	37.1842	8.50981	-941.903	3.98002	18.0111	12.1833	20.6836	1.20521	44.2519	0.391039	2.92872	0.531746	0	0	0	2878.63	323.612	35.7112	90.9182	0	-1508.81	0	0	0	0	35.7112	863.311	0	25.0406	61.4392	0	0	19.86	0	0	-34.1078	0	0	0
541	1.35586	23.6017	0.848249	1.59843	20.0201	0.99079	181.02	101.795	15.1182	18.4009	37.7256	8.11582	994.051	3.91167	17.5275	10.8782	20.0027	1.17084	44.3687	0.531827	2.86645	0.537268	0	0	0	3341.21	336.077	36.7333	86.1004	0	-1573.57	0	0	0	0	36.7333	916.54	0	27.2482	54.3431	0	0	20.4377	0	0	-30.6298	0	0	0
542	1.35929	24.8234	0.847936	1.60306	21.0487	0.981767	196.455	110.452	15.2642	18.9043	39.7934	8.59584	118.553	4.18656	19.0751	12.0359	22.9206	1.0865	46.8639	0.53472	3.07432	0.674864	0	0	0	3349.53	285.839	37.9624	108.014	0	-1637.87	0	0	0	0	37.9624	929.25	0	29.6261	68.0049	0	0	21.5423	0	0	-36.4705	0	0	0
543	1.45461	24.8787	0.848359	1.71461	21.1061	0.988827	183.24	102.802	19.7312	20.2506	42.6573	5.42242	6.69175	4.05165	18.4082	11.727	22.5749	1.14982	41.1903	0.210035	3.00419	0.486264	0	0	0	3858.32	266.146	39.22	105.348	0	-1020.51	0	0	0	0	39.22	947.96	0	25.2392	65.3902	0	0	15.4478	0	0	-26.6345	0	0	0
544	1.5081	21.1575	0.848204	1.778	17.9459	0.982286	174.657	98.2074	15.7939	18.0253	37.6181	7.04556	869.115	3.84116	16.6856	10.7052	20.199	1.12567	41.8441	0.467006	2.80959	0.529966	0	0	0	3114.91	357.001	32.4102	87.4756	0	-1290.15	0	0	0	0	32.4102	867.957	0	25.6388	55.5486	0	0	17.7191	0	0	-30.7137	0	0	0
545	1.54728	21.336	0.847873	1.82488	18.0902	0.984371	173.345	97.1523	17.2587	18.7656	38.9357	6.03128	-973.242	3.89638	18.3487	10.6273	19.7646	1.10351	39.6708	0.4106	2.85183	0.478543	0	0	0	3335.47	314.595	34.1635	84.365	0	-1156.03	0	0	0	0	34.1635	881.261	0	24.6844	53.6123	0	0	15.8412	0	0	-30.5002	0	0	0
546	1.40226	24.4438	0.848225	1.65317	20.7339	0.978935	178.435	99.9966	18.0928	18.6221	40.4099	5.4279	-23.2058	3.86146	18.0587	11.8146	21.8305	1.18007	39.3746	0.439581	2.84005	0.597051	0	0	0	3167.57	349.144	37.2048	99.5746	0	-944.436	0	0	0	0	37.2048	875.461	0	25.4556	63.8421	0	0	14.8522	0	0	-33.8356	0	0	0
547	1.56384	21.8053	0.848151	1.84382	18.4942	0.978363	172.877	96.5363	18.5723	17.9747	40.205	4.15118	-671.979	3.74968	19.4277	11.5436	20.2754	1.13138	36.7156	0.429309	2.73435	0.529249	0	0	0	3401.45	332.65	40.0198	88.0072	0	-783.699	0	0	0	0	40.0198	954.805	0	24.6975	57.8898	0	0	12.9809	0	0	-31.5764	0	0	0
548	1.6787	19.1207	0.848063	1.97945	16.2155	0.983761	172.671	96.6178	16.2628	16.3114	37.8483	4.86441	6.66145	3.67109	19.2359	10.6169	19.88	1.17103	38.3617	0.49636	2.66602	0.518807	0	0	0	3159.69	348.716	34.8459	85.1804	0	-956.872	0	0	0	0	34.8459	980.679	0	24.8523	54.0687	0	0	14.8121	0	0	-29.2762	0	0	0
549	1.5797	24.4262	0.848078	1.86268	20.7153	0.962677	194.969	109.204	21.1018	21.4742	45.4983	5.6342	809.602	4.23065	19.644	13.4718	24.1384	1.22867	42.4443	0.367139	3.1208	0.558565	0	0	0	4019.01	339.386	42.1428	117.646	0	-1022.1	0	0	0	0	42.1428	984.277	0	26.2423	77.7437	0	0	16.3218	0	0	-40.1333	0	0	0
550	1.34328	26.1256	0.847987	1.58409	22.1541	0.984263	179.292	100.465	18.9571	21.5204	41.3852	7.3395	-40.4489	4.03421	18.6599	11.3892	19.8324	1.12831	41.5186	0.395428	2.96667	0.540471	0	0	0	3597.84	297.708	40.5739	84.8159	0	-1284.63	0	0	0	0	40.5739	835.754	0	25.7129	55.584	0	0	17.4117	0	0	-32.3531	0	0	0
551	1.43123	24.6141	0.848013	1.68775	20.8731	0.969086	194.794	109.543	17.2072	21.388	41.5426	9.07908	924.449	4.22716	17.8949	12.8246	21.9031	1.10645	47.5109	0.423321	3.09897	0.55336	0	0	0	3937.14	346.557	44.3572	100.041	0	-1795.98	0	0	0	0	44.3572	954.62	0	27.4341	67.3561	0	0	22.5678	0	0	-37.2088	0	0	0
552	1.46871	23.355	0.848466	1.73102	19.8159	0.987885	177.078	99.2381	18.2826	20.2676	40.428	6.76425	-807.149	3.84268	18.9875	10.7443	19.6785	1.12902	41.0541	0.466441	2.80656	0.529003	0	0	0	3657.41	239.799	33.0188	83.7664	0	-1245.88	0	0	0	0	33.0188	877.96	0	25.6621	53.2923	0	0	17.1371	0	0	-30.0482	0	0	0
553	1.46441	26.5088	0.848454	1.72598	22.4915	0.984047	191.086	107.118	21.8359	22.2526	45.7537	5.55172	-158.711	4.00839	19.829	12.271	24.674	1.12375	41.1896	0.416788	2.98631	0.618661	0	0	0	3805.54	352.715	46.0527	122.191	0	-934.705	0	0	0	0	46.0527	897.943	0	25.9652	74.9657	0	0	15.2466	0	0	-37.3837	0	0	0
554	1.33626	25.2426	0.84837	1.5751	21.415	0.981742	180.022	100.991	17.2509	17.3935	39.7594	5.25513	-21.2598	4.00458	17.4163	12.1261	22.1324	1.14502	40.4546	0.212684	2.96133	0.537496	0	0	0	3099.9	299.548	41.6039	101.874	0	-900.082	0	0	0	0	41.6039	911.908	0	25.3286	65.3958	0	0	14.6678	0	0	-27.0579	0	0	0
555	1.43755	25.0449	0.848092	1.69505	21.2404	0.985793	183.674	102.873	19.4724	19.9422	42.4523	5.27367	732.124	4.01335	19.2725	11.7723	22.1548	1.1791	40.3715	0.480187	2.96887	0.660122	0	0	0	3558.24	357.485	33.3226	102.076	0	-983.98	0	0	0	0	33.3226	919.981	0	27.6644	64.0944	0	0	15.3374	0	0	-34.4667	0	0	0
556	1.24882	30.0933	0.848069	1.47254	25.5212	0.982757	204.984	114.686	18.6976	21.9341	44.3136	8.73453	-37.192	4.18722	22.7918	12.9469	22.0918	1.32653	47.1552	0.495299	3.06784	0.6236	0	0	0	3698.76	430.708	51.2886	101.554	0	-1544.33	0	0	0	0	51.2886	947.54	0	29.7973	66.9782	0	0	21.8743	0	0	-36.9992	0	0	0
557	1.3237	26.9881	0.848159	1.56068	22.8902	0.97606	185.094	103.782	18.9707	20.3772	42.1197	6.49237	971.188	4.02027	18.4067	12.4894	21.7589	1.11548	42.2494	0.272677	2.97116	0.497978	0	0	0	3459.61	331.647	34.6079	98.9881	0	-1115.8	0	0	0	0	34.6079	873.61	0	26.756	65.3745	0	0	16.5387	0	0	-27.9175	0	0	0
558	1.40634	21.363	0.848092	1.65825	18.1178	0.974136	166.356	93.3388	14.6356	15.5772	35.4252	5.82497	842.888	3.83234	15.8671	11.1712	19.3217	1.08803	38.3727	0.377518	2.79496	0.513335	0	0	0	2735.8	273.934	34.3283	81.1788	0	-1020.9	0	0	0	0	34.3283	861.693	0	23.232	54.1389	0	0	14.9748	0	0	-30.6088	0	0	0
559	1.4955	23.8036	0.847896	1.76378	20.183	0.988847	178.014	99.9283	19.7087	20.5863	41.9843	5.63924	914.715	4.06777	17.3678	11.4564	21.1772	1.13529	41.0737	0.199033	3.00585	0.445199	0	0	0	4032.01	242.895	45.3939	94.685	0	-1095.17	0	0	0	0	45.3939	948.367	0	25.4516	59.7343	0	0	15.8613	0	0	-26.4129	0	0	0
560	1.51723	22.3044	0.848292	1.78858	18.9206	0.98221	176.164	98.7214	17.8616	17.3665	39.8931	4.33075	675.569	3.58332	18.2845	11.5435	22.5864	1.08693	37.9809	0.46203	2.61612	0.577745	0	0	0	3172.79	323.74	35.9943	105.437	0	-786.094	0	0	0	0	35.9943	928.067	0	23.8339	65.6974	0	0	13.39	0	0	-32.2361	0	0	0
561	1.49491	23.1234	0.84822	1.7624	19.6137	0.984391	182.158	101.867	17.973	18.3019	40.7527	5.21154	-719.822	3.92213	19.9865	11.717	20.9448	1.26283	40.0572	0.494964	2.88298	0.598672	0	0	0	3499.03	379.593	40.615	92.9318	0	-1029.16	0	0	0	0	40.615	996.137	0	27.259	60.0233	0	0	15.6847	0	0	-32.9679	0	0	0
562	1.52278	22.6661	0.848015	1.7957	19.2212	0.982104	181.525	101.636	17.9981	17.918	40.7015	4.67716	877.36	3.96541	19.1069	11.7532	22.251	1.17235	39.3154	0.483992	2.9299	0.657897	0	0	0	3394.08	290.836	37.88	102.808	0	-908.667	0	0	0	0	37.88	964.012	0	27.2732	64.7417	0	0	14.4481	0	0	-34.4798	0	0	0
563	1.40019	24.2814	0.848472	1.65024	20.6021	0.980658	179.703	100.314	17.5968	16.6052	40.0701	4.0184	-19.5614	3.67396	20.7806	11.7632	21.6491	1.15551	37.4701	0.499954	2.68319	0.638508	0	0	0	2839.7	347.642	39.0794	98.2098	0	-669.818	0	0	0	0	39.0794	912.289	0	26.0608	63.1101	0	0	12.9765	0	0	-32.4084	0	0	0
564	1.36487	25.1139	0.848213	1.60911	21.3019	0.990639	188.098	105.397	16.9027	17.3968	40.411	5.52339	-905.914	3.8729	20.3459	11.4981	23.2008	1.20107	41.2758	0.538992	2.86125	0.602259	0	0	0	3039.75	335.395	36.5352	110.295	0	-996.665	0	0	0	0	36.5352	930.744	0	27.333	67.0884	0	0	16.0537	0	0	-33.7962	0	0	0
565	1.61583	23.0171	0.847965	1.90554	19.5177	0.981393	189.695	106.453	20.1307	21.103	43.8599	5.98447	37.8294	4.01302	19.1879	11.9428	23.3855	1.10971	42.6795	0.487969	2.97907	0.667252	0	0	0	4015.82	296.348	37.7689	111.701	0	-1138.3	0	0	0	0	37.7689	966.416	0	27.8867	69.6203	0	0	17.0334	0	0	-36.0412	0	0	0
566	1.68767	20.5458	0.84843	1.98917	17.4317	0.973174	177.898	99.3946	18.6122	17.577	40.869	3.68027	-759.204	3.71602	20.0562	11.7707	21.976	0.995216	37.1255	0.446094	2.72073	0.588032	0	0	0	3416.54	313.904	37.1485	100.664	0	-720.492	0	0	0	0	37.1485	990.09	0	24.8232	64.8773	0	0	12.7493	0	0	-33.4019	0	0	0
567	1.55681	20.4671	0.847922	1.83603	17.3545	0.980103	163.839	91.9447	17.0855	16.9688	37.5784	4.50999	897.219	3.59896	15.9417	10.8687	20.2227	1.08265	37.0373	0.196856	2.60916	0.386686	0	0	0	3045.55	313.263	32.5499	87.6493	0	-813.64	0	0	0	0	32.5499	870.622	0	21.131	55.9711	0	0	12.7021	0	0	-22.5044	0	0	0
568	1.50398	20.2651	0.848212	1.77312	17.1891	0.983362	172.475	96.7396	14.383	14.8379	35.9323	4.95405	-6.96925	3.81444	17.646	10.7678	21.0512	1.09337	38.5443	0.495976	2.79458	0.531885	0	0	0	2749.97	236.338	33.3394	93.7409	0	-983.437	0	0	0	0	33.3394	918.979	0	25.7244	58.5507	0	0	14.5122	0	0	-31.2761	0	0	0
569	1.4544	20.7856	0.848328	1.71444	17.633	0.976116	163.655	91.749	15.176	14.4922	35.6356	4.03293	-6.69353	3.62742	15.9963	11.1907	20.5863	1.03501	35.7638	0.393354	2.63574	0.520317	0	0	0	2603.4	259.568	36.9457	90.2793	0	-700.924	0	0	0	0	36.9457	882.542	0	22.8945	58.4304	0	0	12.1198	0	0	-30.7727	0	0	0
570	1.50718	22.1588	0.848294	1.77672	18.7971	0.987024	169.437	95.1437	18.1748	18.6867	39.37	5.25043	923.099	3.59316	16.6751	10.7412	21.3099	1.11171	38.2206	0.362865	2.6135	0.515761	0	0	0	3245.42	327.233	35.3768	95.7048	0	-921.886	0	0	0	0	35.3768	853.666	0	21.4811	58.9434	0	0	14.0848	0	0	-29.8955	0	0	0
571	1.39488	26.2851	0.848288	1.64435	22.2973	0.987562	186.932	105.048	19.8394	21.9409	43.2218	6.96551	-19.4015	4.06011	17.8644	11.84	22.9158	1.17132	43.1649	0.404826	3.01417	0.612377	0	0	0	3865.36	311.63	43.0429	108.012	0	-1271.95	0	0	0	0	43.0429	891.366	0	26.0729	66.9127	0	0	17.7968	0	0	-35.3561	0	0	0
572	1.53475	20.4595	0.848368	1.80906	17.3572	0.991608	162.733	91.253	16.6569	15.5836	37.0125	3.51053	784.326	3.49304	16.7598	10.113	21.5341	1.09002	34.7366	0.38114	2.53267	0.612601	0	0	0	2756.18	269.698	29.1341	97.4265	0	-607.79	0	0	0	0	29.1341	858.66	0	20.936	58.1399	0	0	10.9487	0	0	-28.4906	0	0	0
573	1.45102	21.5466	0.848332	1.71045	18.2787	0.977687	177.016	99.154	14.7407	16.5116	36.8544	6.28115	776.717	3.80631	18.8952	11.1353	20.0389	1.13467	40.3746	0.459474	2.77936	0.530243	0	0	0	2935.86	293.195	36.0477	86.2985	0	-1237.5	0	0	0	0	36.0477	905.349	0	25.3499	56.2591	0	0	16.5103	0	0	-31.254	0	0	0
574	1.44743	20.6679	0.848226	1.70641	17.531	0.989919	163.071	91.6013	14.8825	13.9567	35.2679	3.73792	-103.764	3.64908	15.4332	10.5502	21.8131	1.07554	35.5187	0.37807	2.664	0.51942	0	0	0	2605.13	204.903	34.6453	99.5195	0	-658.903	0	0	0	0	34.6453	893.747	0	21.8471	60.1689	0	0	11.5769	0	0	-30.2322	0	0	0
575	1.52445	20.6026	0.848145	1.7974	17.474	0.987882	170.484	95.7781	15.7239	16.7016	37.0312	5.63285	860.589	3.74416	16.5124	10.6482	20.4333	1.14621	39.6119	0.428046	2.73123	0.52273	0	0	0	3157.05	321.635	32.1495	89.211	0	-1112.74	0	0	0	0	32.1495	929.652	0	23.6962	55.6359	0	0	15.7284	0	0	-29.9084	0	0	0
576	1.41528	29.4278	0.848261	1.66844	24.9624	0.981022	194.765	108.883	24.6992	24.9549	49.0985	5.60959	-21.1212	4.2293	21.1478	12.8956	23.6228	1.32289	41.3534	0.510171	3.11538	0.685386	0	0	0	4138.81	467.163	39.1177	113.581	0	-907.149	0	0	0	0	39.1177	896.619	0	29.9781	72.698	0	0	15.6208	0	0	-38.5929	0	0	0
577	1.38148	25.22	0.84854	1.62806	21.4001	0.987799	183.966	103.07	18.0561	18.6792	41.0597	5.62288	-855.708	3.98954	19.0552	11.8674	21.5332	1.24892	41.3202	0.506992	2.94386	0.604584	0	0	0	3530.04	328.255	43.3682	97.3454	0	-1065.06	0	0	0	0	43.3682	971.978	0	27.9588	62.0996	0	0	16.6309	0	0	-33.8334	0	0	0
578	1.60124	18.9689	0.847946	1.88837	16.0846	0.976817	168.421	94.5606	14.7798	17.1698	35.8203	7.16257	27.3006	3.68673	17.0885	10.233	18.2739	1.04891	40.6755	0.429898	2.66575	0.458368	0	0	0	3026.53	297.678	28.347	73.9862	0	-1316.55	0	0	0	0	28.347	857.704	0	23.5435	48.4942	0	0	17.5271	0	0	-28.021	0	0	0
579	1.4995	24.4529	0.847961	1.76836	20.7351	0.981607	187.777	105.145	19.7492	20.9327	43.2415	6.11767	833.367	4.23725	19.9586	11.8596	21.6519	1.18896	41.9604	0.560985	3.1052	0.622249	0	0	0	3777.24	342.661	38.5218	98.2106	0	-1140.38	0	0	0	0	38.5218	933.298	0	30.6088	63.012	0	0	17.166	0	0	-35.548	0	0	0
580	1.48482	20.7365	0.848389	1.75016	17.5926	0.982089	167.85	94.1672	15.3189	16.6953	36.2922	6.23013	-424.398	3.56747	16.9119	10.7154	18.481	1.11762	39.8072	0.488288	2.56876	0.509462	0	0	0	3117.37	296.677	35.0486	75.4118	0	-1171.31	0	0	0	0	35.0486	909.288	0	24.207	49.9625	0	0	16.6995	0	0	-27.8626	0	0	0
581	1.40091	23.8722	0.848353	1.65133	20.252	0.978896	174.676	97.7403	17.5747	16.9507	39.4209	4.4006	915.777	3.63056	18.4414	11.8207	21.6389	1.14636	37.4335	0.401164	2.64722	0.580447	0	0	0	3004.06	288.201	34.0016	98.1323	0	-733.856	0	0	0	0	34.0016	896.721	0	23.3465	63.3613	0	0	13.1296	0	0	-32.3357	0	0	0
582	1.46788	21.457	0.847876	1.73125	18.1929	0.980015	175.488	98.8055	15.2248	17.2814	37.1474	6.9155	942.69	3.87953	15.7012	11.1482	20.915	1.1483	42.5459	0.20032	2.84738	0.419669	0	0	0	3087.79	319.196	34.3137	92.7027	0	-1285.93	0	0	0	0	34.3137	889.583	0	23.8029	59.1375	0	0	17.3722	0	0	-25.0115	0	0	0
583	1.35221	26.7213	0.848513	1.59363	22.6734	0.983452	190.046	106.14	18.8099	17.1188	42.5838	3.35327	-20.3066	4.04804	21.0601	12.8237	24.1778	1.29185	38.5153	0.530478	3.01494	0.677601	0	0	0	3067.28	395.348	40.2906	118.096	0	-583.799	0	0	0	0	40.2906	990.297	0	29.8723	74.5673	0	0	12.5817	0	0	-38.0285	0	0	0
584	1.39776	23.0184	0.848168	1.64798	19.5235	0.978814	172.289	96.6473	16.3986	17.6654	37.9339	6.22039	882.198	3.66213	17.1688	11.2665	19.8234	1.07478	39.9439	0.473553	2.65812	0.576107	0	0	0	3109.41	257.023	30.6872	84.7569	0	-1084.38	0	0	0	0	30.6872	859.971	0	25.0478	55.6469	0	0	16.0815	0	0	-30.3285	0	0	0
585	1.30827	24.4334	0.848017	1.54275	20.72	0.9848	182.287	102.532	14.93	19.2694	37.6947	8.95595	732.241	4.04153	17.2863	11.2335	20.0427	1.0917	45.0017	0.382636	2.97456	0.476893	0	0	0	3274.53	333.612	43.205	86.3443	0	-1685.54	0	0	0	0	43.205	865.273	0	25.1279	55.6433	0	0	20.7113	0	0	-31.8685	0	0	0
586	1.27892	25.7833	0.848144	1.5079	21.8679	0.983295	189.551	106.276	15.2069	18.6239	38.8787	8.06649	-762.082	4.01079	19.8075	11.8903	20.7174	1.18729	44.7499	0.412464	2.95463	0.545718	0	0	0	3278.49	312.869	45.6182	91.246	0	-1580.57	0	0	0	0	45.6182	923.988	0	26.4708	59.6421	0	0	20.1117	0	0	-33.6615	0	0	0
587	1.6358	20.7557	0.848221	1.92851	17.6055	0.977773	171.326	95.954	18.5885	18.0804	40.0277	4.06227	48.4956	3.78741	17.4512	11.4456	21.2286	1.10858	37.0653	0.452112	2.77362	0.641603	0	0	0	3468.98	335.414	33.9693	95.0312	0	-803.253	0	0	0	0	33.9693	949.878	0	25.0888	61.0809	0	0	13.0466	0	0	-32.4482	0	0	0
588	1.62546	17.8287	0.847391	1.91819	15.1079	0.980514	162.726	91.5027	13.8714	16.0827	34.1988	6.76994	-257.279	3.79827	15.4054	9.92159	17.649	0.975669	40.0389	0.445113	2.7531	0.515643	0	0	0	2989.74	270.028	30.5608	69.8154	0	-1319.96	0	0	0	0	30.5608	878.28	0	24.4351	45.4762	0	0	17.1226	0	0	-27.6366	0	0	0
589	1.35667	30.198	0.848221	1.59943	25.6146	0.986531	199.148	111.313	23.3684	24.0167	48.2996	5.86425	-53.1411	4.20687	22.1306	13.0311	23.4252	1.37432	43.2536	0.236708	3.09531	0.558927	0	0	0	4297.84	427.73	42.8665	112.031	0	-1060.46	0	0	0	0	42.8665	968.979	0	27.3303	71.7012	0	0	16.5948	0	0	-29.0721	0	0	0
590	1.57198	20.457	0.848242	1.85322	17.3525	0.984647	161.642	90.6988	17.6855	17.4572	37.9113	4.37325	28.8357	3.63872	15.9815	10.4259	20.1106	1.08901	36.2387	0.183608	2.64117	0.389702	0	0	0	3144.36	277.472	30.4732	86.8603	0	-776.859	0	0	0	0	30.4732	854.546	0	21.0958	54.4331	0	0	12.1516	0	0	-22.1559	0	0	0
591	1.50746	26.4912	0.848487	1.77665	22.4774	0.986372	183.019	102.366	24.1278	22.216	47.0654	3.14961	811.065	3.92926	19.7807	12.0118	24.3578	1.1796	37.0343	0.490269	2.91789	0.664474	0	0	0	3791.36	366.308	38.1908	119.604	0	-465.412	0	0	0	0	38.1908	882	0	27.4025	72.9459	0	0	11.3652	0	0	-36.1357	0	0	0
592	1.44173	26.9953	0.84841	1.69933	22.9031	0.985944	203.151	113.599	20.4692	21.1352	45.8741	5.98317	809.652	4.05945	22.9612	12.8348	23.5404	1.31667	44.5871	0.59928	3.01894	0.681149	0	0	0	3949.25	502.45	52.2852	112.946	0	-1151.42	0	0	0	0	52.2852	1054.84	0	31.7493	71.7284	0	0	18.5482	0	0	-37.3682	0	0	0
593	1.45501	24.4826	0.848348	1.71511	20.7697	0.986768	187.31	104.837	18.5636	17.7301	41.9903	4.28964	453.083	3.94601	20.2564	11.9051	23.5872	1.26576	39.7257	0.560553	2.92512	0.665369	0	0	0	3235.98	329.362	39.781	113.344	0	-746.92	0	0	0	0	39.781	965.581	0	29.1585	69.6898	0	0	14.0995	0	0	-35.4007	0	0	0
594	1.3008	24.0392	0.848248	1.53351	20.3912	0.98741	178.903	100.421	14.5224	17.8436	36.8644	8.01845	-24.2693	3.86597	18.3959	10.7684	19.4171	1.11419	42.9668	0.53468	2.82366	0.534392	0	0	0	3010.73	282.896	35.8691	81.9053	0	-1465.86	0	0	0	0	35.8691	850.91	0	27.0267	52.4971	0	0	19.3129	0	0	-30.031	0	0	0
595	1.53739	23.0527	0.847895	1.81319	19.5462	0.986274	173.327	97.009	20.1005	19.5783	41.7988	4.23968	35.6841	3.77909	18.508	11.1115	21.1768	1.22571	37.3627	0.494052	2.76632	0.584778	0	0	0	3485.55	322.883	40.3921	94.6901	0	-740.749	0	0	0	0	40.3921	888.5	0	26.0588	59.2547	0	0	13.1111	0	0	-31.3619	0	0	0
596	1.67815	19.5197	0.847905	1.97918	16.5509	0.97681	169.872	95.3592	17.3896	17.5715	38.633	4.96088	774.022	3.70508	16.5586	11.1654	20.4403	1.05593	39.1537	0.181179	2.69878	0.400176	0	0	0	3443.22	307.918	31.1673	89.2104	0	-959.614	0	0	0	0	31.1673	949.923	0	21.7892	57.6759	0	0	14.4353	0	0	-23.7827	0	0	0
597	1.32827	26.9925	0.848433	1.56556	22.9013	0.987946	181.935	102.183	19.5009	21.2114	42.2584	6.67893	-58.2843	3.92027	17.3272	11.8593	21.7498	1.21653	42.227	0.395766	2.88822	0.599254	0	0	0	3800.15	293.298	40.6958	98.9955	0	-1198.69	0	0	0	0	40.6958	890.724	0	25.3197	62.8803	0	0	17.254	0	0	-33.5686	0	0	0
598	1.63622	18.4607	0.848149	1.92917	15.6574	0.97759	164.372	92.4371	15.0752	16.4506	35.6138	6.07497	37.2223	3.57478	15.324	10.5192	18.9369	1.00373	39.625	0.421643	2.57854	0.453418	0	0	0	3179.73	263.18	34.1465	78.5319	0	-1182.12	0	0	0	0	34.1465	912.492	0	22.6408	51.1707	0	0	16.3895	0	0	-28.2274	0	0	0
599	1.45683	20.8398	0.847747	1.71848	17.6668	0.979437	171.377	96.4111	14.4103	17.8057	35.8127	8.08471	-24.4219	3.76119	15.957	10.6926	18.5781	1.13278	42.7437	0.365411	2.72993	0.450383	0	0	0	3202.12	276.939	31.1548	76.0597	0	-1535.17	0	0	0	0	31.1548	867.188	0	22.7242	50.212	0	0	19.1982	0	0	-28.7395	0	0	0
600	1.46957	21.8752	0.847926	1.73314	18.5485	0.975895	165.745	92.9219	17.1808	17.5644	37.9127	5.23519	388.49	3.77365	15.8339	11.458	19.194	1.20159	37.86	0.346584	2.74528	0.50888	0	0	0	3237.3	334.649	33.9819	80.2916	0	-947.109	0	0	0	0	33.9819	898.95	0	22.4491	54.3362	0	0	14.4189	0	0	-30.4281	0	0	0
601	1.36233	24.9109	0.848261	1.60603	21.1309	0.98653	181.419	101.506	17.3223	16.4617	40.0078	4.04444	894.286	3.80598	19.457	11.8666	22.989	1.25047	38.1369	0.542147	2.80396	0.65433	0	0	0	2852.28	389.854	37.5963	108.603	0	-714.697	0	0	0	0	37.5963	933.675	0	27.3556	67.5649	0	0	13.1984	0	0	-33.9913	0	0	0
602	1.44023	26.0725	0.84822	1.69795	22.1152	0.966763	188.596	105.605	20.674	23.597	44.2698	8.18959	894.572	4.11383	19.6431	12.5254	20.3324	1.19963	43.7622	0.444914	3.03688	0.546284	0	0	0	4008.59	350.767	34.9109	88.3214	0	-1403.78	0	0	0	0	34.9109	872.74	0	27.7183	61.5189	0	0	19.4129	0	0	-35.5665	0	0	0
603	1.29022	26.513	0.848257	1.52103	22.4898	0.978671	185.573	104.008	17.1283	17.1163	40.3269	4.78525	-26.0378	4.01495	17.9285	13.1982	23.1061	1.18954	40.8285	0.225411	2.97817	0.538602	0	0	0	3172.07	376.377	49.6552	109.449	0	-937.887	0	0	0	0	49.6552	990.217	0	25.57	71.6272	0	0	14.5275	0	0	-28.5812	0	0	0
604	1.18934	28.2649	0.848522	1.40167	23.9834	0.991136	187.635	105.115	16.1759	18.7485	39.618	7.54485	954.551	3.89862	20.4628	11.4496	21.0989	1.20434	43.0881	0.507653	2.86476	0.54031	0	0	0	3069.79	303.335	46.1264	94.1148	0	-1313.16	0	0	0	0	46.1264	863.936	0	26.9861	59.3226	0	0	18.6191	0	0	-32.1146	0	0	0
605	1.62107	21.8235	0.848084	1.91145	18.5082	0.968445	173.355	97.2026	20.0122	19.7413	41.7145	4.46712	61.6933	3.9382	16.8214	11.8529	21.9694	1.0571	37.9235	0.205189	2.90486	0.52996	0	0	0	3598.82	258.157	32.5093	100.58	0	-795.577	0	0	0	0	32.5093	883.887	0	24.1488	65.3388	0	0	12.6495	0	0	-26.786	0	0	0
606	1.26503	28.9285	0.84835	1.49116	24.5415	0.977805	191.191	107.18	19.2299	20.3022	43.137	6.43792	-67.4217	3.91529	19.1395	13.025	23.064	1.1606	42.9258	0.443077	2.89512	0.611745	0	0	0	3483.38	284.568	40.7753	109.116	0	-1063.82	0	0	0	0	40.7753	892.76	0	27.2871	71.3629	0	0	17.2094	0	0	-36.9603	0	0	0
607	1.39998	25.322	0.848417	1.65011	21.4836	0.984121	177.008	99.0654	19.6334	19.6497	41.7841	4.90808	944.44	3.72695	18.97	11.5052	21.4615	1.1388	38.3956	0.502368	2.72551	0.639511	0	0	0	3320.36	324.95	33.5481	96.808	0	-826.235	0	0	0	0	33.5481	856.593	0	26.2563	61.5055	0	0	13.8752	0	0	-31.98	0	0	0
608	1.58762	19.5885	0.847649	1.87296	16.6042	0.990279	168.709	94.7911	15.603	17.493	36.6886	6.19346	-767.979	3.80011	16.7981	9.95983	19.6757	1.09554	39.7961	0.371825	2.77133	0.522528	0	0	0	3268.05	250.764	31.6913	83.7973	0	-1259.88	0	0	0	0	31.6913	890.687	0	22.5189	51.4973	0	0	16.2105	0	0	-28.6714	0	0	0
609	1.3446	28.6934	0.848379	1.58491	24.3429	0.979334	192.544	107.509	21.3787	22.3958	45.4763	6.20903	-50.9772	4.11459	22.1338	12.4962	21.8178	1.20794	41.5803	0.490044	3.05005	0.618705	0	0	0	3711.7	332.382	39.43	99.4526	0	-1033.75	0	0	0	0	39.43	879.194	0	29.1837	65.307	0	0	16.5446	0	0	-36.2823	0	0	0
610	1.45903	22.7117	0.848243	1.72007	19.265	0.983766	188.129	105.331	15.5643	15.8046	39.0656	5.2846	789.468	3.76074	20.8102	11.6471	22.8279	1.13476	41.2111	0.526437	2.76505	0.647898	0	0	0	2861.17	337.433	37.91	107.322	0	-991.692	0	0	0	0	37.91	977.46	0	26.8702	66.7032	0	0	15.9894	0	0	-33.5172	0	0	0
611	1.41493	21.7576	0.847989	1.66856	18.4502	0.978564	171.142	96.0858	14.9238	17.093	36.304	6.927	-979.719	3.68569	16.8979	10.968	19.2342	1.03717	40.716	0.409222	2.67273	0.464797	0	0	0	2974.62	293.169	36.9967	80.5931	0	-1263.77	0	0	0	0	36.9967	860.645	0	23.4294	53.0625	0	0	17.1662	0	0	-29.6046	0	0	0
612	1.42671	25.0245	0.848228	1.682	21.2265	0.976258	175.003	97.8473	20.1821	19.3838	42.0911	4.19603	411.262	3.86281	18.5108	12.1396	21.2576	1.13807	37.4432	0.188286	2.8364	0.470421	0	0	0	3393.21	325.92	34.6484	95.2248	0	-686.771	0	0	0	0	34.6484	883.114	0	23.29	62.7061	0	0	12.4648	0	0	-26.1958	0	0	0
613	1.44299	20.714	0.84826	1.70112	17.5708	0.981521	166.753	93.5854	14.4025	15.4721	35.2369	5.51799	469.881	3.69643	16.2359	10.8541	19.2703	1.10864	38.7596	0.460056	2.68198	0.518431	0	0	0	2822.51	321.992	36.923	80.863	0	-1099.88	0	0	0	0	36.923	905.761	0	24.5981	52.7111	0	0	15.2807	0	0	-29.3834	0	0	0
614	1.44306	21.1828	0.847647	1.70243	17.9556	0.984668	174.132	98.1054	14.3144	16.6899	36.0624	6.82504	387.978	3.85011	15.6091	10.7014	21.482	1.05963	41.9204	0.190617	2.82782	0.464183	0	0	0	2906.03	251.943	33.1083	96.9763	0	-1299.06	0	0	0	0	33.1083	852.414	0	22.9541	59.5552	0	0	16.7659	0	0	-24.0622	0	0	0
615	1.40701	23.6876	0.848098	1.65901	20.0894	0.986151	180.547	101.405	16.7383	20.1067	39.298	8.43438	-872.343	3.87517	18.0382	11.0606	19.2466	1.14132	44.2304	0.451844	2.82994	0.53122	0	0	0	3614.86	314.807	41.1673	80.7017	0	-1550.19	0	0	0	0	41.1673	897.076	0	25.7082	52.5742	0	0	20.4239	0	0	-30.3932	0	0	0
616	1.37213	26.0146	0.848254	1.61759	22.067	0.989419	189.614	106.542	18.378	21.533	42.081	8.15762	-922.204	4.09381	19.0029	11.3084	22.073	1.1745	44.8	0.498822	3.03502	0.555211	0	0	0	3657.44	288.544	38.7381	101.472	0	-1438.64	0	0	0	0	38.7381	865.07	0	28.2713	62.5568	0	0	19.7044	0	0	-34.0563	0	0	0
617	1.55672	21.455	0.848244	1.83522	18.1991	0.985324	175.76	98.5985	17.399	18.3421	39.3747	5.58291	-777.51	3.65954	18.3785	10.6874	21.7218	1.10453	39.376	0.424531	2.6719	0.574226	0	0	0	3150.16	327.653	35.3298	98.7995	0	-1022.72	0	0	0	0	35.3298	868.21	0	23.2248	60.4891	0	0	14.9208	0	0	-30.668	0	0	0
618	1.42836	23.5571	0.847864	1.68466	19.9732	0.980868	173.957	97.4201	17.9252	18.203	39.6858	4.89728	-19.884	3.92839	17.8286	11.6127	20.564	1.15137	38.7325	0.233722	2.88497	0.483842	0	0	0	3286.83	311.029	37.8954	90.1109	0	-923.818	0	0	0	0	37.8954	903.585	0	24.9954	58.829	0	0	13.9005	0	0	-25.885	0	0	0
619	1.45795	22.793	0.848117	1.71905	19.3312	0.976958	186.47	104.651	15.8879	17.178	39.1824	6.4004	940.331	3.96902	18.348	12.2606	21.6052	1.18672	43.6757	0.196552	2.92741	0.481606	0	0	0	3359.64	327.011	34.9329	97.8416	0	-1268.37	0	0	0	0	34.9329	1009.87	0	24.5601	64.3922	0	0	18.0443	0	0	-27.1786	0	0	0
620	1.33569	23.125	0.848037	1.57504	19.6108	0.983286	179.056	100.58	14.0649	16.3297	36.4227	7.02652	946.991	3.73449	17.8104	11.2126	21.1127	1.01225	42.0704	0.374958	2.72882	0.523077	0	0	0	2761.88	328.091	32.6221	94.1915	0	-1299.79	0	0	0	0	32.6221	874.953	0	23.12	59.5135	0	0	17.5952	0	0	-31.3694	0	0	0
621	1.59116	19.6903	0.847922	1.87653	16.6959	0.98667	160.529	90.0611	16.8691	16.8169	36.9496	4.37321	32.9441	3.57276	16.3428	10.1045	19.7981	0.975803	36.1179	0.179989	2.58404	0.385184	0	0	0	3082.11	213.812	29.5286	84.6389	0	-812.274	0	0	0	0	29.5286	852.598	0	20.4023	52.4828	0	0	12.2484	0	0	-21.2101	0	0	0
622	1.61956	19.6068	0.847932	1.91001	16.6252	0.972421	174.016	97.8728	15.7068	17.5467	37.4491	6.79335	-841.783	3.71671	16.3176	10.9942	20.6654	1.11445	41.4629	0.416014	2.71037	0.475101	0	0	0	3172.53	281.852	34.3718	90.8503	0	-1236	0	0	0	0	34.3718	886.422	0	23.6893	58.3636	0	0	17.3535	0	0	-31.2375	0	0	0
623	1.32511	27.1759	0.848155	1.56235	23.0494	0.981631	200.31	111.95	17.427	17.9274	42.4582	5.64616	-52.3918	3.98919	22.7359	13.0422	23.623	1.16748	43.182	0.573352	2.96126	0.675763	0	0	0	3280.11	329.147	47.7475	113.593	0	-1073.52	0	0	0	0	47.7475	1013.22	0	30.2012	72.8464	0	0	17.4834	0	0	-37.5775	0	0	0
624	1.28232	25.4593	0.848062	1.51206	21.5911	0.988503	184.084	102.998	15.495	15.1889	38.496	4.75454	-977.682	3.79062	20.2604	11.7638	22.6801	1.16767	39.5105	0.446029	2.78858	0.59077	0	0	0	2593.39	351.408	43.0795	106.179	0	-828.215	0	0	0	0	43.0795	935.434	0	25.3258	65.9032	0	0	14.3837	0	0	-33.3665	0	0	0
625	1.516	17.405	0.848239	1.78723	14.7636	0.989407	143.44	80.5421	13.1776	13.3438	31.1067	4.30982	26.6272	3.43225	13.4031	9.22703	16.5159	1.05094	33.5587	0.376213	2.44115	0.536844	0	0	0	2505.04	253.567	28.6709	62.5366	0	-857.614	0	0	0	0	28.6709	850.021	0	19.9856	40.2014	0	0	12.0705	0	0	-23.4698	0	0	0
626	1.36634	26.6724	0.848178	1.61091	22.623	0.983891	195.961	109.924	18.4735	20.4635	42.9668	6.97321	-26.136	4.01028	19.8117	12.669	23.2827	1.23835	44.8027	0.46454	2.9759	0.668632	0	0	0	3804.15	352.806	41.2985	110.895	0	-1370.36	0	0	0	0	41.2985	983.277	0	27.6574	70.5471	0	0	19.1866	0	0	-36.7533	0	0	0
627	1.39999	24.8533	0.848161	1.65062	21.0796	0.985406	175.152	98.394	19.1112	20.971	41.0232	6.43143	-712.384	3.89376	16.6574	11.4197	20.8341	1.10997	40.9822	0.215685	2.85848	0.422706	0	0	0	3708.91	313.996	37.2951	92.1234	0	-1203.71	0	0	0	0	37.2951	865.223	0	23.9039	58.9706	0	0	16.1066	0	0	-25.1901	0	0	0
628	1.48932	23.3255	0.847803	1.75669	19.7755	0.983315	185.236	103.85	17.82	19.8689	40.9756	6.99815	952.355	3.89433	19.5313	11.4721	21.208	1.19188	42.6988	0.451507	2.86215	0.539494	0	0	0	3610.59	304.02	42.2564	94.8898	0	-1311.7	0	0	0	0	42.2564	926.642	0	25.6813	60.3975	0	0	18.2675	0	0	-32.7416	0	0	0
629	1.46424	23.4113	0.848188	1.72631	19.8572	0.98111	177.79	99.7927	18.1819	20.2876	40.4152	7.18638	-801.626	3.99539	17.4998	11.3618	19.8515	1.09029	42.1083	0.412802	2.93467	0.53823	0	0	0	3717.63	251.317	40.5185	84.9523	0	-1286.35	0	0	0	0	40.5185	892.669	0	25.8349	55.8776	0	0	18.0606	0	0	-32.3504	0	0	0
630	1.44518	20.6714	0.8482	1.70381	17.5335	0.984132	161.444	90.7481	15.0444	16.4125	35.2202	5.88949	-546.741	3.50172	15.4267	10.1996	19.3154	1.06393	38.1686	0.173361	2.52129	0.377481	0	0	0	2748.97	290.313	33.7572	81.2128	0	-1043.02	0	0	0	0	33.7572	807.496	0	19.464	51.2597	0	0	14.3807	0	0	-20.8675	0	0	0
631	1.47433	25.4624	0.848241	1.7381	21.5983	0.986543	176.722	99.0983	22.1203	21.0942	44.2563	3.84326	758.18	3.88563	17.5487	11.7436	23.3183	1.17824	37.8934	0.193844	2.8728	0.463645	0	0	0	3646.39	354.177	39.7103	111.21	0	-624.196	0	0	0	0	39.7103	869.962	0	23.8303	68.4074	0	0	11.8308	0	0	-25.4457	0	0	0
632	1.37203	26.0749	0.848407	1.61719	22.1222	0.980948	177.839	99.3912	19.9083	19.1572	42.1682	4.19984	892.974	3.88636	19.0368	12.2706	21.4805	1.22326	37.9001	0.207098	2.85782	0.528753	0	0	0	3347.96	410.095	46.1773	96.9116	0	-714.695	0	0	0	0	46.1773	917.37	0	24.1667	63.7784	0	0	12.6186	0	0	-26.3442	0	0	0
633	1.34755	23.105	0.848019	1.58906	19.5935	0.988519	179.776	101.134	14.2675	17.6622	36.7152	8.04183	-775.864	3.94229	17.3003	10.7991	20.3519	1.04708	43.8962	0.42007	2.89481	0.482612	0	0	0	3144.32	233.652	37.9877	88.6082	0	-1530.9	0	0	0	0	37.9877	878.078	0	25.3485	55.5083	0	0	19.5596	0	0	-31.1643	0	0	0
634	1.51761	23.3762	0.848342	1.78891	19.831	0.976593	185.759	103.55	18.5823	17.2741	41.818	3.81044	26.0226	3.83575	21.895	12.46	21.8593	1.27431	38.244	0.508052	2.81893	0.654477	0	0	0	3316.8	375.978	38.7205	99.7718	0	-696.008	0	0	0	0	38.7205	1031.11	0	27.6638	65.7842	0	0	13.5649	0	0	-34.7473	0	0	0
635	1.36149	23.8373	0.84779	1.60593	20.209	0.973542	184.86	103.617	15.1891	17.7675	38.2809	7.49617	-24.3768	4.17716	18.7163	12.057	19.8715	1.16769	43.5426	0.484038	3.04092	0.560148	0	0	0	3168.5	328.189	39.8421	85.0374	0	-1426.94	0	0	0	0	39.8421	928.066	0	28.7281	58.0391	0	0	19.4475	0	0	-34.5388	0	0	0
636	1.59951	21.3835	0.848165	1.88585	18.1367	0.980653	168.913	94.6936	19.1857	20.3417	40.3259	5.82857	33.324	3.85663	17.2907	10.678	19.2934	1.07263	38.6556	0.501005	2.81491	0.530537	0	0	0	3619.32	287.432	27.236	81.0217	0	-1055.95	0	0	0	0	27.236	851.048	0	26.2408	52.5425	0	0	15.2769	0	0	-30.1712	0	0	0
637	1.43203	23.9028	0.848008	1.6887	20.2698	0.984593	186.105	104.461	17.1051	19.2313	40.3646	7.01644	-26.2153	3.99651	18.9875	11.3509	21.8728	1.20559	43.0225	0.520741	2.95255	0.551587	0	0	0	3324.82	321.442	33.9482	99.9231	0	-1284.27	0	0	0	0	33.9482	890.899	0	28.3044	62.4154	0	0	18.0132	0	0	-33.6958	0	0	0
638	1.64472	19.988	0.847642	1.94035	16.9427	0.986952	172.904	97.0537	17.1662	18.8634	38.7839	6.33435	27.8524	3.82973	17.6896	10.4056	19.44	1.06589	40.8177	0.486161	2.79381	0.525303	0	0	0	3660.68	251.92	33.1471	82.0779	0	-1265.48	0	0	0	0	33.1471	929.107	0	25.6093	51.8992	0	0	17.1583	0	0	-29.3889	0	0	0
639	1.35452	25.8755	0.848415	1.59653	21.9531	0.974361	189.561	106.051	17.6148	18.0447	41.3111	5.55362	-49.1503	3.95336	20.1401	12.9107	22.1912	1.14296	41.7151	0.464496	2.91934	0.613624	0	0	0	3358.06	257.328	45.024	102.29	0	-1016.41	0	0	0	0	45.024	969.554	0	28.0903	68.2491	0	0	16.4041	0	0	-36.5613	0	0	0
640	1.36852	26.051	0.847887	1.61404	22.0883	0.984436	186.439	104.286	18.729	19.5682	42.0474	5.64299	508.617	4.03911	20.3218	12.022	21.6399	1.23232	40.929	0.506872	2.98595	0.609424	0	0	0	3444.96	340.586	44.0848	98.1448	0	-1052.42	0	0	0	0	44.0848	924.135	0	28.74	63.0756	0	0	16.0133	0	0	-34.6789	0	0	0
641	1.53832	22.4218	0.848144	1.81374	19.0169	0.977317	172.905	97.0662	19.0345	21.2375	40.6674	7.00255	-884.182	3.9113	17.093	10.9649	19.8383	0.994837	40.4953	0.420887	2.8647	0.483027	0	0	0	3645.47	262.451	32.7834	84.853	0	-1217.15	0	0	0	0	32.7834	824.231	0	24.9518	55.1162	0	0	16.766	0	0	-31.4949	0	0	0
642	1.38494	24.8815	0.848413	1.63239	21.1098	0.984654	186.759	104.744	17.2732	17.9921	40.6162	5.76006	-24.9796	3.92427	18.9524	12.0842	22.7625	1.21619	42.1621	0.220257	2.90009	0.521908	0	0	0	3253.56	394.247	39.8837	106.8	0	-1077.47	0	0	0	0	39.8837	962.116	0	24.4305	67.4057	0	0	16.1735	0	0	-26.2457	0	0	0
643	1.32784	23.8631	0.848158	1.56555	20.2396	0.979106	179.402	100.749	14.9519	17.6546	37.3589	7.78671	-899.225	3.93391	17.033	11.7883	19.4178	1.2036	43.5048	0.44614	2.88001	0.542049	0	0	0	3262.97	313.552	33.085	81.8533	0	-1472.85	0	0	0	0	33.085	928.043	0	26.3155	55.6711	0	0	19.7043	0	0	-32.3515	0	0	0
644	1.40863	23.3349	0.848065	1.661	19.7895	0.985107	175.941	98.7672	16.7659	18.6991	38.7593	6.91095	879.461	3.83321	17.8388	10.7771	20.734	1.12659	40.7476	0.424604	2.80745	0.477721	0	0	0	3102.53	281.253	28.3912	91.4003	0	-1165.2	0	0	0	0	28.3912	823.623	0	24.4055	57.2142	0	0	16.5814	0	0	-31.0173	0	0	0
645	1.48354	22.169	0.848088	1.74928	18.8013	0.978503	173.903	97.4409	17.0349	17.1029	38.7798	5.04681	978.432	3.78336	17.6355	11.5858	20.6189	1.1629	38.9334	0.422931	2.76512	0.532996	0	0	0	3157.78	330.207	36.6567	90.513	0	-909.301	0	0	0	0	36.6567	931.269	0	24.9904	59.0774	0	0	14.7016	0	0	-32.1037	0	0	0
646	1.31702	27.1092	0.848374	1.55241	22.9987	0.979017	205.469	115.03	16.4202	17.6152	42.0845	6.47949	-29.5488	4.18422	22.1624	13.3448	24.6446	1.23701	45.2519	0.484375	3.08714	0.633272	0	0	0	3208.18	349.4	41.5157	121.893	0	-1242.13	0	0	0	0	41.5157	1024.57	0	29.479	77.7349	0	0	18.8916	0	0	-39.9847	0	0	0
647	1.39496	22.5029	0.848314	1.6444	19.0895	0.988697	174.346	97.8894	15.2196	17.1339	37.0037	6.36172	848.673	3.84562	17.4121	10.8091	20.335	1.10208	40.7064	0.388267	2.81445	0.476295	0	0	0	3126.47	285.862	33.5717	88.4876	0	-1273.28	0	0	0	0	33.5717	903.044	0	23.8674	55.5543	0	0	16.6017	0	0	-30.5779	0	0	0
648	1.3671	22.8692	0.847754	1.6126	19.3874	0.983406	180.053	101.32	14.3979	18.6885	36.8789	9.00936	-885.925	3.97377	16.7661	11.057	19.35	1.11922	45.1215	0.480086	2.9126	0.539664	0	0	0	3367.72	266.037	37.6346	81.4111	0	-1731.79	0	0	0	0	37.6346	887.047	0	26.7204	53.2371	0	0	21.4403	0	0	-31.2411	0	0	0
649	1.37843	25.1596	0.848268	1.62499	21.3421	0.991937	185.969	104.33	17.6384	19.6297	40.8842	6.67118	397.57	3.94499	19.2836	11.3611	21.7533	1.24378	42.9083	0.381787	2.90876	0.544263	0	0	0	3575.09	374.872	41.3266	99.0495	0	-1329.05	0	0	0	0	41.3266	946.084	0	24.647	61.332	0	0	18.0404	0	0	-32.7674	0	0	0
650	1.54456	21.6563	0.848197	1.82099	18.3688	0.982458	175.319	98.4842	17.5159	18.8771	39.4359	6.26569	23.5548	3.78863	17.1567	11.0453	20.6924	1.03637	41.0007	0.46381	2.77012	0.530174	0	0	0	3520.75	251.255	30.9953	91.0775	0	-1157	0	0	0	0	30.9953	901.58	0	25.2637	57.9492	0	0	16.7865	0	0	-31.2332	0	0	0
651	1.38246	23.1216	0.848007	1.63025	19.6072	0.977953	165.198	92.6957	17.0327	18.3473	37.6939	6.09265	-24.5327	3.73313	15.7918	11.1058	19.1976	1.11879	38.1971	0.379384	2.71173	0.460331	0	0	0	3135.18	253.194	31.2051	80.3328	0	-1038.17	0	0	0	0	31.2051	813.371	0	22.9267	53.3475	0	0	14.9294	0	0	-30.0815	0	0	0
652	1.32741	24.7417	0.848214	1.56494	20.9862	0.981391	182.404	102.377	15.929	17.0427	38.7192	5.947	-895.415	3.73076	17.8908	11.891	22.6858	1.25596	41.0891	0.449414	2.73899	0.644825	0	0	0	2889.35	326.941	37.6814	106.198	0	-1074.66	0	0	0	0	37.6814	887.158	0	24.7519	66.8681	0	0	16.1304	0	0	-33.6994	0	0	0
653	1.44236	22.398	0.848085	1.70073	18.9954	0.986137	166.884	93.7414	17.222	17.968	38.093	5.43008	991.338	3.72055	15.8813	10.8798	20.0212	1.0821	38.8373	0.207205	2.70819	0.403771	0	0	0	3326.15	205.777	34.7522	86.2132	0	-988.497	0	0	0	0	34.7522	868.313	0	22.4557	54.8425	0	0	14.3855	0	0	-23.1588	0	0	0
654	1.36831	26.5652	0.848081	1.61342	22.5294	0.977926	200.554	112.39	17.8005	19.9816	42.8609	7.38505	958.52	4.10548	20.8612	13.023	23.1282	1.26128	45.7676	0.509231	3.05358	0.680075	0	0	0	3738.16	293.818	44.3522	109.619	0	-1419.83	0	0	0	0	44.3522	996.296	0	29.4926	71.4394	0	0	20.2897	0	0	-38.1528	0	0	0
655	1.51902	22.1259	0.848274	1.79072	18.7689	0.980338	177.594	99.2598	17.4111	16.1674	39.6214	3.66504	922.911	3.64607	19.8253	11.6061	22.5145	1.14615	36.7577	0.459039	2.6674	0.637504	0	0	0	2855.27	390.284	35.5408	104.86	0	-640.285	0	0	0	0	35.5408	942.202	0	24.2113	65.7641	0	0	12.3314	0	0	-32.7357	0	0	0
656	1.34719	24.4393	0.848182	1.58833	20.7289	0.976798	182.311	102.188	16.0364	16.3113	38.8176	5.0651	-27.5353	3.72003	18.6146	12.1555	22.8209	1.18889	40.2314	0.228198	2.73127	0.496723	0	0	0	2756.54	335.431	38.409	107.226	0	-916.309	0	0	0	0	38.409	898.695	0	22.7304	68.4369	0	0	14.3354	0	0	-25.0869	0	0	0
657	1.56649	23.0435	0.84823	1.84678	19.5462	0.973617	174.175	97.7174	20.749	20.0789	42.5563	4.28634	33.0842	3.82327	16.7902	11.8779	22.4965	1.04238	38.1259	0.235513	2.81404	0.51167	0	0	0	3606.9	215.324	35.3971	104.673	0	-693.763	0	0	0	0	35.3971	864.057	0	24.0328	66.8492	0	0	12.4535	0	0	-25.6926	0	0	0
658	1.32175	27.2854	0.848133	1.55842	23.1416	0.983655	197.074	110.106	17.8883	19.2819	42.5221	6.43799	-43.7245	4.24092	22.2347	12.7719	21.7785	1.27038	43.5737	0.502333	3.10926	0.624225	0	0	0	3634.64	324.372	51.1559	99.1576	0	-1270.8	0	0	0	0	51.1559	1017.48	0	30.0047	65.4331	0	0	18.4854	0	0	-36.7586	0	0	0
659	1.51703	22.7904	0.848257	1.7884	19.3321	0.983076	184.076	103.347	17.7492	20.1014	40.7584	7.07457	29.136	3.95192	18.4019	11.5175	20.7666	1.0844	43.6171	0.502356	2.90618	0.59871	0	0	0	3916.8	250.461	41.5801	91.6095	0	-1434.83	0	0	0	0	41.5801	962.326	0	27.5114	59.1914	0	0	19.2137	0	0	-32.8694	0	0	0
660	1.42833	24.7412	0.847731	1.68489	20.9739	0.979288	198.633	111.292	16.8691	19.4073	41.6861	7.43056	735.142	4.28907	21.0637	12.5434	22.4791	1.1973	45.5321	0.45668	3.1547	0.575698	0	0	0	3655.04	350.707	45.8244	104.532	0	-1525.27	0	0	0	0	45.8244	1014.28	0	28.9811	67.8463	0	0	20.2713	0	0	-37.6446	0	0	0
661	1.57147	24.4786	0.848138	1.85285	20.7612	0.97919	189.591	105.909	21.621	20.0008	45.3552	3.5346	-680.597	3.88975	21.1236	12.8093	24.2233	1.18455	38.651	0.478556	2.88388	0.665135	0	0	0	3844.49	384.117	44.4767	118.453	0	-614.992	0	0	0	0	44.4767	1022.5	0	27.2554	74.9244	0	0	12.9459	0	0	-37.3551	0	0	0
662	1.30695	30.3415	0.848308	1.54066	25.739	0.980055	191.375	107.09	22.782	22.3241	46.7459	4.55782	-52.5399	4.18336	19.6115	13.4785	24.0533	1.16871	40.6803	0.280255	3.08133	0.552605	0	0	0	3885.31	365.315	47.6878	117.037	0	-780.546	0	0	0	0	47.6878	920.793	0	27.9707	75.9631	0	0	13.8595	0	0	-29.7993	0	0	0
663	1.38615	27.1389	0.848158	1.63432	23.018	0.981198	182.977	102.26	21.4427	20.5519	44.3534	4.06956	911.216	3.94581	19.8221	12.6082	22.726	1.12659	38.3832	0.20407	2.9176	0.526457	0	0	0	3647.53	318.494	47.4345	106.478	0	-686.231	0	0	0	0	47.4345	916.277	0	24.6379	68.5286	0	0	12.4437	0	0	-27.1496	0	0	0
664	1.38524	24.2412	0.848202	1.63314	20.5614	0.987119	182.511	102.402	16.7792	17.59	39.5892	5.52531	-31.1716	3.78184	18.6286	11.6052	22.5277	1.16258	41.2298	0.230718	2.77996	0.455301	0	0	0	3226.76	265.986	33.066	104.987	0	-1065.85	0	0	0	0	33.066	927.751	0	23.2841	65.1514	0	0	15.5091	0	0	-24.4377	0	0	0
665	1.35355	22.7669	0.848084	1.59601	19.3082	0.990057	176.199	98.9478	14.3318	16.8521	36.3361	7.2003	-995.293	3.76637	17.8627	10.6817	19.9411	1.12077	41.9994	0.361917	2.7455	0.468289	0	0	0	2967.96	335.548	35.5822	85.6557	0	-1384.57	0	0	0	0	35.5822	895.447	0	22.7999	53.8086	0	0	17.9798	0	0	-29.5263	0	0	0
666	1.70239	18.5203	0.848032	2.00746	15.7058	0.983709	170.092	95.66	15.9241	17.8926	37.1788	6.84393	42.3073	3.69881	16.3594	10.2721	19.0816	1.12642	41.5693	0.410031	2.68238	0.460042	0	0	0	3474.47	310.658	29.6923	79.563	0	-1339.48	0	0	0	0	29.6923	932.281	0	22.9938	50.6157	0	0	18.1126	0	0	-28.3668	0	0	0
667	1.49826	22.9773	0.848209	1.76639	19.4895	0.97761	182.745	102.137	17.7375	17.8268	40.5867	4.92571	-30.7072	3.68879	20.6209	11.8191	21.6707	1.17187	39.3247	0.504971	2.69564	0.640444	0	0	0	3187.83	348.301	43.5349	98.3653	0	-918.842	0	0	0	0	43.5349	943.504	0	25.8716	63.4801	0	0	14.9056	0	0	-32.7666	0	0	0
668	1.52859	19.0972	0.847971	1.80264	16.1939	0.98224	164.333	92.437	13.8983	15.0055	34.4254	5.51432	-758.826	3.60458	15.2861	10.3858	19.9163	1.07973	38.9896	0.175948	2.61129	0.387601	0	0	0	2734.16	287.351	29.3002	85.4586	0	-1090.35	0	0	0	0	29.3002	882.81	0	20.6741	53.8816	0	0	14.6748	0	0	-21.9352	0	0	0
669	1.27197	28.7784	0.84833	1.49939	24.4136	0.989245	193.028	108.389	19.015	21.4048	43.1499	7.52794	-48.3414	4.28089	18.9195	12.2122	22.684	1.20813	44.899	0.464851	3.1498	0.570705	0	0	0	3726.04	322.68	48.2008	106.188	0	-1340.25	0	0	0	0	48.2008	907.685	0	29.1583	66.7247	0	0	19.2991	0	0	-36.5447	0	0	0
670	1.55569	20.9686	0.84781	1.83495	17.7774	0.972343	181.53	101.993	15.7978	18.2078	38.4763	7.01342	38.967	3.86059	17.6218	11.5299	21.3154	1.08007	42.7591	0.449449	2.83497	0.5412	0	0	0	3366.04	254.721	35.7022	95.6524	0	-1390.97	0	0	0	0	35.7022	918.685	0	25.6864	61.9583	0	0	18.2467	0	0	-33.3606	0	0	0
671	1.34304	25.2275	0.848341	1.58313	21.4015	0.977266	177.851	99.566	17.6983	18.59	39.9385	5.64831	-35.117	3.75628	18.5621	11.9555	21.142	1.13083	39.2962	0.394496	2.74705	0.581515	0	0	0	3156.1	289.804	45.4207	94.3722	0	-995.871	0	0	0	0	45.4207	864.973	0	24.213	61.9133	0	0	14.9037	0	0	-32.9434	0	0	0
672	1.47659	24.2862	0.848222	1.7408	20.6001	0.985029	180.18	101.068	19.7347	21.9042	42.2775	6.86468	-691.635	4.0329	18.3189	11.2871	20.2071	1.13914	42.0486	0.517278	2.96876	0.5481	0	0	0	3908.04	329.281	39.5485	87.5293	0	-1289.81	0	0	0	0	39.5485	888.348	0	28.4554	56.6141	0	0	17.7807	0	0	-32.479	0	0	0
673	1.42033	24.3792	0.84807	1.67477	20.6753	0.974929	189.669	106.458	17.1306	20.5611	40.8295	8.62809	-904.84	4.04215	19.2618	11.8209	20.7598	1.06435	45.4237	0.495324	2.981	0.609242	0	0	0	3570.22	286.97	30.306	91.5219	0	-1532.74	0	0	0	0	30.306	885.018	0	28.6271	60.5784	0	0	20.7851	0	0	-34.3464	0	0	0
674	1.56551	19.3083	0.84778	1.84661	16.3692	0.980142	170.21	95.67	14.393	16.1213	35.6547	6.46095	844.974	3.75677	16.4929	10.5151	19.6953	1.02668	40.5944	0.385797	2.73546	0.467668	0	0	0	2939.58	286.97	33.3542	83.8639	0	-1227.84	0	0	0	0	33.3542	894.252	0	23.1482	53.4829	0	0	16.8309	0	0	-29.6879	0	0	0
675	1.39899	22.2881	0.847868	1.65001	18.8973	0.977505	174.43	97.9223	14.9821	17.2542	36.7755	7.17829	-24.397	3.94909	17.1135	11.0717	19.7066	1.13905	41.1877	0.389557	2.89501	0.470028	0	0	0	2948.42	265.662	36.2067	83.9146	0	-1262.36	0	0	0	0	36.2067	848.56	0	24.5556	54.8454	0	0	17.2075	0	0	-31.2977	0	0	0
676	1.35318	23.9427	0.84825	1.59526	20.3094	0.989578	172.536	96.6023	16.6225	17.4195	38.1949	5.68758	-981.195	3.84995	18.5443	10.7947	19.4381	1.12956	39.0467	0.461279	2.81059	0.527158	0	0	0	3051.24	312.228	32.5424	82.0742	0	-1008.34	0	0	0	0	32.5424	878.274	0	25.446	52.5201	0	0	15.4421	0	0	-29.8379	0	0	0
677	1.54621	18.0913	0.8477	1.82401	15.336	0.984946	169.413	95.3977	11.8588	15.3663	32.9986	7.96568	-724.701	3.80499	15.9338	9.82079	18.1936	1.0298	42.9	0.434556	2.76309	0.516987	0	0	0	2905.85	201.683	30.072	73.4758	0	-1614.07	0	0	0	0	30.072	893.196	0	24.1569	46.6976	0	0	19.6398	0	0	-27.7089	0	0	0
678	1.3161	24.6496	0.848017	1.55197	20.9033	0.992012	175.391	98.5357	16.3355	18.8867	38.2554	7.32882	-37.1447	3.85784	17.2	10.8146	20.0987	1.15813	41.732	0.374533	2.82269	0.477119	0	0	0	3304.79	321.94	34.2932	86.8018	0	-1351.71	0	0	0	0	34.2932	868.671	0	23.4599	54.4376	0	0	17.7593	0	0	-30.2169	0	0	0
679	1.46782	22.5772	0.848183	1.73054	19.1496	0.982559	177.146	99.3777	16.9265	17.5631	39.0709	5.31917	-686.254	3.70898	17.5962	11.6216	21.6058	1.15435	39.9967	0.3983	2.7118	0.583953	0	0	0	3260.08	370.686	38.5236	97.8973	0	-1050.75	0	0	0	0	38.5236	949.671	0	23.9178	62.4395	0	0	15.2817	0	0	-32.2443	0	0	0
680	1.33057	27.3957	0.848498	1.56815	23.2452	0.987722	175.287	98.0391	21.0112	20.3474	42.9606	4.12546	-24.6082	3.74069	18.7661	11.6343	21.8033	1.20719	36.9806	0.522812	2.73981	0.644276	0	0	0	3333.09	360.938	43.8894	99.4135	0	-668.266	0	0	0	0	43.8894	840.128	0	26.8129	62.5954	0	0	12.4701	0	0	-32.2696	0	0	0
681	1.45131	23.7443	0.848067	1.71133	20.1367	0.982995	168.104	94.104	19.5881	18.7135	40.6342	4.07337	782.625	3.73886	17.398	11.2634	20.8638	1.24608	36.2435	0.220321	2.73035	0.399647	0	0	0	3189.89	357.468	30.1649	92.3436	0	-644.833	0	0	0	0	30.1649	849.833	0	22.8064	58.8999	0	0	11.7151	0	0	-23.9052	0	0	0
682	1.43079	24.0472	0.848267	1.68671	20.3984	0.979798	179.456	100.404	18.1165	18.2501	40.5608	5.20885	-688.252	3.83041	19.3413	11.7823	21.0962	1.11449	39.3412	0.496588	2.80817	0.593003	0	0	0	3230.59	329.72	37.9361	94.0373	0	-900.955	0	0	0	0	37.9361	911.262	0	26.9351	61.1848	0	0	14.9085	0	0	-32.9392	0	0	0
683	1.4974	24.3741	0.847985	1.76583	20.6689	0.968349	184.062	103.064	20.0092	19.4249	43.0406	4.44694	-741.584	3.88923	18.9007	12.6527	23.0752	1.16746	39.7155	0.271476	2.87362	0.517638	0	0	0	3400.9	321.163	37.1356	109.174	0	-749.622	0	0	0	0	37.1356	905.669	0	25.5857	71.2825	0	0	13.4653	0	0	-27.3523	0	0	0
684	1.41653	22.492	0.848026	1.67039	19.0738	0.974113	182.17	102.323	14.819	17.1253	37.5703	7.13483	892.931	3.87025	17.6937	11.7776	21.2151	1.04863	42.9335	0.406994	2.84214	0.534717	0	0	0	3057.52	296.994	34.9154	94.8977	0	-1357.07	0	0	0	0	34.9154	911.239	0	25.2184	61.9818	0	0	18.2485	0	0	-33.6028	0	0	0
685	1.2589	26.9482	0.848133	1.48432	22.8557	0.989801	182.052	102.055	17.2394	18.7203	39.9998	6.33771	-27.7561	4.07426	18.3161	11.8366	21.1065	1.27271	41.4856	0.400036	3.01064	0.552889	0	0	0	3360.15	341.629	42.7188	94.1548	0	-1192.63	0	0	0	0	42.7188	924.512	0	26.1022	60.2836	0	0	16.9441	0	0	-33.7771	0	0	0
686	1.48045	20.8699	0.84797	1.74588	17.697	0.986967	170.92	96.3029	15.0882	20.2263	36.4363	9.86874	30.2803	3.88519	15.7759	9.85984	17.4075	1.01901	44.5569	0.455692	2.82322	0.519572	0	0	0	3571.78	212.772	30.4119	68.244	0	-1796.18	0	0	0	0	30.4119	819.449	0	25.038	44.1972	0	0	21.6551	0	0	-27.5827	0	0	0
687	1.55758	21.4575	0.847904	1.83698	18.1939	0.985025	176.573	99.1435	17.3413	18.126	39.417	5.51264	973.336	3.74378	17.4383	11.121	21.4608	1.17054	40.4157	0.471715	2.73943	0.582302	0	0	0	3398.83	328.744	31.9393	96.8206	0	-1073.61	0	0	0	0	31.9393	935.209	0	25.2442	60.4107	0	0	15.8415	0	0	-31.486	0	0	0
688	1.45585	22.4059	0.848418	1.71596	19.0096	0.980181	169.98	95.0558	17.1838	15.2571	38.4478	2.80184	762.495	3.68746	17.8108	11.8323	21.8308	1.15247	35.3326	0.209757	2.69586	0.503719	0	0	0	2816.01	358.801	41.965	99.5903	0	-484.944	0	0	0	0	41.965	956.107	0	22.4048	63.8116	0	0	10.3073	0	0	-24.3068	0	0	0
689	1.36077	23.0261	0.848231	1.60425	19.5314	0.988018	178.194	100.204	14.682	16.5837	36.9397	6.705	733.205	3.93031	16.9701	11.0444	21.2852	1.07948	42.0982	0.417181	2.89265	0.486066	0	0	0	2954.48	280.502	33.8526	95.4926	0	-1255.87	0	0	0	0	33.8526	894.395	0	25.2701	59.3892	0	0	17.4298	0	0	-32.1962	0	0	0
690	1.48345	24.1562	0.848288	1.74877	20.4914	0.990395	171.735	96.208	20.7376	20.451	42.2435	4.35257	808.032	3.81976	17.8831	10.9674	21.5885	1.11602	37.0185	0.426127	2.80349	0.585106	0	0	0	3569.1	348.008	40.55	97.7991	0	-768.419	0	0	0	0	40.55	866.949	0	24.469	60.1272	0	0	12.7449	0	0	-31.5134	0	0	0
691	1.55646	20.241	0.84832	1.83476	17.1708	0.987293	165.428	92.9392	16.4533	17.6791	37.1373	5.86239	765.796	3.71572	16.1522	10.1106	19.3202	1.10504	38.8399	0.481033	2.69838	0.516167	0	0	0	3202.48	246.25	32.5947	81.2437	0	-1075.72	0	0	0	0	32.5947	856.077	0	24.713	50.9331	0	0	15.3472	0	0	-28.2704	0	0	0
692	1.4798	20.1991	0.847884	1.74529	17.1265	0.98588	172.761	97.1114	13.683	16.6327	35.2533	7.75136	709.313	3.78784	17.0211	10.3378	18.5669	1.09447	42.7203	0.370694	2.752	0.460402	0	0	0	3144.89	234.159	29.4912	76.0108	0	-1510.98	0	0	0	0	29.4912	908.645	0	22.9334	49.0161	0	0	19.3001	0	0	-28.4856	0	0	0
693	1.42826	21.0048	0.848007	1.68425	17.8122	0.989707	163.059	91.786	15.0038	18.5035	35.3773	7.79128	-975.485	3.70138	15.0063	9.84866	17.7807	1.06566	40.8223	0.378289	2.67392	0.508841	0	0	0	3221.58	314.772	32.585	70.735	0	-1494.19	0	0	0	0	32.585	823.71	0	21.9303	45.2133	0	0	18.0169	0	0	-26.594	0	0	0
694	1.4518	24.3424	0.8481	1.71182	20.6448	0.98701	184.362	103.592	18.6174	20.6643	41.6698	6.95142	-973.114	3.91227	18.1989	11.2872	22.6004	1.18264	42.5669	0.407092	2.88879	0.547409	0	0	0	3555.26	313.626	35.8893	105.559	0	-1240.71	0	0	0	0	35.8893	870.779	0	24.9429	64.8424	0	0	17.362	0	0	-33.542	0	0	0
695	1.27161	28.0655	0.848365	1.4989	23.8098	0.989133	182.984	102.245	19.1731	18.4754	42.0674	4.33684	-38.8491	3.87128	20.668	11.7721	22.4147	1.16729	38.278	0.56302	2.85318	0.657417	0	0	0	2993.97	340.477	45.3159	104.113	0	-684.846	0	0	0	0	45.3159	865.104	0	28.514	64.8674	0	0	13.3962	0	0	-33.5954	0	0	0
696	1.33264	24.7177	0.848302	1.57095	20.9681	0.984346	170.384	95.457	17.5189	17.9946	38.8302	5.1302	6.83413	3.80612	17.0037	11.5923	19.9542	1.19004	38.4657	0.191281	2.77848	0.475157	0	0	0	3228.04	324.217	39.4548	85.7099	0	-951.679	0	0	0	0	39.4548	891.73	0	22.8432	56.2938	0	0	14.0388	0	0	-24.7101	0	0	0
697	1.41175	29.22	0.84824	1.66433	24.7855	0.984887	203.8	114.332	23.1289	24.7071	48.6317	6.92978	6.96602	4.24669	20.5745	13.1477	24.9599	1.3536	46.1443	0.216317	3.14118	0.548129	0	0	0	4404.73	440.74	48.5148	124.544	0	-1246.73	0	0	0	0	48.5148	967.769	0	27.4893	78.0085	0	0	18.5581	0	0	-29.6333	0	0	0
698	1.44343	20.004	0.847991	1.70219	16.9632	0.990357	164.857	92.5102	13.4576	13.9738	34.0505	4.97909	883.718	3.62672	16.5897	10.2019	19.7154	1.12629	37.6313	0.428228	2.62802	0.562663	0	0	0	2554.17	304.552	37.5518	84.063	0	-988.668	0	0	0	0	37.5518	913.2	0	22.8361	52.1413	0	0	14.1837	0	0	-27.9743	0	0	0
699	1.6059	18.9668	0.847538	1.89479	16.0751	0.990177	171.166	96.4496	14.559	17.4046	35.9382	7.28228	766.035	3.83592	15.6834	9.9824	19.9043	1.03525	42.323	0.361886	2.80287	0.52046	0	0	0	3339.84	267.194	32.2058	85.403	0	-1504.36	0	0	0	0	32.2058	914.39	0	22.6421	52.2679	0	0	18.4551	0	0	-29.0977	0	0	0
700	1.64114	21.1257	0.848148	1.93497	17.9177	0.978296	178	99.95	18.6129	18.9248	40.8775	4.94579	760.367	3.75348	17.1927	11.6455	23.0355	1.12076	39.4656	0.387874	2.76077	0.58784	0	0	0	3521.41	366.661	38.2856	108.94	0	-971.009	0	0	0	0	38.2856	941.405	0	23.4922	67.7399	0	0	14.429	0	0	-33.9458	0	0	0
701	1.50958	20.651	0.848082	1.77999	17.5138	0.99186	167.273	93.9955	15.8513	17.0916	36.7587	5.58274	909.839	3.61576	16.4612	10.0999	19.9439	1.09755	39.1163	0.475934	2.6208	0.564274	0	0	0	3146.97	295.258	29.2576	85.6958	0	-1121.86	0	0	0	0	29.2576	887.688	0	23.8282	52.5251	0	0	15.3947	0	0	-27.878	0	0	0
702	1.45716	25.4468	0.848206	1.71793	21.5841	0.977423	181.62	101.447	20.9785	20.7886	43.7159	4.74063	-873.61	3.93735	20.0602	12.2286	21.2508	1.22886	38.7113	0.526039	2.89813	0.605396	0	0	0	3650.72	391.946	36.5585	95.1761	0	-837.797	0	0	0	0	36.5585	913.23	0	28.6363	62.966	0	0	14.2225	0	0	-34.4941	0	0	0
703	1.49535	21.9311	0.847963	1.76345	18.5967	0.985544	169.694	95.2822	17.4496	18.1106	38.6745	5.26784	-845.097	3.90608	16.3465	10.9703	20.4672	1.07173	39.0304	0.198388	2.86567	0.426022	0	0	0	3401.1	244.784	35.5707	89.4362	0	-1002.8	0	0	0	0	35.5707	897.816	0	23.9095	56.6455	0	0	14.3453	0	0	-24.7552	0	0	0
704	1.262	26.7003	0.848203	1.48785	22.6473	0.983177	186.353	104.468	16.441	18.9661	39.726	7.37355	-40.7909	3.97044	19.08	12.0588	20.9425	1.18279	43.1986	0.508254	2.92306	0.603371	0	0	0	3278.24	312.727	47.0522	92.9048	0	-1362.72	0	0	0	0	47.0522	900.031	0	28.0341	60.7183	0	0	18.7138	0	0	-33.7965	0	0	0
705	1.50694	24.9196	0.848449	1.77611	21.143	0.977774	169.529	95.0067	23.0114	20.6087	44.2599	2.50702	39.9505	3.59517	16.4566	12.0289	23.5329	1.16251	34.8739	0.23243	2.63395	0.490412	0	0	0	3445.1	357.05	34.3179	112.892	0	-326.703	0	0	0	0	34.3179	830.231	0	21.9497	70.7621	0	0	9.2	0	0	-23.9471	0	0	0
706	1.36607	23.8282	0.848052	1.61083	20.2076	0.970839	191.077	107.155	14.5252	16.3708	38.3832	6.87076	-22.0689	3.92118	19.3077	12.6079	22.6036	1.16686	43.6183	0.430744	2.89609	0.602692	0	0	0	2868.12	379.967	42.3884	105.473	0	-1313.02	0	0	0	0	42.3884	961.883	0	26.1997	69.299	0	0	18.4956	0	0	-36.4688	0	0	0
707	1.41056	25.1042	0.848078	1.66324	21.2904	0.980187	190.341	106.686	17.9559	18.1257	41.7545	5.06485	20.7831	4.0733	19.3299	12.5671	24.1932	1.14048	41.1881	0.481069	3.03602	0.676457	0	0	0	3303.33	307.602	38.5789	118.204	0	-957.237	0	0	0	0	38.5789	959.703	0	28.1239	74.1863	0	0	15.4076	0	0	-38.0432	0	0	0
708	1.4376	23.921	0.84838	1.69452	20.2941	0.987349	181.734	101.869	17.8107	18.2705	40.5344	5.39628	-908.756	3.87248	18.8217	11.6439	22.1154	1.15754	40.4628	0.401107	2.85164	0.542006	0	0	0	3412.71	335.999	39.0205	101.79	0	-1018.8	0	0	0	0	39.0205	957.779	0	24.4447	63.6208	0	0	15.7448	0	0	-33.3112	0	0	0
709	1.38305	28.6926	0.848172	1.63062	24.3363	0.971667	200.248	111.887	21.7289	21.7795	46.7869	5.42629	712.125	4.2537	21.9224	13.7932	23.6678	1.23061	43.0403	0.28125	3.13571	0.561968	0	0	0	3873.08	384.994	42.805	113.87	0	-940.581	0	0	0	0	42.805	972.899	0	28.9111	75.9877	0	0	16.092	0	0	-31.212	0	0	0
710	1.65131	22.1731	0.847733	1.94791	18.7969	0.986627	179.167	100.574	20.7628	21.4143	43.1913	5.25039	38.965	4.03186	17.8959	11.0756	22.4742	1.0951	39.953	0.457436	2.98688	0.604256	0	0	0	3950.88	274.866	38.9145	104.544	0	-1000.39	0	0	0	0	38.9145	903.785	0	26.7144	63.8603	0	0	14.9134	0	0	-33.9045	0	0	0
711	1.57528	19.0018	0.84796	1.85772	16.1128	0.984346	159.323	89.5324	15.38	15.4705	35.3	4.57372	-953.45	3.68928	14.824	10.2944	19.719	1.09177	36.6682	0.165303	2.67978	0.400642	0	0	0	2889.43	278.695	30.5162	84.0538	0	-873.612	0	0	0	0	30.5162	884.519	0	20.9199	52.7726	0	0	12.8461	0	0	-22.3839	0	0	0
712	1.47787	21.7638	0.848127	1.74252	18.4584	0.983077	172.231	96.6148	16.3911	16.7698	37.9237	5.05684	970.461	3.76108	17.2005	11.0614	21.1361	1.13039	38.5304	0.461534	2.75111	0.582344	0	0	0	2992.65	299.599	34.0821	94.3727	0	-935.5	0	0	0	0	34.0821	890.598	0	24.8933	59.3691	0	0	14.3788	0	0	-31.3755	0	0	0
713	1.39883	25.3014	0.848038	1.64949	21.4565	0.988217	188.176	105.819	18.212	20.7855	41.7343	7.64819	921.77	4.01878	17.9436	11.6348	22.536	1.17011	44.4641	0.466058	2.97662	0.608588	0	0	0	3670.3	366.287	41.0074	105.045	0	-1399.12	0	0	0	0	41.0074	910.57	0	26.8234	65.0772	0	0	19.383	0	0	-34.4848	0	0	0
714	1.47041	23.7826	0.848043	1.73388	20.1687	0.971813	183.522	102.713	18.2865	18.2727	41.2362	5.04758	-699.086	3.75773	19.5032	12.2684	22.4019	1.10993	39.7836	0.479295	2.75887	0.650403	0	0	0	3163.89	356.973	35.6684	103.93	0	-873.207	0	0	0	0	35.6684	911.689	0	26.5239	67.5159	0	0	14.7008	0	0	-34.7334	0	0	0
715	1.48537	23.3909	0.848173	1.75126	19.8396	0.984199	180.277	101.04	18.4185	20.9453	40.9637	7.26079	488.183	3.97623	19.3722	10.8426	19.907	1.08513	41.9082	0.489933	2.91922	0.53958	0	0	0	3607.38	264.629	37.7888	85.3697	0	-1309.06	0	0	0	0	37.7888	854.512	0	27.1833	54.6479	0	0	17.8237	0	0	-31.3946	0	0	0
716	1.31145	26.3986	0.848309	1.54596	22.3941	0.984585	188.669	105.562	17.2288	17.4907	40.8112	5.30143	-30.0002	3.7947	20.7019	12.2651	23.3172	1.15976	40.5148	0.411686	2.79737	0.59923	0	0	0	3075.44	290.515	40.6709	111.19	0	-945.77	0	0	0	0	40.6709	932.45	0	24.5561	69.6996	0	0	15.2343	0	0	-34.8769	0	0	0
717	1.43159	21.9927	0.848156	1.68789	18.6532	0.980896	169.295	94.9459	15.9593	17.1276	37.1212	5.9867	747.326	3.78384	16.8623	11.0762	18.9479	1.09113	39.5323	0.428388	2.75171	0.472095	0	0	0	3138.33	279.1	35.7959	78.5965	0	-1103.85	0	0	0	0	35.7959	893.301	0	24.7586	52.1562	0	0	15.9981	0	0	-29.9765	0	0	0
718	1.59888	20.5822	0.848262	1.8849	17.4591	0.978414	168.712	94.2879	17.6868	16.8358	38.7954	3.7693	946.064	3.68534	18.2954	11.3913	20.3116	1.16354	35.8101	0.424116	2.68138	0.525111	0	0	0	3334.52	290.17	34.2325	88.2808	0	-745.151	0	0	0	0	34.2325	972.494	0	23.7963	57.7334	0	0	12.3652	0	0	-31.0215	0	0	0
719	1.42444	25.7594	0.848424	1.67893	21.8549	0.983438	184.126	102.898	20.2027	18.6615	43.2481	3.3822	-29.4191	3.92126	19.8	12.7415	23.2855	1.16581	37.9228	0.494998	2.90203	0.663653	0	0	0	3653.35	294.598	49.2101	110.913	0	-613.655	0	0	0	0	49.2101	1009.82	0	27.92	70.9427	0	0	12.6213	0	0	-36.3689	0	0	0
720	1.32437	27.91	0.848396	1.56104	23.6787	0.977869	196.207	109.805	19.0351	19.4077	43.5685	5.40944	934.854	3.92156	20.8359	13.296	24.6392	1.24209	41.8698	0.468224	2.91388	0.61825	0	0	0	3336.35	422.972	42.0267	121.851	0	-989.959	0	0	0	0	42.0267	954.882	0	27.3633	77.8031	0	0	15.8158	0	0	-38.7048	0	0	0
721	1.35416	23.5583	0.848079	1.59674	19.9793	0.975874	179.248	100.454	15.2251	16.9066	37.6165	6.56889	978.207	3.70648	18.5472	11.7798	20.2398	1.05142	41.3678	0.480525	2.69827	0.582393	0	0	0	3026.15	257.22	32.3532	87.7281	0	-1215.25	0	0	0	0	32.3532	901.177	0	25.564	58.485	0	0	17.3694	0	0	-31.7734	0	0	0
722	1.40771	28.4131	0.847971	1.66009	24.0935	0.978512	201.654	112.827	21.9377	23.4359	47.1683	6.89558	-840.845	4.21989	21.8598	13.0823	23.6141	1.32572	44.4124	0.519757	3.10757	0.685142	0	0	0	4083.19	385.803	38.7084	113.495	0	-1205.84	0	0	0	0	38.7084	943.179	0	30.3332	73.4175	0	0	18.5738	0	0	-38.9641	0	0	0
723	1.29835	26.6582	0.848228	1.53066	22.6122	0.98793	182.764	102.437	17.9549	19.6878	40.8048	6.81625	976.241	3.8396	19.205	11.5505	21.1008	1.16112	41.7781	0.451737	2.81584	0.53444	0	0	0	3376.76	278.499	42.0384	94.1135	0	-1170.48	0	0	0	0	42.0384	870.83	0	25.7187	59.7735	0	0	17.1917	0	0	-32.1154	0	0	0
724	1.53009	19.8535	0.84819	1.80395	16.8395	0.975649	158.993	89.2548	15.9331	17.0684	35.8147	5.73927	30.1224	3.70177	14.8987	10.6603	18.0714	1.05899	37.3918	0.35039	2.6765	0.444897	0	0	0	3119.72	270.181	36.0951	72.6061	0	-1058.68	0	0	0	0	36.0951	857.013	0	21.5192	48.8602	0	0	14.6706	0	0	-28.2451	0	0	0
725	1.50559	25.1947	0.848002	1.77545	21.3652	0.978779	192.379	107.656	20.6572	19.4932	44.732	4.0008	-860.833	4.08798	20.2759	12.8964	24.9437	1.23122	39.9471	0.533868	3.05464	0.684855	0	0	0	3491.63	465.383	42.811	124.39	0	-693.028	0	0	0	0	42.811	987.526	0	29.8878	77.9398	0	0	13.7524	0	0	-39.3451	0	0	0
726	1.37757	20.672	0.848048	1.62441	17.5309	0.993169	156.483	87.6734	14.022	14.2258	33.5797	4.69395	886.356	3.54475	16.5684	9.57959	18.0557	1.02417	35.4111	0.395052	2.54664	0.548035	0	0	0	2434.46	274.517	31.2271	72.6215	0	-838.504	0	0	0	0	31.2271	828.454	0	21.4626	45.2561	0	0	12.8375	0	0	-25.3391	0	0	0
727	1.53276	20.7692	0.848151	1.80718	17.6154	0.983092	166.373	93.3942	16.7256	17.0289	37.5337	4.80973	948.773	3.83654	16.1504	10.7336	20.4577	1.07625	37.7306	0.184541	2.80794	0.416631	0	0	0	3113.43	246.963	32.2416	89.3686	0	-905.198	0	0	0	0	32.2416	874.091	0	22.9084	56.1941	0	0	13.2403	0	0	-24.0612	0	0	0
728	1.3539	25.1659	0.84797	1.59664	21.3399	0.984028	190.687	106.783	16.3592	18.2441	40.1809	6.91372	-29.4774	3.85329	20.8245	11.925	21.4291	1.15241	43.5804	0.535279	2.82995	0.653009	0	0	0	3315.78	290	39.6023	96.5536	0	-1308.77	0	0	0	0	39.6023	952.342	0	27.7968	62.1901	0	0	18.9116	0	0	-33.241	0	0	0
729	1.41961	25.0406	0.848417	1.67324	21.2449	0.985269	183.609	102.709	18.9357	19.8256	41.8991	5.98643	824.656	3.78598	20.4239	11.6923	20.9915	1.1758	40.9186	0.41828	2.77044	0.532596	0	0	0	3558.26	349.445	42.0165	93.2933	0	-1073.42	0	0	0	0	42.0165	929.941	0	24.8414	60.0199	0	0	16.3889	0	0	-32.0971	0	0	0
730	1.43271	20.8076	0.848294	1.68894	17.651	0.989234	160.91	90.4949	15.033	16.3714	35.1428	5.64677	380.129	3.53861	14.832	10.3172	19.1951	1.06471	38.1663	0.382472	2.55082	0.447609	0	0	0	3062.33	251.913	36.1167	80.3841	0	-1126.8	0	0	0	0	36.1167	876.077	0	21.3082	50.7417	0	0	14.9556	0	0	-27.2682	0	0	0
731	1.38834	20.8586	0.847992	1.6372	17.688	0.986697	171.453	96.2695	12.7474	16.1803	34.1498	7.8402	-947.038	3.81998	17.4358	10.216	17.8428	1.07181	42.1226	0.467813	2.7727	0.520097	0	0	0	2958.6	228.949	31.6955	71.1243	0	-1566.92	0	0	0	0	31.6955	883.769	0	24.9526	46.3636	0	0	19.1459	0	0	-27.9679	0	0	0
732	1.61927	21.9871	0.847737	1.91011	18.6393	0.977658	178.626	100.173	19.6497	21.393	41.9978	6.60173	33.2619	3.90032	18.4576	11.2431	20.3865	1.06836	41.3575	0.413522	2.86025	0.485521	0	0	0	3870.13	286.592	37.4239	88.8172	0	-1207.65	0	0	0	0	37.4239	889.121	0	25.2308	57.5965	0	0	17.1225	0	0	-32.1751	0	0	0
733	1.53511	22.0793	0.847986	1.81031	18.7229	0.969057	172.891	96.5818	18.338	17.8041	39.9703	4.40571	849.448	3.73947	18.9179	11.8388	20.4293	1.16022	36.8907	0.367571	2.72711	0.510798	0	0	0	3182.01	333.691	31.7704	89.0832	0	-762.561	0	0	0	0	31.7704	905.577	0	23.0336	59.7508	0	0	12.978	0	0	-31.8913	0	0	0
734	1.44554	24.1199	0.848425	1.70379	20.464	0.981624	180.487	100.907	18.5176	18.5998	41.0953	5.03086	722.911	3.93241	19.8716	11.7291	21.0435	1.16159	39.1763	0.500464	2.89232	0.599325	0	0	0	3334.45	331.824	39.8929	93.653	0	-902.632	0	0	0	0	39.8929	925.365	0	27.4563	60.6359	0	0	14.8595	0	0	-33.3239	0	0	0
735	1.37176	23.8403	0.84789	1.61785	20.214	0.985788	195.48	109.547	14.1682	16.8717	38.5702	7.68042	804.751	4.02819	21.4482	11.6956	21.7549	1.13296	45.4039	0.498313	2.97784	0.607423	0	0	0	3123.1	281.698	40.4619	99.0216	0	-1530.77	0	0	0	0	40.4619	988	0	28.1101	62.5517	0	0	20.4436	0	0	-34.1103	0	0	0
736	1.39768	23.6873	0.84825	1.64773	20.0927	0.982689	182.98	102.431	16.1631	16.6798	39.0302	5.27056	970.638	3.77609	19.8711	11.6075	22.1817	1.15984	39.981	0.438582	2.77229	0.643207	0	0	0	2907.41	303.204	39.1231	102.29	0	-982.51	0	0	0	0	39.1231	915.169	0	24.8888	64.3435	0	0	15.17	0	0	-33.065	0	0	0
737	1.43443	21.1639	0.847959	1.69163	17.9461	0.980296	174.947	98.3199	13.9582	17.2953	35.8014	7.97487	832.188	3.82524	16.9908	10.8668	18.306	1.01881	43.5379	0.46726	2.7808	0.52633	0	0	0	3202.49	285.437	31.0681	74.1945	0	-1585.56	0	0	0	0	31.0681	907.659	0	25.8888	49.7478	0	0	20.0474	0	0	-29.5205	0	0	0
738	1.38987	24.9013	0.847954	1.63908	21.1152	0.982686	186.41	104.784	17.5208	21.3073	40.8153	8.55454	-731.84	3.99687	17.7651	11.7792	20.5138	1.13894	45.5774	0.468951	2.94144	0.602405	0	0	0	3913.56	289.021	39.4524	89.749	0	-1663.14	0	0	0	0	39.4524	916.102	0	27.2588	58.8104	0	0	21.2363	0	0	-33.2957	0	0	0
739	1.32414	29.5989	0.848315	1.56091	25.1091	0.975413	200.071	112.073	21.1747	22.6683	46.201	6.53814	958.925	3.99558	20.6771	13.5023	24.5323	1.23871	43.9792	0.49381	2.97432	0.680097	0	0	0	3809.28	393.723	36.7113	120.952	0	-1169.01	0	0	0	0	36.7113	912.411	0	29.2357	78.0518	0	0	17.5379	0	0	-39.5379	0	0	0
740	1.52779	19.2283	0.848205	1.8012	16.3095	0.981756	164.181	92.2032	14.1248	16.5551	34.634	6.86293	25.637	3.60531	16.6227	9.90628	18.1598	0.925844	39.4188	0.462419	2.59745	0.504649	0	0	0	2855.36	266.423	27.8412	73.2367	0	-1281.45	0	0	0	0	27.8412	825.791	0	23.2539	47.0642	0	0	16.5771	0	0	-26.8052	0	0	0
741	1.34717	25.5205	0.847906	1.58882	21.639	0.986127	188.77	106.14	16.9589	18.7765	40.5475	6.98033	-30.1885	4.02155	17.7899	11.9587	23.2214	1.17928	43.9259	0.447442	2.98475	0.611157	0	0	0	3267.73	363.434	36.697	110.427	0	-1251.32	0	0	0	0	36.697	913.573	0	26.8618	68.4468	0	0	18.3843	0	0	-35.6319	0	0	0
742	1.41067	25.1745	0.847907	1.66371	21.3456	0.98108	184.435	103.342	18.8148	19.1612	41.8831	5.34791	-732.879	3.88198	19.245	11.8978	23.0432	1.12572	40.1238	0.500732	2.86732	0.656172	0	0	0	3197.95	321.753	37.0172	108.992	0	-900.23	0	0	0	0	37.0172	869.462	0	27.1128	68.1564	0	0	14.8918	0	0	-34.8836	0	0	0
743	1.32208	23.6607	0.848227	1.55865	20.0696	0.983334	173.227	97.2239	15.2335	16.8345	36.8787	6.23317	959.68	3.79162	16.8954	11.3044	20.1791	1.12098	40.1642	0.469382	2.76833	0.530479	0	0	0	2942.93	297.54	39.0031	87.3286	0	-1165.25	0	0	0	0	39.0031	876.042	0	25.3797	56.6004	0	0	16.2988	0	0	-31.1152	0	0	0
744	1.42809	21.4521	0.847887	1.68429	18.189	0.984639	177.47	99.7833	13.9745	17.4623	36.1317	8.27835	971.134	3.92379	17.1635	10.7584	18.543	1.07049	44.4623	0.465247	2.86451	0.53206	0	0	0	3294.7	269.476	30.0753	75.8261	0	-1642.25	0	0	0	0	30.0753	922.974	0	26.258	49.9338	0	0	20.9128	0	0	-29.892	0	0	0
745	1.22864	27.2207	0.848644	1.44777	23.1007	0.9836	182.832	102.513	16.5597	17.7679	39.4093	5.9952	-35.5268	3.85217	18.225	12.2259	21.9437	1.18562	41.2502	0.399796	2.83329	0.597669	0	0	0	2979.2	389.818	34.7332	100.455	0	-1099.74	0	0	0	0	34.7332	890.541	0	25.3823	64.7315	0	0	16.1508	0	0	-34.1059	0	0	0
746	1.63539	17.0071	0.848061	1.92838	14.4231	0.981532	151.583	85.1262	13.85	13.8862	32.7962	4.47938	45.2977	3.49588	14.3744	9.76829	18.1721	1.02077	34.8898	0.403119	2.50708	0.494773	0	0	0	2618.72	237.344	29.8581	73.3326	0	-848.27	0	0	0	0	29.8581	870.237	0	21.1443	46.8091	0	0	12.6067	0	0	-26.0186	0	0	0
747	1.4724	24.1882	0.848104	1.73611	20.5141	0.98378	174.605	97.7678	20.1381	20.5512	41.9934	5.30448	-25.8786	3.80162	18.2831	11.4028	20.6995	1.20276	38.6529	0.411798	2.78101	0.53231	0	0	0	3584.91	370.618	43.8803	91.1367	0	-920.306	0	0	0	0	43.8803	880.212	0	24.3169	58.6385	0	0	14.623	0	0	-31.7022	0	0	0
748	1.41698	22.8425	0.847925	1.6711	19.3688	0.972841	178.361	100.192	15.8884	19.5516	38.1723	8.14868	-835.545	3.86902	17.2526	11.4068	19.6849	1.08029	43.0677	0.463852	2.82841	0.538153	0	0	0	3342.46	288.942	39.6869	83.7353	0	-1530.51	0	0	0	0	39.6869	849.939	0	26.0822	56.0426	0	0	19.2239	0	0	-31.9814	0	0	0
749	1.54801	19.3668	0.84795	1.82559	16.422	0.976379	166.389	93.3931	14.5661	15.8204	35.3558	5.91771	965.282	3.67138	16.4371	10.6885	19.2519	1.03055	38.8394	0.366862	2.66107	0.446351	0	0	0	2942.88	225.905	32.0464	80.719	0	-1122.26	0	0	0	0	32.0464	888.209	0	21.7122	52.582	0	0	15.5196	0	0	-28.7109	0	0	0
750	1.40312	18.2717	0.847699	1.65521	15.4889	0.98919	155.799	87.86	10.8039	14.0226	30.2436	7.28319	887.417	3.62843	13.3022	9.47776	16.9129	0.974604	40.1406	0.33006	2.60651	0.486865	0	0	0	2617.8	218.357	30.5752	65.0631	0	-1513.47	0	0	0	0	30.5752	854.053	0	20.3104	41.7339	0	0	17.5844	0	0	-24.8568	0	0	0
751	1.39951	20.4028	0.847706	1.65094	17.2956	0.974491	171.343	96.5069	12.3023	17.0318	33.6839	9.13525	-102.67	3.84298	15.1961	10.7356	18.0132	1.09899	43.983	0.38594	2.79309	0.458037	0	0	0	3015.58	285.413	28.6221	72.2112	0	-1794.55	0	0	0	0	28.6221	856.615	0	23.3684	48.9338	0	0	20.8896	0	0	-29.2509	0	0	0
752	1.50693	20.5189	0.847933	1.77718	17.3987	0.98448	171.942	96.5366	14.9814	15.6961	36.4659	5.62392	936.332	3.86309	16.9303	10.8248	19.9108	1.04821	40.093	0.508142	2.82542	0.532831	0	0	0	3030.3	249.984	32.9402	85.4131	0	-1067.11	0	0	0	0	32.9402	941.732	0	26.7385	54.6918	0	0	16.1837	0	0	-30.6657	0	0	0
753	1.44389	24.338	0.848257	1.70219	20.6449	0.981359	189.089	105.978	17.7904	18.2976	41.4278	5.43993	700.068	3.95884	19.5822	12.277	23.045	1.23187	42.2286	0.197788	2.93117	0.525119	0	0	0	3309.37	407.415	45.8054	109.001	0	-1039.7	0	0	0	0	45.8054	975.476	0	24.6143	69.0806	0	0	15.8827	0	0	-26.8772	0	0	0
754	1.46438	23.5012	0.848316	1.72623	19.9365	0.980994	178.493	99.8688	18.2444	18.2792	40.5684	5.0701	671.371	3.74935	19.19	11.7486	21.0943	1.24005	39.381	0.211579	2.74096	0.512923	0	0	0	3338.75	342.478	38.7982	94.0362	0	-905.388	0	0	0	0	38.7982	936.769	0	22.5771	60.9995	0	0	14.4397	0	0	-24.6206	0	0	0
755	1.31335	23.9507	0.847993	1.54877	20.31	0.966081	177.764	99.6619	14.8893	16.8779	37.0942	6.9775	-23.69	3.7645	17.3923	12.2394	19.9653	1.22273	41.3805	0.427919	2.74401	0.525321	0	0	0	2856.24	333.788	34.8362	85.6942	0	-1239.02	0	0	0	0	34.8362	874.137	0	25.0012	59.525	0	0	17.3923	0	0	-33.154	0	0	0
756	1.18008	28.244	0.848307	1.3911	23.9596	0.98582	184.797	103.66	16.1992	17.6496	39.2902	6.45015	-24.6402	3.97893	18.0464	12.3821	21.7619	1.27271	42.522	0.217102	2.93698	0.541492	0	0	0	3032.38	347.425	37.3695	99.0677	0	-1163.28	0	0	0	0	37.3695	904.401	0	25.3944	64.1121	0	0	16.6917	0	0	-26.9061	0	0	0
757	1.53472	20.8661	0.848009	1.80979	17.6946	0.98463	165.948	93.0288	17.006	17.0696	37.7633	4.7276	48.459	3.75955	17.0255	10.5277	19.8965	1.01907	37.075	0.46299	2.73946	0.523087	0	0	0	3089.54	246.899	34.2995	85.317	0	-847.905	0	0	0	0	34.2995	869.05	0	24.8882	53.96	0	0	13.4681	0	0	-29.647	0	0	0
758	1.53371	23.1637	0.84782	1.809	19.6387	0.975646	189.756	106.265	18.1775	18.6049	41.9033	5.49013	-32.5939	4.0452	19.8992	12.5624	22.8741	1.0743	41.7396	0.449358	3.00135	0.619303	0	0	0	3602.84	350.492	34.8939	107.618	0	-1076.76	0	0	0	0	34.8939	1015.63	0	27.538	69.4924	0	0	16.4134	0	0	-37.0179	0	0	0
759	1.19492	25.2838	0.848365	1.4085	21.4498	0.992497	179.628	100.774	13.1892	15.6389	35.6121	7.25877	-56.0709	3.77469	18.6689	10.9537	20.14	1.20664	42.321	0.431817	2.75406	0.523118	0	0	0	2627.89	362.164	43.7221	87.0972	0	-1355.61	0	0	0	0	43.7221	895.985	0	24.2644	54.8614	0	0	18.2871	0	0	-29.8925	0	0	0
760	1.36449	23.5221	0.848191	1.60871	19.9512	0.984982	181.484	101.889	15.1705	16.7868	37.8401	6.32434	-855.231	3.73915	18.4071	11.3566	22.2661	1.0365	41.3866	0.422396	2.7424	0.532028	0	0	0	2942.17	239.588	40.2855	102.96	0	-1177.26	0	0	0	0	40.2855	888.885	0	23.825	63.78	0	0	16.6362	0	0	-32.4284	0	0	0
761	1.55026	19.2057	0.847939	1.82828	16.2853	0.981371	171.225	96.1801	13.7312	15.8302	35.1134	6.73843	23.367	3.78937	16.9914	10.5034	18.7798	0.991624	41.3954	0.45185	2.75497	0.522312	0	0	0	3062.41	231.146	32.1141	77.4476	0	-1360.97	0	0	0	0	32.1141	931.409	0	24.7518	50.3481	0	0	17.9845	0	0	-29.1304	0	0	0
762	1.60362	19.074	0.848255	1.89048	16.1796	0.959317	168.266	94.2001	15.0316	14.8637	36.059	4.6749	-932.008	3.52581	17.1758	11.7275	19.5711	1.11036	37.6248	0.413473	2.54318	0.508158	0	0	0	2870.34	268.292	33.4047	82.8894	0	-881.577	0	0	0	0	33.4047	952.577	0	23.1181	57.4529	0	0	14.1312	0	0	-31.0831	0	0	0
763	1.35057	29.1879	0.848204	1.59227	24.7573	0.979839	203.659	114.019	21.004	22.525	46.4751	6.88931	-56.013	4.07507	21.7791	13.3543	24.3111	1.28798	44.9941	0.496479	3.03847	0.682917	0	0	0	3952.56	407.05	41.184	119.156	0	-1234.42	0	0	0	0	41.184	963.842	0	29.3693	76.509	0	0	18.8112	0	0	-39.3201	0	0	0
764	1.46826	25.3489	0.848485	1.73045	21.5082	0.984301	193.375	108.093	19.6746	19.511	43.865	4.80658	866.328	4.2004	21.5039	12.4911	23.1992	1.1871	41.1871	0.556211	3.08808	0.680414	0	0	0	3800.25	297.572	43.8734	110.213	0	-944.045	0	0	0	0	43.8734	1024.34	0	30.4122	69.8362	0	0	15.7867	0	0	-37.2717	0	0	0
765	1.53256	21.1658	0.848142	1.80697	17.9516	0.985376	163.339	91.8017	17.8136	19.083	38.246	5.88137	744.702	3.58808	15.7565	10.2466	19.6352	1.01534	38.3931	0.185708	2.59533	0.385874	0	0	0	3290.63	252.606	34.2682	83.467	0	-1023.06	0	0	0	0	34.2682	808.647	0	20.6611	52.3586	0	0	14.3132	0	0	-21.5257	0	0	0
766	1.56974	21.3582	0.84783	1.85148	18.1081	0.981525	182.416	102.424	16.7495	19.9488	39.5443	7.92647	806.173	3.99416	18.4782	11.0653	19.5186	1.10317	44.2706	0.518436	2.93088	0.544386	0	0	0	3768.67	323.625	36.7242	82.5936	0	-1597.2	0	0	0	0	36.7242	944.32	0	27.9001	53.9553	0	0	20.4296	0	0	-31.6326	0	0	0
767	1.62888	16.5247	0.847888	1.9211	14.0111	0.985186	158.983	89.6222	11.9032	14.2167	31.7457	6.7226	608.002	3.56352	13.9926	9.55114	17.5487	1.02746	40.5011	0.383165	2.55794	0.496651	0	0	0	2804.47	253.374	26.289	69.1903	0	-1411.88	0	0	0	0	26.289	913.502	0	21.3173	44.1915	0	0	17.7025	0	0	-25.5172	0	0	0
768	1.51302	19.9082	0.848035	1.78415	16.8829	0.97861	171.934	96.4194	14.0419	15.1751	35.5193	5.94812	772.636	3.88176	17.397	10.9963	19.3118	1.08814	40.0195	0.40961	2.83591	0.479509	0	0	0	2943.67	249.556	30.6082	81.1345	0	-1173.09	0	0	0	0	30.6082	951.279	0	24.5381	53.3512	0	0	16.5294	0	0	-30.871	0	0	0
769	1.35382	26.982	0.848221	1.59606	22.8867	0.974871	189.491	106.176	19.3684	20.6393	43.065	6.5484	-28.1667	3.88366	19.3946	12.6832	22.3953	1.18586	42.6251	0.485058	2.86322	0.659854	0	0	0	3504.57	347.04	41.5011	103.879	0	-1103.21	0	0	0	0	41.5011	892.916	0	27.6319	68.3623	0	0	17.3916	0	0	-35.9263	0	0	0
770	1.65384	19.9723	0.847994	1.9503	16.9363	0.983084	171.601	96.347	17.4953	20.0347	38.9518	7.10826	39.2407	3.89994	17.125	10.5113	18.0225	1.05872	41.8616	0.498774	2.84043	0.528728	0	0	0	3956.66	229.792	34.2497	72.2938	0	-1447.43	0	0	0	0	34.2497	927.248	0	26.5327	47.7305	0	0	18.7045	0	0	-29.1254	0	0	0
771	1.46353	19.4854	0.847853	1.72616	16.5207	0.983078	156.683	88.2375	14.0581	16.7678	33.6349	6.99971	-24.2883	3.63217	13.946	9.72735	18.0493	0.973993	38.5017	0.345315	2.6188	0.442836	0	0	0	2887.09	181.745	26.161	72.5101	0	-1271.35	0	0	0	0	26.161	774.725	0	20.6716	46.2321	0	0	15.815	0	0	-26.6073	0	0	0
772	1.5552	18.0664	0.84794	1.8341	15.3192	0.980298	155.507	87.494	13.7072	15.5207	33.1355	6.38699	965.241	3.61974	14.0455	9.87186	17.3067	0.990116	38.2653	0.350714	2.60247	0.441666	0	0	0	2834.35	271.25	27.7544	67.581	0	-1200.04	0	0	0	0	27.7544	845.78	0	20.9195	44.3826	0	0	15.8182	0	0	-26.3004	0	0	0
773	1.36242	28.3295	0.84854	1.6056	24.0387	0.988792	205.731	115.068	19.7623	19.5788	45.486	5.17695	-48.6956	4.19457	23.0945	13.0728	25.5017	1.33316	43.9911	0.237346	3.10312	0.539418	0	0	0	3650.75	384.892	46.6576	129.126	0	-959.084	0	0	0	0	46.6576	1046.18	0	27.1134	79.3855	0	0	16.3413	0	0	-28.8894	0	0	0
774	1.54173	22.8917	0.847667	1.81878	19.4046	0.97352	183.162	102.513	18.726	19.7599	41.6351	5.98354	-962.931	3.97019	19.7945	11.7926	21.1076	1.04833	40.7595	0.51248	2.92409	0.60399	0	0	0	3566.41	254.805	31.4532	94.0833	0	-1084.9	0	0	0	0	31.4532	905.747	0	27.9736	61.5867	0	0	16.3865	0	0	-34.1553	0	0	0
775	1.29599	25.627	0.848213	1.52791	21.7372	0.988308	181.628	101.982	16.4613	19.563	39.1557	7.88139	-41.229	3.89293	18.1642	11.3641	20.159	1.12167	43.5254	0.419231	2.85217	0.483648	0	0	0	3454.4	302.474	43.3819	87.2031	0	-1477.6	0	0	0	0	43.3819	889.657	0	25.3751	56.1946	0	0	19.231	0	0	-31.4372	0	0	0
776	1.47883	21.2154	0.847653	1.74462	17.9833	0.979675	175.903	98.9004	15.0423	18.9516	37.0129	8.43093	32.4283	3.86252	17.071	10.6956	18.9631	1.06176	43.5211	0.433583	2.81706	0.474612	0	0	0	3343.45	258.537	33.338	78.7049	0	-1607.06	0	0	0	0	33.338	857.025	0	25.0798	51.49	0	0	19.8707	0	0	-30.007	0	0	0
777	1.70828	18.5587	0.847525	2.01561	15.7289	0.978385	167.957	94.1255	16.4067	16.8002	37.407	5.23034	27.9012	3.73471	17.7471	10.4174	19.1847	1.00387	38.3229	0.481123	2.71294	0.520757	0	0	0	3139.65	270.571	30.8988	80.2611	0	-958.65	0	0	0	0	30.8988	905.349	0	25.1176	51.6376	0	0	14.9082	0	0	-29.1052	0	0	0
778	1.46794	23.0043	0.84842	1.7302	19.5173	0.976636	179.523	100.536	17.3585	18.6314	39.8021	6.21301	-36.1888	3.90471	18.6656	11.8757	19.6126	1.14489	41.4707	0.46143	2.8574	0.542785	0	0	0	3588.69	290.903	39.0814	83.1987	0	-1203.58	0	0	0	0	39.0814	963.333	0	26.8842	56.6364	0	0	17.4543	0	0	-32.6204	0	0	0
779	1.44888	24.5876	0.848135	1.70831	20.8536	0.981685	174.844	98.0539	20.118	19.8355	42.0032	4.46952	-653.344	3.81905	16.939	11.9471	22.0634	1.18442	38.5596	0.222731	2.80686	0.511668	0	0	0	3557.6	330.733	43.5918	101.369	0	-792.69	0	0	0	0	43.5918	894.987	0	23.5484	64.7	0	0	13.1649	0	0	-25.3527	0	0	0
780	1.44702	25.2852	0.848066	1.70626	21.4435	0.973594	194.956	109.371	18.7734	22.2075	43.1431	8.39937	-65.3756	4.17181	19.6835	12.4944	21.9376	1.23066	45.7997	0.44075	3.05383	0.558536	0	0	0	3945.64	333.585	45.3328	100.334	0	-1582.49	0	0	0	0	45.3328	927.937	0	27.8905	66.13	0	0	20.7733	0	0	-36.7629	0	0	0
781	1.3805	27.1737	0.848547	1.62691	23.0582	0.986587	178.993	99.9439	21.7881	19.8501	44.2091	2.94441	823.001	3.82665	20.2374	11.8361	23.1689	1.15525	35.6896	0.550746	2.82259	0.656695	0	0	0	3246.29	338.803	42.845	110.02	0	-437.653	0	0	0	0	42.845	853.592	0	28.0947	68.0625	0	0	10.7527	0	0	-34.2372	0	0	0
782	1.58044	20.8053	0.848113	1.86348	17.6452	0.988371	184.227	103.445	15.7563	17.954	38.7703	7.14608	28.4745	3.93794	19.2614	10.6073	20.9938	1.16006	43.5189	0.5274	2.89657	0.541725	0	0	0	3342.28	323.057	35.5024	93.3249	0	-1391.2	0	0	0	0	35.5024	951.667	0	27.3875	57.5344	0	0	19.0684	0	0	-31.4615	0	0	0
783	1.60667	18.061	0.847635	1.89546	15.3092	0.97309	160.269	90.0091	14.2087	16.3738	34.234	6.46717	-785.528	3.66323	15.6036	10.0696	17.7168	1.00203	38.4363	0.418933	2.64175	0.456827	0	0	0	2863.68	287.961	26.9324	70.2441	0	-1242.55	0	0	0	0	26.9324	830.883	0	22.8309	46.5394	0	0	15.8455	0	0	-27.4455	0	0	0
784	1.52767	20.9853	0.84788	1.80175	17.793	0.984145	179.985	100.977	15.3254	16.6553	37.8103	6.08528	758.545	3.80308	18.5719	11.2307	21.0948	1.09859	41.5155	0.398525	2.78557	0.478219	0	0	0	3251.15	278.284	35.6464	94.0692	0	-1244	0	0	0	0	35.6464	980.805	0	23.8859	59.2762	0	0	17.1499	0	0	-31.722	0	0	0
785	1.50707	24.3063	0.847932	1.77735	20.6101	0.980581	194.479	108.971	18.8876	20.8981	43.2008	6.82927	-698.22	3.99087	20.8594	12.0586	22.7097	1.22584	43.9912	0.514929	2.95488	0.665633	0	0	0	3760.15	364.357	42.1572	106.358	0	-1333.33	0	0	0	0	42.1572	955.233	0	28.5833	67.2948	0	0	18.5597	0	0	-35.5507	0	0	0
786	1.34627	25.6682	0.848161	1.58729	21.7708	0.973244	188.093	105.209	17.2325	17.2266	40.7427	5.21539	-27.023	3.80717	20.1026	12.7575	22.5016	1.25621	40.8405	0.486655	2.80067	0.655827	0	0	0	2943.96	389.608	42.5036	104.695	0	-893.462	0	0	0	0	42.5036	937.181	0	27.3454	69.1794	0	0	15.5873	0	0	-35.7769	0	0	0
787	1.47161	22.9687	0.848438	1.7345	19.4875	0.973031	172.952	96.5607	18.2019	17.8184	39.8392	4.68801	798.963	3.63346	19.5811	11.5597	20.0649	1.1993	36.942	0.420168	2.63637	0.523764	0	0	0	3011.35	363.676	31.6418	86.468	0	-763.456	0	0	0	0	31.6418	871.819	0	23.8199	57.7691	0	0	13.3217	0	0	-31.0895	0	0	0
788	1.34338	24.5847	0.848128	1.58394	20.851	0.970939	182.211	102.193	16.1702	16.6047	38.9406	5.3452	-20.7268	3.84368	17.733	12.6152	22.5437	1.0872	40.7406	0.276445	2.8313	0.522278	0	0	0	2898.25	298.849	44.8405	105.016	0	-956.443	0	0	0	0	44.8405	911.253	0	24.8482	69.0552	0	0	14.9305	0	0	-26.8722	0	0	0
789	1.48756	24.588	0.848195	1.75379	20.8555	0.98091	184.848	103.484	19.9929	20.6593	43.1223	5.67749	-703.325	4.11401	19.2561	12.278	21.3775	1.20468	41.2412	0.422988	3.04586	0.543949	0	0	0	3963.5	371.654	38.5951	96.1226	0	-1092.81	0	0	0	0	38.5951	984.426	0	27.0164	63.1086	0	0	16.4508	0	0	-34.9023	0	0	0
790	1.67531	18.6498	0.847485	1.9768	15.8054	0.987224	173.394	97.5998	15.2071	18.3025	36.867	7.6188	22.9443	3.91032	16.4973	10.1367	19.0609	1.0733	43.4597	0.161188	2.85756	0.442923	0	0	0	3596.51	289.952	34.2971	79.4217	0	-1600.11	0	0	0	0	34.2971	943.497	0	23.1196	50.021	0	0	19.3101	0	0	-23.7791	0	0	0
791	1.48242	24.7613	0.847841	1.74846	20.9936	0.980959	186.584	104.859	19.9547	22.3805	43.2941	7.43551	-31.2843	4.19987	17.5365	12.0012	22.0815	1.20511	44.0666	0.185793	3.07812	0.504127	0	0	0	4043	334.836	33.6047	101.484	0	-1372.79	0	0	0	0	33.6047	907.783	0	25.6833	64.7489	0	0	18.3919	0	0	-28.076	0	0	0
792	1.30203	26.1501	0.848181	1.53509	22.18	0.984333	188.606	105.806	16.5777	18.5038	40.1426	6.77503	-30.8836	3.87551	18.9976	12.165	22.3622	1.21604	43.1931	0.48672	2.85622	0.653987	0	0	0	3296.69	310.747	41.139	103.676	0	-1288.72	0	0	0	0	41.139	929.624	0	26.9516	66.0552	0	0	18.0851	0	0	-34.4423	0	0	0
793	1.50743	18.5411	0.847529	1.77862	15.7141	0.975662	167.148	94.1341	12.1171	16.1192	32.9776	8.35623	24.9536	3.84783	15.1285	10.2309	17.5538	0.956052	42.7857	0.379529	2.79335	0.45842	0	0	0	2989.82	183.472	35.2663	69.1564	0	-1662.96	0	0	0	0	35.2663	863.732	0	23.2666	46.1657	0	0	19.8607	0	0	-28.5064	0	0	0
794	1.4275	21.9687	0.848534	1.68232	18.6412	0.980598	166.886	93.517	16.0915	15.5884	36.9584	4.14352	-24.9771	3.64192	16.79	11.2943	20.7901	1.08676	36.6235	0.198738	2.64947	0.442203	0	0	0	2819.42	302.728	35.12	91.8017	0	-757.648	0	0	0	0	35.12	900.089	0	21.2153	58.8743	0	0	12.2336	0	0	-23.3087	0	0	0
795	1.38372	23.48	0.848328	1.63111	19.9188	0.981587	178.469	99.9278	15.9951	17.1824	38.2985	5.8551	-6.68057	3.76321	18.9555	11.5942	20.6471	1.17763	40.104	0.406403	2.74875	0.531052	0	0	0	3072.09	347.44	40.2999	90.7343	0	-1137.86	0	0	0	0	40.2999	926.894	0	24.1259	59.0416	0	0	15.9742	0	0	-31.839	0	0	0
796	1.37969	23.5653	0.848181	1.62664	19.9876	0.979791	170.884	95.8463	16.9633	18.4587	38.3323	6.04112	-132.431	3.84585	16.9252	11.1481	19.9862	1.09334	39.0222	0.479328	2.81175	0.534298	0	0	0	3105.24	274.527	40.6295	85.9254	0	-1077.86	0	0	0	0	40.6295	827.62	0	26.0486	56.0498	0	0	15.2546	0	0	-31.3445	0	0	0
797	1.48214	20.8721	0.84792	1.74798	17.6979	0.980956	187.063	104.95	13.1378	15.7466	36.4839	7.32431	913.157	3.94222	19.5934	11.3778	20.268	1.04245	44.7384	0.498122	2.89401	0.595752	0	0	0	3113.45	273.312	37.7273	87.9597	0	-1578.15	0	0	0	0	37.7273	1018.92	0	27.4528	57.1443	0	0	20.4624	0	0	-32.3096	0	0	0
798	1.44204	22.6677	0.848467	1.69958	19.2328	0.98525	175.487	98.2674	16.5847	16.1841	38.5255	4.35052	-928.279	3.77601	18.5818	11.3452	21.6366	1.07964	38.046	0.449202	2.7676	0.585449	0	0	0	2924.4	343.768	36.6572	98.1417	0	-811.132	0	0	0	0	36.6572	933.996	0	25.2214	61.5375	0	0	13.4988	0	0	-32.1289	0	0	0
799	1.38137	24.2304	0.847815	1.62934	20.5429	0.979133	191.874	107.626	15.5169	18.1143	39.4795	7.61904	672.066	3.99471	19.7392	12.154	21.5935	1.18271	45.0046	0.453989	2.94862	0.555038	0	0	0	3291.61	348.354	40.1457	97.7591	0	-1480.72	0	0	0	0	40.1457	965.623	0	27.2576	63.6246	0	0	20.1103	0	0	-34.8863	0	0	0
800	1.51649	22.164	0.84814	1.78802	18.7982	0.974702	168.882	94.5143	18.4938	17.207	39.6297	3.39049	838.464	3.6097	17.666	11.4486	22.1348	1.10179	35.0178	0.381487	2.63408	0.519963	0	0	0	2932.55	260.978	34.6133	101.908	0	-554.566	0	0	0	0	34.6133	843.72	0	22.7009	64.4265	0	0	10.7935	0	0	-32.2966	0	0	0
801	1.52819	24.9814	0.848111	1.80187	21.187	0.984524	183.685	102.874	22.012	21.1386	45.0133	4.21447	407.203	3.94747	19.082	12.0886	23.676	1.19782	38.9357	0.409975	2.92713	0.609453	0	0	0	3820.61	365.673	36.5007	114.05	0	-709.424	0	0	0	0	36.5007	928.518	0	25.8309	70.6276	0	0	13.3462	0	0	-35.8394	0	0	0
802	1.46098	22.0392	0.848129	1.7226	18.6921	0.977581	170.934	95.7418	16.5914	16.6163	37.9647	4.80098	676.263	3.71976	17.5743	11.4016	20.4	1.08911	37.9007	0.417526	2.71062	0.528208	0	0	0	3018.03	276.105	30.8648	88.9085	0	-872.158	0	0	0	0	30.8648	897.804	0	24.3571	58.1027	0	0	13.8927	0	0	-31.3539	0	0	0
803	1.50654	22.0671	0.848311	1.77592	18.7197	0.982335	178.889	99.9379	16.8191	15.2282	39.1894	3.29347	6.57976	3.85764	19.9409	11.7795	22.2293	1.16061	36.9437	0.531093	2.84033	0.654833	0	0	0	2938.13	308.616	30.6047	102.649	0	-611.601	0	0	0	0	30.6047	1002.87	0	27.7088	64.8728	0	0	12.3418	0	0	-33.8485	0	0	0
804	1.35765	30.1381	0.848308	1.60043	25.5664	0.987859	191.038	106.794	24.3004	24.0985	48.2338	4.9162	-29.4312	4.10101	21.0289	12.4743	23.4374	1.25522	40.234	0.534796	3.05256	0.676114	0	0	0	4027.37	398.296	50.8698	112.139	0	-798.529	0	0	0	0	50.8698	888.668	0	30.0127	70.4221	0	0	14.5066	0	0	-36.8901	0	0	0
805	1.51701	21.9214	0.847887	1.78916	18.5868	0.988733	170.81	95.865	17.8526	17.4543	39.2208	4.36648	22.879	3.72444	17.2086	10.633	22.4411	1.0917	37.1086	0.397572	2.73173	0.528216	0	0	0	2985.41	289.04	30.7924	104.333	0	-736.339	0	0	0	0	30.7924	846.584	0	22.7287	62.6322	0	0	12.6801	0	0	-31.344	0	0	0
806	1.57906	20.0274	0.847859	1.86242	16.9804	0.979055	175.615	98.6962	15.3622	19.0201	37.2994	8.66854	740.41	3.96176	17.2629	10.5173	17.9014	1.12848	44.1234	0.43004	2.89071	0.480136	0	0	0	3508.66	295.744	36.9426	71.4636	0	-1632.66	0	0	0	0	36.9426	900.266	0	25.273	47.7503	0	0	21.0796	0	0	-29.6819	0	0	0
807	1.5053	20.3575	0.847855	1.77542	17.2602	0.981802	169.405	95.2841	14.9773	16.4347	36.1431	6.02172	687.515	3.67908	15.7959	10.7133	20.7856	1.09332	39.927	0.164075	2.68021	0.445701	0	0	0	2910.6	299.564	35.8324	91.7818	0	-1139.29	0	0	0	0	35.8324	871.894	0	20.7553	57.4885	0	0	15.3037	0	0	-22.8737	0	0	0
808	1.43984	22.5702	0.84819	1.69755	19.1438	0.989377	163.969	92.0405	17.7978	17.065	38.314	3.92374	674.744	3.60083	15.7925	10.7853	21.4449	1.1585	36.021	0.182678	2.621	0.43373	0	0	0	3033.11	268.374	40.9981	96.7285	0	-665.169	0	0	0	0	40.9981	857.344	0	20.5736	59.328	0	0	11.4576	0	0	-22.0398	0	0	0
809	1.46258	25.3159	0.848016	1.72471	21.4683	0.977186	188.346	105.711	20.0984	20.0187	43.6627	4.77585	802.608	3.99249	18.1673	12.6841	24.8807	1.20514	41.0767	0.206228	2.9748	0.523327	0	0	0	3492.24	361.072	40.3354	123.863	0	-859.125	0	0	0	0	40.3354	915.817	0	24.9032	77.2891	0	0	13.9466	0	0	-27.823	0	0	0
810	1.58401	22.3966	0.847897	1.86817	18.99	0.979003	188.597	105.803	18.2647	20.7676	41.8406	7.39012	748.938	3.97208	19.6006	11.5583	21.5674	1.16232	43.9094	0.499408	2.9296	0.603904	0	0	0	3827.74	317.416	31.8509	97.564	0	-1432.29	0	0	0	0	31.8509	938.859	0	27.4838	62.2094	0	0	19.2335	0	0	-33.9061	0	0	0
811	1.23985	27.7991	0.848171	1.46179	23.5784	0.981143	195.575	109.666	16.2069	18.1967	40.6364	7.00574	-62.6418	4.04673	19.9414	12.8364	22.9925	1.18196	44.8521	0.260834	3.00368	0.550387	0	0	0	3130.12	379.581	43.1405	108.567	0	-1312.41	0	0	0	0	43.1405	944.346	0	26.6932	70.2687	0	0	18.5035	0	0	-28.2647	0	0	0
812	1.4954	20.5705	0.848342	1.76273	17.4508	0.98983	154.365	86.74	16.9469	17.6763	36.2603	5.11807	34.4112	3.58993	14.2028	10.0168	18.3241	1.08193	36.0732	0.362841	2.58614	0.502269	0	0	0	3268.51	265.387	34.2733	74.3876	0	-963.898	0	0	0	0	34.2733	844.878	0	21.0063	47.278	0	0	13.4859	0	0	-26.5322	0	0	0
813	1.43652	22.9095	0.848359	1.69329	19.4355	0.973281	181.407	101.767	16.1257	17.6158	38.7924	6.38651	-887.773	3.77423	18.1262	11.8223	21.3447	1.13774	41.6872	0.466547	2.76366	0.644428	0	0	0	3084.07	300.441	41.7694	95.8806	0	-1162.81	0	0	0	0	41.7694	898.999	0	26.0386	62.6905	0	0	17.0047	0	0	-33.2705	0	0	0
814	1.40242	22.6119	0.847969	1.65385	19.1742	0.974622	180.372	101.414	14.8716	18.9192	37.3966	8.58614	-785.731	3.9032	17.1018	11.3368	19.9253	1.13006	44.2303	0.397858	2.85876	0.529748	0	0	0	3256.13	304.179	32.5035	85.4584	0	-1634.03	0	0	0	0	32.5035	861.535	0	24.9507	56.5891	0	0	20.0877	0	0	-32.1843	0	0	0
815	1.4225	21.8907	0.847991	1.6775	18.5631	0.981916	187.73	105.453	13.2926	16.5122	36.7217	8.27363	887.756	4.03848	18.7797	11.4694	20.1474	1.11408	45.9411	0.440942	2.97292	0.548813	0	0	0	3198.59	289.369	31.9002	87.0826	0	-1681.37	0	0	0	0	31.9002	993.055	0	26.6566	56.8845	0	0	21.8233	0	0	-32.8907	0	0	0
816	1.44156	23.8238	0.848452	1.69906	20.2134	0.989654	177.117	99.0259	18.3233	17.4303	40.478	3.99973	632.741	3.5712	20.1566	11.1154	21.9424	1.15664	37.4191	0.489194	2.60069	0.574708	0	0	0	3041.66	352.978	40.2755	100.505	0	-685.016	0	0	0	0	40.2755	910.642	0	24.4426	61.7698	0	0	12.9624	0	0	-30.6008	0	0	0
817	1.46321	21.3739	0.847992	1.7255	18.1249	0.982417	174.206	97.8461	15.1179	17.1152	36.8806	6.66557	-825.05	3.8076	16.9348	11.1091	19.479	1.09016	41.7472	0.428766	2.77581	0.473571	0	0	0	3216.2	339.903	35.8827	82.3231	0	-1340.89	0	0	0	0	35.8827	938.235	0	24.9879	53.8559	0	0	17.8131	0	0	-30.4779	0	0	0
818	1.40837	20.8967	0.848209	1.6604	17.7248	0.988689	173.952	97.6734	12.9803	14.7303	34.6969	6.35707	-754.446	3.78905	17.4282	10.6363	19.555	1.15962	41.3121	0.506473	2.76109	0.525564	0	0	0	2796	287.791	39.655	82.8979	0	-1307.14	0	0	0	0	39.655	955.617	0	25.7167	52.6399	0	0	17.7041	0	0	-29.4338	0	0	0
819	1.32849	27.7288	0.84854	1.56562	23.529	0.97045	184.139	102.954	20.363	18.3672	43.4128	3.07527	739.959	3.96377	18.6706	13.5122	24.248	1.33782	37.4897	0.260107	2.9455	0.526681	0	0	0	3030.99	448.116	45.0413	118.594	0	-459.312	0	0	0	0	45.0413	909.984	0	26.0528	77.6725	0	0	10.8135	0	0	-28.9915	0	0	0
820	1.54785	22.0718	0.84801	1.82527	18.7171	0.98185	186.542	104.452	16.9716	19.3769	40.287	7.20889	31.7055	4.2396	20.4424	11.2313	19.7989	1.15381	43.3954	0.53977	3.09163	0.559214	0	0	0	3643.25	324.297	34.053	84.5629	0	-1448.32	0	0	0	0	34.053	964.645	0	29.993	55.2869	0	0	19.2705	0	0	-33.2649	0	0	0
821	1.37975	31.1852	0.848378	1.62633	26.4568	0.98155	202.956	113.415	25.2912	23.4902	50.7175	3.66306	-40.0397	4.28745	22.0093	13.8155	26.7591	1.42331	40.6807	0.544742	3.19028	0.704877	0	0	0	3880.1	540.346	44.0124	139.866	0	-541.801	0	0	0	0	44.0124	946.073	0	31.9007	87.2374	0	0	13.3367	0	0	-43.0365	0	0	0
822	1.45639	22.8417	0.848011	1.71742	19.37	0.983622	180.314	100.981	16.687	16.8246	39.2288	5.02724	850.999	3.92734	18.9806	11.5479	21.5847	1.22265	39.6789	0.544318	2.89265	0.60187	0	0	0	3076.16	337.305	39.8597	97.7154	0	-940.794	0	0	0	0	39.8597	950.933	0	28.3071	61.9395	0	0	15.0944	0	0	-33.3509	0	0	0
823	1.28752	26.6228	0.848337	1.51769	22.5851	0.9871	177.976	99.6974	18.1451	18.7064	40.4052	5.41331	-29.4306	3.85467	18.2591	11.7366	21.2984	1.21708	39.431	0.478007	2.82996	0.592561	0	0	0	3180.61	344.018	48.4879	95.5866	0	-942.368	0	0	0	0	48.4879	877.978	0	26.3793	61.0155	0	0	14.973	0	0	-32.6852	0	0	0
824	1.50234	24.9086	0.847935	1.77177	21.1209	0.980131	194.293	108.778	19.8326	21.5533	44.1322	6.54702	35.0449	4.1124	21.022	12.3499	22.3632	1.16627	43.6449	0.445591	3.05284	0.620847	0	0	0	4059.81	319.622	39.7887	103.646	0	-1309.9	0	0	0	0	39.7887	981.26	0	27.9772	66.9935	0	0	18.3552	0	0	-36.4572	0	0	0
825	1.60816	19.0857	0.847864	1.89672	16.182	0.98469	159.502	89.3282	16.2478	14.7267	36.2002	3.08877	996.167	3.51094	16.7357	10.4181	20.5694	0.988045	33.9635	0.17827	2.53932	0.424959	0	0	0	2781.62	219.769	36.4437	90.2094	0	-531.793	0	0	0	0	36.4437	898.928	0	19.6457	55.8398	0	0	10.1765	0	0	-21.1584	0	0	0
826	1.3804	25.7873	0.84814	1.62756	21.8712	0.987403	186.195	104.291	18.6792	17.5903	41.9704	3.94751	-35.8355	3.96615	19.6624	11.9789	24.8402	1.14756	38.6392	0.489761	2.95267	0.613963	0	0	0	3002.43	300.157	38.9389	123.589	0	-643.694	0	0	0	0	38.9389	902.367	0	27.121	74.7186	0	0	12.8072	0	0	-36.6401	0	0	0
827	1.54568	21.2231	0.847749	1.82328	17.9919	0.981033	160.415	90.0868	18.6194	20.0812	38.6956	6.0875	-808.329	3.66476	15.1995	10.4809	18.3771	1.04447	37.8285	0.385588	2.64841	0.45767	0	0	0	3517.45	289.597	32.7577	74.6921	0	-1072.6	0	0	0	0	32.7577	815.054	0	22.4264	49.1011	0	0	14.9118	0	0	-28.0663	0	0	0
828	1.59485	22.0012	0.847906	1.88093	18.6549	0.98519	176.071	99.0815	19.3568	20.4936	41.3827	5.90474	749.241	3.76585	16.3094	11.041	22.3269	1.135	41.0844	0.204386	2.7651	0.449508	0	0	0	3618.44	362.908	39.483	103.436	0	-1070.74	0	0	0	0	39.483	876.532	0	22.6825	63.4823	0	0	15.4372	0	0	-23.7737	0	0	0
829	1.42771	26.1703	0.848218	1.68318	22.1981	0.979029	198.028	110.788	19.286	19.4137	44.0494	5.50474	-28.638	4.10899	21.5883	12.8665	24.1608	1.24466	42.5593	0.512615	3.06534	0.681512	0	0	0	3486.85	370.463	38.8864	117.926	0	-970.023	0	0	0	0	38.8864	981.895	0	29.5479	74.9072	0	0	16.5743	0	0	-38.7596	0	0	0
830	1.49465	21.8278	0.847976	1.76261	18.5094	0.961094	184.034	103.347	15.4836	16.7261	38.474	6.3434	828.195	3.87887	17.4632	12.3739	22.6032	1.09443	42.0261	0.445139	2.86093	0.601378	0	0	0	2936.33	301.324	41.0052	105.437	0	-1130.88	0	0	0	0	41.0052	913.767	0	26.3472	69.3746	0	0	16.9178	0	0	-36.3895	0	0	0
831	1.32598	23.2915	0.847726	1.56416	19.7448	0.97931	175.61	98.9118	14.5043	20.1973	36.4316	10.0693	-25.7359	3.94362	15.556	10.9796	18.1881	1.14981	45.3456	0.398516	2.87802	0.472513	0	0	0	3418.87	314.767	36.958	73.3815	0	-1898.26	0	0	0	0	36.958	826.41	0	24.8118	49.6696	0	0	22.0616	0	0	-30.3511	0	0	0
832	1.55021	22.9749	0.848014	1.82805	19.483	0.971278	191.932	107.474	18.0081	18.6406	41.9992	5.96288	33.7356	3.91873	20.3425	12.6656	22.5787	1.16817	42.8897	0.416406	2.89383	0.600014	0	0	0	3563.78	369.445	41.7613	105.288	0	-1118.48	0	0	0	0	41.7613	1018.63	0	26.3981	69.2627	0	0	17.4511	0	0	-36.4839	0	0	0
833	1.38499	24.6218	0.848007	1.63322	20.8794	0.985346	181.962	102.145	17.4679	20.2411	40.2129	7.65294	-26.6163	3.95552	18.2836	11.3103	20.3371	1.14301	43.162	0.50533	2.90563	0.542089	0	0	0	3594.19	273.257	32.1008	88.4743	0	-1406.21	0	0	0	0	32.1008	880.653	0	27.2846	56.9932	0	0	19.0467	0	0	-32.0999	0	0	0
834	1.25534	29.3036	0.848303	1.47982	24.8583	0.982819	196.169	109.754	18.8376	19.5223	43.3641	5.94378	-24.871	4.05664	21.0466	13.1642	23.2349	1.26462	43.1812	0.247841	3.01397	0.54424	0	0	0	3387.5	419.592	51.9888	110.49	0	-1055.15	0	0	0	0	51.9888	964.216	0	26.7589	71.5906	0	0	16.5595	0	0	-28.6573	0	0	0
835	1.53442	20.2104	0.84773	1.81003	17.1329	0.974927	183.578	103.245	13.665	16.2408	36.5814	7.58086	36.9484	3.92821	17.6275	11.2576	21.2915	1.14078	44.152	0.466921	2.89084	0.489348	0	0	0	2936.1	307.509	36.0208	95.4818	0	-1444.46	0	0	0	0	36.0208	931.164	0	26.3083	60.9927	0	0	19.6358	0	0	-33.2204	0	0	0
836	1.37372	25.4478	0.848002	1.61995	21.5798	0.976412	193.004	108.262	17.1102	20.0003	41.2242	7.95839	-26.7801	4.04067	19.2737	12.6417	21.3266	1.26711	45.6074	0.506027	2.98452	0.613985	0	0	0	3725.12	346.777	40.1212	95.7161	0	-1556.45	0	0	0	0	40.1212	974.8	0	28.8906	64.2858	0	0	20.942	0	0	-35.8527	0	0	0
837	1.49196	23.7795	0.848334	1.7587	20.1729	0.984451	181.568	101.866	19.106	18.5618	41.821	4.19235	801.709	3.82738	18.0488	11.9268	24.1952	1.08445	38.932	0.417482	2.83197	0.601615	0	0	0	3353.28	358.771	37.9043	118.269	0	-779.701	0	0	0	0	37.9043	933.463	0	24.8462	72.4441	0	0	13.2947	0	0	-35.3931	0	0	0
838	1.77791	15.8658	0.847848	2.09697	13.4518	0.982028	155.611	87.566	13.8265	14.6679	33.2703	5.13787	29.7155	3.54283	14.4986	9.47663	18.7443	0.895882	36.9588	0.398739	2.55058	0.499519	0	0	0	2842.75	193.785	26.218	77.232	0	-1034.98	0	0	0	0	26.218	877.314	0	21.404	48.0955	0	0	14.0484	0	0	-26.3395	0	0	0
839	1.42296	20.3496	0.847565	1.67888	17.2476	0.988241	167.162	93.9297	13.2893	15.8176	34.1645	7.13584	-47.3264	3.8132	16.5548	9.89055	18.2947	1.0068	40.5344	0.491633	2.77077	0.572813	0	0	0	2760.15	235.779	32.713	74.1732	0	-1315.86	0	0	0	0	32.713	840.227	0	25.299	47.0195	0	0	17.4162	0	0	-27.7342	0	0	0
840	1.41631	21.3298	0.848052	1.67008	18.0888	0.977834	169.084	94.8707	14.4976	16.253	35.6224	6.33831	-197.715	3.74158	16.9026	10.8696	19.4146	1.03236	39.383	0.354349	2.72051	0.452145	0	0	0	2827.17	253.418	35.9948	81.8657	0	-1170.52	0	0	0	0	35.9948	852.471	0	22.0966	53.4983	0	0	15.7982	0	0	-29.4455	0	0	0
841	1.25374	25.3804	0.847967	1.47853	21.5217	0.981428	191.19	107.23	13.6635	17.5846	37.5256	8.82484	-27.0546	4.0427	19.6933	11.9931	19.9953	1.28253	46.2593	0.436915	2.97511	0.551765	0	0	0	3117.87	345.601	37.9734	85.9745	0	-1727.09	0	0	0	0	37.9734	944.245	0	27.2632	57.5657	0	0	21.984	0	0	-33.5379	0	0	0
842	1.40688	26.6805	0.848209	1.65865	22.6307	0.976411	191.679	107.384	20.274	20.1811	44.2538	4.92571	26.7505	4.00113	19.5057	13.0801	24.2641	1.23272	41.561	0.237094	2.97661	0.525651	0	0	0	3617.85	323.052	46.9017	118.763	0	-879.182	0	0	0	0	46.9017	945.439	0	25.9654	75.9851	0	0	14.5052	0	0	-28.4372	0	0	0
843	1.57445	19.7399	0.848111	1.85642	16.7416	0.97957	173.06	97.1817	15.0257	16.6673	36.6455	6.21864	21.6579	3.7164	17.2373	10.8391	20.0077	1.1189	40.9427	0.211962	2.7046	0.403056	0	0	0	3147.36	304.01	31.542	86.0891	0	-1260.57	0	0	0	0	31.542	932.841	0	22.1463	55.2788	0	0	16.5387	0	0	-23.4018	0	0	0
844	1.41397	25.3214	0.848383	1.66667	21.4823	0.982822	184.581	103.419	19.1151	19.7911	42.2024	5.70312	-26.5981	3.8854	19.3963	11.8055	22.399	1.11959	40.7534	0.53834	2.8648	0.656315	0	0	0	3394.22	329.76	34.9458	103.962	0	-986.037	0	0	0	0	34.9458	886.226	0	27.8077	65.5961	0	0	15.8682	0	0	-34.173	0	0	0
845	1.33909	22.0409	0.848194	1.57876	18.6949	0.976398	171.543	96.1462	13.3747	14.3211	34.7972	5.64957	776.583	3.64819	17.3373	11.3676	19.8446	1.14533	39.1182	0.463375	2.64675	0.574729	0	0	0	2477.33	317.576	34.7201	84.9012	0	-1056.47	0	0	0	0	34.7201	893.406	0	24.6685	56.2398	0	0	15.401	0	0	-30.5586	0	0	0
846	1.6502	19.0111	0.848073	1.94583	16.1228	0.979152	165.185	92.4897	16.3344	16.0435	36.9923	4.41764	38.798	3.634	17.7505	10.4239	19.9225	1.02069	36.1421	0.446926	2.63569	0.513382	0	0	0	2932.35	238.677	34.1494	85.4914	0	-787.711	0	0	0	0	34.1494	882.843	0	23.3333	54.1659	0	0	12.913	0	0	-29.0996	0	0	0
847	1.39283	28.2442	0.848317	1.64188	23.9601	0.977685	191.713	107.021	22.3663	19.8103	46.3735	2.57046	-47.5864	3.97449	21.2779	13.5606	25.4799	1.1908	37.754	0.28928	2.96504	0.529399	0	0	0	3470.87	387.022	48.0264	128.875	0	-378.719	0	0	0	0	48.0264	959.497	0	26.5347	81.5967	0	0	10.6331	0	0	-28.7268	0	0	0
848	1.37789	29.3949	0.848169	1.62454	24.9318	0.983761	201.507	112.488	22.5268	20.5473	47.7533	3.29178	-612.372	4.17847	22.8744	13.5194	26.5569	1.34245	39.7023	0.52155	3.09907	0.693462	0	0	0	3581.93	425.583	41.181	138.123	0	-531.482	0	0	0	0	41.181	984.664	0	30.0102	85.1503	0	0	12.7686	0	0	-41.522	0	0	0
849	1.76034	17.796	0.8481	2.07562	15.0928	0.977996	157.833	88.4512	17.1879	16.0932	36.9379	3.44502	44.5657	3.50019	15.7978	10.6109	19.783	1.05238	34.3603	0.371044	2.52384	0.451729	0	0	0	3175.76	340.058	32.0497	84.4823	0	-659.943	0	0	0	0	32.0497	943.753	0	21.2644	54.208	0	0	11.3251	0	0	-28.528	0	0	0
850	1.60537	19.9087	0.848177	1.89273	16.8861	0.98573	162.281	90.9198	17.3768	16.5271	37.6818	3.62846	-20.2823	3.55671	16.7816	10.4316	20.5483	1.09896	34.884	0.475707	2.57704	0.56584	0	0	0	3052.42	258.894	34.8007	90.0589	0	-668.822	0	0	0	0	34.8007	884.014	0	23.5315	55.8688	0	0	11.514	0	0	-28.7897	0	0	0
851	1.37587	26.4948	0.848232	1.62205	22.4737	0.990045	190.466	106.654	19.1598	20.9913	42.9758	6.78285	-39.809	3.89083	21.1684	11.5754	21.8725	1.16059	42.9953	0.526658	2.86486	0.599008	0	0	0	3710.32	298.567	43.5044	99.9499	0	-1243.67	0	0	0	0	43.5044	916.639	0	27.5941	62.4837	0	0	18.0996	0	0	-32.9215	0	0	0
852	1.47694	19.7097	0.847465	1.74278	16.7033	0.984409	170.881	96.4547	13.0234	18.2886	34.3497	10.1217	900.966	3.91664	14.6136	10.007	17.3589	1.05132	45.7701	0.417444	2.84891	0.470766	0	0	0	3319.73	271.574	29.7636	67.9095	0	-1912.01	0	0	0	0	29.7636	855.917	0	24.3006	44.5644	0	0	23.0224	0	0	-28.0446	0	0	0
853	1.52463	19.4886	0.848135	1.79763	16.529	0.97835	162.6	91.4919	14.7178	17.0111	35.0333	6.77127	964.141	3.60015	14.6271	10.46	18.5512	1.12764	39.7476	0.34462	2.59638	0.437171	0	0	0	3094.69	285.902	32.6147	75.8872	0	-1307.59	0	0	0	0	32.6147	859.529	0	20.7857	49.7442	0	0	16.594	0	0	-27.4661	0	0	0
854	1.42347	24.0244	0.847619	1.67938	20.3635	0.98152	185.463	104.135	17.1684	20.4237	40.346	8.35648	814.398	4.03641	18.5589	11.4875	20.5234	1.1419	44.4578	0.411256	2.9743	0.543798	0	0	0	3605.95	295.679	38.0048	89.8174	0	-1510.12	0	0	0	0	38.0048	891.422	0	26.2266	58.2065	0	0	19.9882	0	0	-33.2156	0	0	0
855	1.30479	26.926	0.848303	1.53812	22.8414	0.990768	191.554	107.63	17.4768	20.7245	41.4156	8.28243	-20.9951	4.30555	18.7351	11.6811	21.7143	1.28281	45.7759	0.459672	3.16185	0.513257	0	0	0	3676.28	374.793	39.3564	98.7264	0	-1558.46	0	0	0	0	39.3564	926.466	0	28.6854	62.0302	0	0	20.782	0	0	-35.1427	0	0	0
856	1.40701	23.8601	0.848172	1.65888	20.2374	0.972261	177.387	99.4153	17.4058	19.6572	39.5809	6.9136	6.62146	3.65663	18.1847	11.6812	20.0985	1.16656	40.9397	0.452545	2.65581	0.579691	0	0	0	3235.63	382.729	34.2608	86.7016	0	-1248.63	0	0	0	0	34.2608	845.348	0	24.6803	58.1286	0	0	17.0017	0	0	-31.4512	0	0	0
857	1.54925	20.5495	0.848133	1.82667	17.4287	0.985302	174.782	98.2315	15.6956	16.9013	37.5371	5.84939	828.387	3.79903	16.918	10.8418	21.4489	1.08315	40.4091	0.416038	2.7852	0.530347	0	0	0	3238.13	202.207	39.179	96.7307	0	-1147.09	0	0	0	0	39.179	925.034	0	23.9502	59.7571	0	0	15.9994	0	0	-31.4472	0	0	0
858	1.46417	24.2173	0.847991	1.72664	20.5361	0.974139	187.118	104.965	18.4155	18.5556	41.8145	5.18105	943.085	4.06204	17.9058	12.854	23.3334	1.29175	41.7225	0.236611	3.01923	0.540183	0	0	0	3438.83	415.05	42.1844	111.234	0	-973.492	0	0	0	0	42.1844	984.713	0	26.0158	72.2532	0	0	15.3969	0	0	-28.7678	0	0	0
859	1.4336	22.3272	0.8481	1.69037	18.9357	0.98864	162.035	90.7629	17.4679	18.0533	37.7412	5.10154	-932.333	3.68629	16.8303	10.3502	18.6048	1.11605	36.5289	0.46592	2.66814	0.512248	0	0	0	3172.53	286.679	34.1062	76.2833	0	-924.253	0	0	0	0	34.1062	840.247	0	24.115	48.8698	0	0	13.6691	0	0	-27.7609	0	0	0
860	1.2148	29.1876	0.848297	1.43205	24.7598	0.979232	185.758	103.975	18.5663	18.7995	41.798	5.2567	-52.6062	3.95479	18.7073	13.1636	22.4021	1.24721	40.5232	0.439718	2.9223	0.61444	0	0	0	3277.82	331.275	46.6889	103.94	0	-919.17	0	0	0	0	46.6889	918.062	0	27.4496	69.0803	0	0	15.2585	0	0	-36.763	0	0	0
861	1.45493	20.64	0.848378	1.71496	17.5105	0.978392	158.274	88.9491	15.6114	16.5161	35.3967	5.56875	32.4424	3.45903	14.4256	10.7416	18.4991	1.0578	37.7186	0.186203	2.47927	0.381888	0	0	0	2960.61	314.357	34.1887	75.5235	0	-1007.31	0	0	0	0	34.1887	851.953	0	19.5217	50.3601	0	0	14.1954	0	0	-21.3828	0	0	0
862	1.37319	25.9008	0.848217	1.61892	21.9695	0.976724	188.32	105.423	18.3849	18.9017	41.9313	5.66231	968.723	3.90923	19.9325	12.6314	22.415	1.12428	41.7573	0.241298	2.88461	0.527805	0	0	0	3418.55	288.697	36.0403	104.041	0	-1009.82	0	0	0	0	36.0403	938.306	0	25.1063	68.081	0	0	15.7032	0	0	-27.1496	0	0	0
863	1.44608	26.3488	0.848216	1.70484	22.3495	0.980417	199.109	111.544	20.0241	22.2238	44.9206	7.65936	6.58004	4.19935	21.1211	12.6977	22.2608	1.20688	45.8478	0.507786	3.07919	0.623035	0	0	0	4161.12	363.308	49.5873	102.844	0	-1420.56	0	0	0	0	49.5873	996.797	0	29.6968	67.4737	0	0	20.6741	0	0	-37.0641	0	0	0
864	1.26743	28.941	0.84835	1.49399	24.5521	0.987881	185.847	103.856	19.9817	19.1713	43.2376	4.37338	-40.8363	3.91143	20.8074	12.1618	22.7702	1.13274	38.978	0.54402	2.8895	0.66047	0	0	0	3174.05	327.932	38.7208	106.871	0	-681.085	0	0	0	0	38.7208	877.546	0	28.7173	67.1999	0	0	13.7471	0	0	-34.7096	0	0	0
865	1.41944	25.9988	0.847969	1.67392	22.0462	0.98739	198.458	111.506	18.7129	19.6738	43.52	6.12642	25.8818	4.20894	19.4002	12.5843	25.0305	1.11183	45.2751	0.240691	3.11081	0.543771	0	0	0	3749.05	305.543	44.1648	125.153	0	-1171.52	0	0	0	0	44.1648	1004.4	0	27.4582	76.7343	0	0	17.8137	0	0	-28.5248	0	0	0
866	1.37455	26.3272	0.84823	1.62049	22.3315	0.98739	190.898	107.046	18.7893	17.6001	42.6629	3.87449	-777.092	3.94625	19.0422	12.777	25.7278	1.23836	40.3159	0.435934	2.9438	0.618606	0	0	0	3257.75	358.444	48.2036	131.034	0	-686.443	0	0	0	0	48.2036	997.69	0	26.8448	79.9556	0	0	13.5453	0	0	-38.3592	0	0	0
867	1.45022	18.684	0.847944	1.71028	15.843	0.988726	154.642	86.9688	12.6397	13.7622	31.9548	5.61305	886.056	3.60284	14.246	9.70178	17.7531	0.979109	37.2087	0.385682	2.59216	0.49949	0	0	0	2540.07	254.467	32.652	70.553	0	-1075.15	0	0	0	0	32.652	865.577	0	21.4732	44.8634	0	0	14.6825	0	0	-25.8841	0	0	0
868	1.4497	21.4912	0.848065	1.70943	18.226	0.985053	169.934	95.2397	15.4975	15.7707	36.7378	4.87342	5.06136	3.70479	17.5962	10.8095	20.2625	1.14759	38.0207	0.479868	2.69719	0.5214	0	0	0	2827.31	281.345	36.8512	87.9662	0	-914.394	0	0	0	0	36.8512	893.853	0	25.0889	55.5897	0	0	14.1391	0	0	-29.9092	0	0	0
869	1.52584	23.1186	0.848333	1.79864	19.6123	0.986346	177.843	99.7051	19.3309	19.2881	41.5822	4.86879	799.731	3.74039	18.4543	11.2775	22.3831	1.10895	38.9884	0.423195	2.74447	0.584737	0	0	0	3508.15	275.434	37.1853	103.871	0	-857.489	0	0	0	0	37.1853	903.572	0	24.0955	64.0597	0	0	14.1769	0	0	-32.362	0	0	0
870	1.38322	24.7324	0.848195	1.63078	20.9779	0.986968	188.747	105.791	16.7494	19.043	40.333	7.13798	-23.1836	3.91447	20.1478	11.6213	21.2876	1.19737	43.6286	0.516064	2.87956	0.598085	0	0	0	3451.15	349.354	42.7654	95.5023	0	-1394.34	0	0	0	0	42.7654	951.339	0	27.4802	60.7857	0	0	19.0446	0	0	-32.8964	0	0	0
871	1.43698	26.0146	0.847975	1.69459	22.0597	0.976316	185.063	103.658	20.9217	21.5338	44.0842	5.69782	-718.116	4.0575	18.7214	12.509	22.0914	1.23099	40.9279	0.498988	3.00496	0.616109	0	0	0	3729.86	416.126	37.402	101.532	0	-991.362	0	0	0	0	37.402	904.532	0	28.9248	66.5118	0	0	15.8882	0	0	-36.3573	0	0	0
872	1.49457	20.2683	0.847978	1.76251	17.187	0.986579	168.749	94.8254	14.6377	15.2919	35.723	5.34102	894.27	3.70379	16.24	10.5304	21.0821	1.12176	38.5271	0.394782	2.70316	0.522269	0	0	0	2712.96	315.473	34.0373	93.9911	0	-991.938	0	0	0	0	34.0373	887.656	0	22.5508	57.6918	0	0	14.5383	0	0	-30.097	0	0	0
873	1.41744	27.7582	0.848177	1.67116	23.5439	0.971714	196.938	110.167	21.7392	20.2878	46.3886	3.77641	977.652	4.10306	20.2857	14.095	25.8862	1.31236	40.6516	0.220087	3.07527	0.537438	0	0	0	3755.73	338.487	46.0117	132.273	0	-639.071	0	0	0	0	46.0117	997.702	0	26.2721	85.2915	0	0	12.8805	0	0	-30.7755	0	0	0
874	1.41401	25.3447	0.848456	1.66657	21.5039	0.987451	189.915	106.129	18.487	17.2343	42.2389	3.76612	-121.076	3.85989	21.5358	12.232	24.6531	1.22736	38.6468	0.450687	2.86287	0.660722	0	0	0	3035.12	437.143	39.1844	122.03	0	-674.526	0	0	0	0	39.1844	983.974	0	25.6985	74.5212	0	0	12.911	0	0	-36.1536	0	0	0
875	1.42035	24.5803	0.848193	1.67457	20.8488	0.984323	167.743	93.8744	20.1578	20.3239	41.1613	4.8784	217.274	3.69763	17.651	11.2012	20.0524	1.11052	36.6299	0.374253	2.6894	0.468198	0	0	0	3461.69	333.607	38.5825	86.4242	0	-830.603	0	0	0	0	38.5825	836.486	0	22.8298	55.7645	0	0	13.0652	0	0	-30.232	0	0	0
876	1.54013	20.292	0.848025	1.81614	17.2081	0.987905	171.848	96.5417	15.3798	16.7078	36.8532	5.86362	6.60627	3.69186	17.2107	10.4318	20.7649	1.05062	39.842	0.393453	2.69065	0.465646	0	0	0	3043.44	308.355	36.7711	91.6526	0	-1150.43	0	0	0	0	36.7711	904.061	0	22.6677	56.3253	0	0	15.7313	0	0	-29.605	0	0	0
877	1.50117	23.2214	0.848226	1.76977	19.697	0.983693	180.491	101.021	18.5192	18.152	41.0965	4.55342	-924.243	3.87751	19.2765	11.7055	21.963	1.1427	39.0788	0.472375	2.85453	0.65022	0	0	0	3372.77	343.566	37.2737	100.607	0	-839.862	0	0	0	0	37.2737	956.773	0	26.4546	63.7579	0	0	14.3423	0	0	-33.5524	0	0	0
878	1.36002	26.5537	0.848223	1.60337	22.5235	0.98163	195.636	109.525	18.1199	18.1647	42.5754	5.35179	-24.5379	3.98246	21.1272	12.6977	24.4319	1.2398	42.3246	0.236255	2.96265	0.522633	0	0	0	3186.03	341.392	37.6837	120.173	0	-927.847	0	0	0	0	37.6837	956.225	0	25.4508	75.2766	0	0	15.3733	0	0	-27.5737	0	0	0
879	1.52344	20.3389	0.848099	1.7963	17.2494	0.972992	185.688	104.279	13.3558	15.1087	36.5348	6.69156	-686.002	3.97828	18.1679	11.7726	21.4244	1.18475	43.7002	0.510586	2.93349	0.607071	0	0	0	2897.9	322.39	35.6118	96.4538	0	-1369.45	0	0	0	0	35.6118	1005.97	0	28.2759	62.7886	0	0	18.93	0	0	-34.4951	0	0	0
880	1.45827	23.4888	0.848135	1.71939	19.9217	0.983747	168.252	94.1914	19.327	19.5899	40.3863	4.99021	699.644	3.67723	17.666	11.0792	19.7227	1.10791	37.3216	0.427447	2.66983	0.519374	0	0	0	3428.17	327.065	33.1502	84.0678	0	-876.508	0	0	0	0	33.1502	856.691	0	24.0037	54.5613	0	0	13.6965	0	0	-29.7901	0	0	0
881	1.42221	24.4499	0.848253	1.67663	20.7397	0.986776	179.898	100.871	18.4927	19.8556	40.9935	6.04294	-891.945	4.02496	18.2651	11.4492	20.8476	1.20406	41.0891	0.475923	2.96753	0.547535	0	0	0	3634.07	323.91	40.0166	92.224	0	-1166.89	0	0	0	0	40.0166	920.158	0	27.5772	59.0521	0	0	16.5428	0	0	-33.0468	0	0	0
882	1.40049	25.5524	0.848017	1.65148	21.6689	0.987406	177.779	99.9618	19.9555	21.738	42.1993	6.79982	-774.07	3.91372	16.7356	11.2149	21.6823	1.14374	41.7173	0.200037	2.88218	0.472039	0	0	0	3600.5	331.88	31.4025	98.4898	0	-1127.71	0	0	0	0	31.4025	819.356	0	23.985	61.1861	0	0	16.2974	0	0	-25.0168	0	0	0
883	1.40231	24.0538	0.848162	1.65335	20.4016	0.989	168.626	94.792	18.6738	20.826	39.7693	6.53747	61.1234	3.7576	15.8366	10.7603	19.7597	1.1239	40.225	0.182057	2.73668	0.410132	0	0	0	3655.72	276.431	37.8748	84.3536	0	-1222.36	0	0	0	0	37.8748	832.588	0	22.1029	53.5182	0	0	15.8876	0	0	-23.2038	0	0	0
884	1.50618	25.5365	0.848215	1.77571	21.6604	0.979297	203.846	114.179	19.8563	20.0505	45.3453	5.68137	844.098	4.22248	21.7094	13.0742	25.1432	1.20071	44.4367	0.576623	3.12285	0.693005	0	0	0	3774.67	379.109	41.0812	126.044	0	-1036.1	0	0	0	0	41.0812	1034.4	0	31.6936	79.2351	0	0	17.8717	0	0	-40.2731	0	0	0
885	1.41989	24.0944	0.848379	1.67366	20.4412	0.981262	184.076	103.168	17.3135	17.557	40.3259	5.03506	950.705	3.83804	19.0416	11.9172	23.1092	1.12484	40.1221	0.52827	2.83149	0.655488	0	0	0	3061.02	328.546	40.7094	109.513	0	-925.637	0	0	0	0	40.7094	916.031	0	27.3401	68.5284	0	0	14.9587	0	0	-34.7183	0	0	0
886	1.59288	21.3668	0.848281	1.87777	18.125	0.983093	169.285	94.8483	18.9354	17.8026	40.122	3.50947	24.1961	3.54565	17.4332	11.1213	22.3001	1.13834	35.73	0.426178	2.58254	0.570994	0	0	0	3190.2	340.575	35.5308	103.222	0	-620.605	0	0	0	0	35.5308	894.418	0	22.5663	63.6645	0	0	11.565	0	0	-31.1575	0	0	0
887	1.53154	20.7301	0.848047	1.80596	17.5801	0.977204	157.071	88.2016	17.7805	18.0812	37.4377	5.00715	-838.335	3.62345	14.8021	10.4473	19.2014	0.974684	35.9358	0.198497	2.62104	0.397394	0	0	0	3044.19	232.546	29.3621	80.3722	0	-804.599	0	0	0	0	29.3621	776.493	0	21.086	51.8218	0	0	12.3702	0	0	-22.296	0	0	0
888	1.30997	28.354	0.848288	1.54425	24.0523	0.981509	198.89	111.611	18.9266	21.9252	43.7857	8.09259	-41.1276	4.25186	19.3316	13.241	22.3351	1.37332	47.1766	0.259943	3.12293	0.51879	0	0	0	4118.66	417.539	48.26	103.416	0	-1612.98	0	0	0	0	48.26	1005.38	0	28.0415	68.8411	0	0	21.1923	0	0	-30.0096	0	0	0
889	1.26194	29.2962	0.848564	1.48715	24.8597	0.987353	185.37	103.576	20.3645	19.241	43.5678	3.78032	-917.442	4.0041	20.3165	12.4751	23.8063	1.23419	37.7268	0.423119	2.97524	0.615007	0	0	0	3245.76	307.733	41.0244	115.107	0	-625.765	0	0	0	0	41.0244	888.38	0	26.8386	71.7185	0	0	12.0852	0	0	-36.6273	0	0	0
890	1.39163	26.5631	0.848188	1.64072	22.5305	0.98318	203.882	114.048	18.1015	18.6369	43.5825	5.62608	944.168	4.20803	22.6184	13.056	24.2162	1.19904	44.3757	0.581392	3.10305	0.690258	0	0	0	3523.22	379.364	47.1191	118.392	0	-1129.2	0	0	0	0	47.1191	1056.51	0	32.0407	75.1445	0	0	18.0295	0	0	-39.0444	0	0	0
891	1.49875	21.5179	0.84819	1.76701	18.2512	0.988829	178.991	100.547	15.6618	17.5832	38.0222	6.66721	995.833	3.83071	17.7672	11.0191	19.9211	1.10817	43.0365	0.533063	2.79864	0.532858	0	0	0	3546.05	281.099	43.3086	85.4963	0	-1396.39	0	0	0	0	43.3086	997.213	0	27.1668	54.4678	0	0	18.982	0	0	-30.3886	0	0	0
892	1.40014	25.5137	0.847805	1.65149	21.6307	0.982175	191.382	107.443	18.2139	20.6499	42.1356	7.48793	843.074	4.05436	19.0402	12.1688	22.3799	1.19458	44.8447	0.213854	3.0048	0.541618	0	0	0	3742.48	305.698	33.7737	103.794	0	-1401.04	0	0	0	0	33.7737	930.535	0	25.5859	66.3071	0	0	18.9274	0	0	-27.4773	0	0	0
893	1.425	20.5972	0.84771	1.681	17.4604	0.97969	164.558	92.6261	14.0689	17.5401	34.6238	8.02423	767.232	3.80404	14.8837	10.2826	18.0834	1.00259	41.0115	0.342176	2.76139	0.454788	0	0	0	3021.78	220.492	29.6682	72.7037	0	-1450.28	0	0	0	0	29.6682	803.135	0	21.8994	47.7093	0	0	17.9006	0	0	-28.1728	0	0	0
894	1.45946	23.5492	0.848352	1.72035	19.978	0.983513	179.726	100.574	18.035	17.8297	40.5128	4.70509	828.736	3.79915	19.405	11.6798	21.8185	1.13304	38.9351	0.424356	2.78834	0.590349	0	0	0	3353.33	243.099	37.2121	99.5113	0	-861.5	0	0	0	0	37.2121	942.641	0	24.9218	63.1318	0	0	14.2758	0	0	-32.9815	0	0	0
895	1.5074	21.4154	0.847741	1.77813	18.1547	0.978509	171.434	96.2391	16.6454	16.7769	38.0793	4.80301	-891.22	3.70127	16.8152	11.1729	21.7255	1.03649	38.4446	0.193023	2.70642	0.443726	0	0	0	2968.86	229.446	35.7784	98.7941	0	-855.065	0	0	0	0	35.7784	864.083	0	21.8873	61.9655	0	0	13.2679	0	0	-23.6886	0	0	0
896	1.61504	21.0664	0.84825	1.90397	17.8696	0.987538	176.12	99.0737	18.0845	19.5615	40.1098	6.37641	960.458	3.89963	16.8468	10.5292	21.79	1.04582	41.037	0.463571	2.87145	0.590269	0	0	0	3538.44	239.077	32.9079	99.3075	0	-1139.48	0	0	0	0	32.9079	871.127	0	25.3827	60.292	0	0	16.473	0	0	-31.843	0	0	0
897	1.62342	17.5938	0.847989	1.91443	14.9193	0.975575	153.403	86.1354	14.5069	14.9713	33.682	4.89355	205.463	3.48161	14.3762	10.2939	17.7129	0.981287	35.9668	0.386294	2.4915	0.445077	0	0	0	2916.24	261.742	25.5225	70.23	0	-973.794	0	0	0	0	25.5225	895.822	0	21.1635	46.9956	0	0	13.6511	0	0	-26.6085	0	0	0
898	1.47489	22.2538	0.848155	1.73894	18.8747	0.983345	181.002	101.415	16.0789	16.9179	38.6979	5.68256	-21.7286	3.82433	19.2974	11.2736	21.2866	1.15591	40.7146	0.469119	2.80476	0.588224	0	0	0	3111.29	267.859	35.4821	95.4973	0	-1077.07	0	0	0	0	35.4821	934.393	0	25.9435	60.4545	0	0	16.1084	0	0	-32.1431	0	0	0
899	1.29834	24.39	0.848087	1.5309	20.6848	0.984835	176.166	98.6669	15.3241	16.0774	37.3386	5.51075	-28.1962	3.80939	18.6954	11.1587	20.8079	1.19697	39.175	0.502139	2.78834	0.532991	0	0	0	2617.6	322.745	31.6763	91.9375	0	-964.152	0	0	0	0	31.6763	848.706	0	26.5676	58.3645	0	0	14.8654	0	0	-31.4445	0	0	0
900	1.49025	23.0092	0.848448	1.75644	19.5221	0.979553	181.737	101.943	17.6916	17.6891	40.4144	4.75957	42.2764	3.83516	18.0959	12.07	22.8062	1.10722	40.4315	0.258206	2.82654	0.512583	0	0	0	3344.41	316.685	41.0442	107.122	0	-925.849	0	0	0	0	41.0442	967.431	0	24.5022	68.1529	0	0	14.4924	0	0	-25.7805	0	0	0
901	1.48441	23.2458	0.847872	1.75075	19.7094	0.985225	177.796	99.6688	18.4592	19.3116	40.6975	5.77648	-189.372	3.84236	18.4506	11.2851	21.149	1.09936	40.0516	0.438359	2.81854	0.533882	0	0	0	3527.25	269.147	36.7213	94.4655	0	-1043.75	0	0	0	0	36.7213	903.471	0	25.1804	59.6403	0	0	15.6334	0	0	-32.0071	0	0	0
902	1.34178	28.9112	0.84848	1.58139	24.5306	0.983415	189.478	105.898	21.9967	21.7548	45.7199	4.80543	-26.9893	4.18563	20.2425	12.9996	22.7505	1.24361	40.2271	0.497782	3.07211	0.679265	0	0	0	3988.64	329.71	45.0794	106.669	0	-859.01	0	0	0	0	45.0794	954.827	0	29.5489	69.3719	0	0	14.9078	0	0	-37.5602	0	0	0
903	1.49872	20.0558	0.848184	1.76697	17.011	0.981512	169.701	95.4838	14.2413	16.5912	35.4381	7.10643	20.6077	3.81829	15.9269	10.3597	19.5783	1.01645	41.1357	0.391708	2.78548	0.471338	0	0	0	2881.83	284.624	32.5773	83.0326	0	-1292.03	0	0	0	0	32.5773	848.529	0	23.6101	52.715	0	0	17.3666	0	0	-29.7084	0	0	0
904	1.38643	25.8964	0.84825	1.63447	21.9666	0.989565	180.146	100.898	19.7849	20.213	42.3269	5.31705	973.728	3.95201	18.9217	11.5801	21.3533	1.29711	40.2366	0.21774	2.91126	0.428516	0	0	0	3598.79	384.134	41.5596	96.0116	0	-962.931	0	0	0	0	41.5596	915.346	0	24.7806	60.6746	0	0	14.9936	0	0	-25.5959	0	0	0
905	1.32293	24.4663	0.84838	1.55936	20.7567	0.986684	177.843	99.9245	15.9295	18.8689	38.1518	7.42934	711.047	3.92864	17.0438	11.2529	20.361	1.20913	42.3846	0.382749	2.8835	0.478165	0	0	0	3276.23	370.289	36.1332	88.6616	0	-1445.97	0	0	0	0	36.1332	881.344	0	24.4132	56.7494	0	0	18.2183	0	0	-31.7995	0	0	0
906	1.44684	21.9445	0.847729	1.70673	18.603	0.9799	166.951	93.522	16.5756	17.3575	37.4534	5.56212	750.218	3.76679	17.2972	10.7234	18.9826	1.1365	37.856	0.498031	2.73784	0.523747	0	0	0	2927.27	285.469	28.0013	78.8479	0	-949.657	0	0	0	0	28.0013	825	0	25.7859	51.5377	0	0	14.6036	0	0	-29.4706	0	0	0
907	1.3011	26.6556	0.848177	1.53399	22.6087	0.984545	183.432	102.644	17.9544	19.5105	40.8895	6.53712	-25.4367	3.91923	19.7326	11.8865	20.3765	1.23837	41.4568	0.557064	2.87587	0.60148	0	0	0	3311.75	410.625	43.9838	88.7606	0	-1171.65	0	0	0	0	43.9838	900.859	0	28.6865	58.3161	0	0	17.324	0	0	-32.731	0	0	0
908	1.38989	22.7015	0.847926	1.63917	19.2492	0.974519	170.876	95.7488	15.8512	16.2092	37.2116	5.37271	991.568	3.75269	17.2132	11.6037	20.2679	0.995418	38.317	0.351476	2.73675	0.510635	0	0	0	2853.63	251.218	35.1789	87.9352	0	-908.853	0	0	0	0	35.1789	871.023	0	22.5704	58.2871	0	0	14.3261	0	0	-31.2404	0	0	0
909	1.46377	24.0445	0.848147	1.72585	20.3933	0.986045	177.29	99.3775	19.3118	19.3644	41.4973	4.93856	740.048	3.97329	17.6648	11.6813	21.6997	1.23381	39.1371	0.454192	2.93178	0.601443	0	0	0	3649.94	311.197	39.6972	98.6035	0	-910.593	0	0	0	0	39.6972	938.923	0	26.4321	62.4325	0	0	14.6049	0	0	-33.7454	0	0	0
910	1.51352	24.2558	0.848276	1.78423	20.5756	0.987254	179.093	100.429	20.8585	21.0888	43.278	5.05985	-944.296	3.86353	18.3822	11.3349	22.9217	1.15777	38.9818	0.391452	2.85105	0.544316	0	0	0	3650.02	321.865	40.5506	108.074	0	-875.31	0	0	0	0	40.5506	869.93	0	24.1367	65.9814	0	0	13.9491	0	0	-33.5368	0	0	0
911	1.26665	29.6324	0.848382	1.49302	25.1396	0.9831	195.561	109.675	19.7873	21.684	44.2418	7.04568	-39.409	4.21016	19.3594	13.1214	22.7651	1.20164	45.0949	0.265072	3.09235	0.565022	0	0	0	3890.03	356.514	44.7208	106.773	0	-1296.35	0	0	0	0	44.7208	947.519	0	28.1916	69.8776	0	0	18.6299	0	0	-29.4022	0	0	0
912	1.36068	25.957	0.847933	1.6047	22.0098	0.988431	190.307	106.962	17.8699	20.7597	41.6531	7.73858	6.73162	4.03148	18.4467	11.8794	22.1347	1.19579	45.5255	0.22313	2.98372	0.5412	0	0	0	3725.54	414.441	37.6888	101.934	0	-1510.97	0	0	0	0	37.6888	939.818	0	25.9305	64.1466	0	0	19.5763	0	0	-26.6193	0	0	0
913	1.30614	23.9408	0.848379	1.53957	20.3109	0.982053	165.711	92.9381	16.141	16.6883	36.8585	5.04168	-859.15	3.5232	16.3492	11.1438	20.2824	1.11935	37.326	0.212768	2.54703	0.434201	0	0	0	2798.76	243.744	33.7615	88.0928	0	-886.209	0	0	0	0	33.7615	813.701	0	20.6635	56.7456	0	0	13.01	0	0	-22.1626	0	0	0
914	1.52416	21.6333	0.848045	1.79726	18.346	0.986156	183.555	103.05	15.9504	18.7476	38.8806	7.78624	30.885	4.02437	18.837	10.9225	19.2839	1.14995	44.7869	0.546183	2.95406	0.545308	0	0	0	3569.91	345.263	38.7331	80.959	0	-1544.75	0	0	0	0	38.7331	967.84	0	28.9988	52.4522	0	0	20.8247	0	0	-31.1636	0	0	0
915	1.27635	29.9801	0.848144	1.50488	25.4274	0.975422	199.142	111.757	20.2145	22.7715	45.1163	7.68208	-42.0005	4.20537	19.228	13.4906	23.7915	1.26069	45.8741	0.254926	3.09717	0.555016	0	0	0	3753.57	447.122	45.9844	114.9	0	-1357.4	0	0	0	0	45.9844	901.938	0	27.6933	75.2776	0	0	18.9671	0	0	-30.2246	0	0	0
916	1.37746	24.8653	0.848399	1.6236	21.0957	0.985138	173.461	97.1072	18.6653	17.9084	40.3714	3.96263	760.636	3.79699	17.636	11.8804	21.8813	1.20247	36.9526	0.381758	2.78707	0.588527	0	0	0	3258.46	333.66	37.0412	99.9869	0	-720.338	0	0	0	0	37.0412	918.312	0	24.2234	63.5886	0	0	12.3862	0	0	-33.1275	0	0	0
917	1.40181	24.1235	0.848325	1.65246	20.4645	0.980736	176.108	98.8398	17.84	17.853	39.8629	4.76034	996.082	3.63447	17.0648	11.8078	22.8745	1.2121	38.9144	0.181669	2.66088	0.489223	0	0	0	3029.03	354.098	44.9608	107.678	0	-833.11	0	0	0	0	44.9608	875.433	0	20.8348	67.6055	0	0	13.2431	0	0	-23.8601	0	0	0
918	1.57658	22.7034	0.847991	1.85919	19.2523	0.97778	181.662	101.772	19.4765	18.263	42.2101	3.74928	25.9831	4.04197	18.4414	12.1667	23.5806	1.16357	38.6133	0.22606	3.00471	0.533194	0	0	0	3384.68	363.788	38.3899	113.243	0	-659.18	0	0	0	0	38.3899	962.323	0	25.6632	71.2069	0	0	12.4279	0	0	-27.6087	0	0	0
919	1.6202	21.6878	0.848017	1.91058	18.3917	0.969476	169.015	94.597	20.2701	18.3048	41.4363	2.88808	966.504	3.6535	17.3127	11.7299	22.5184	1.13979	34.8585	0.219447	2.67354	0.491097	0	0	0	3197.53	280.626	32.1545	104.841	0	-431.231	0	0	0	0	32.1545	859.262	0	21.7899	66.8711	0	0	9.8539	0	0	-24.3321	0	0	0
920	1.285	28.97	0.848286	1.51482	24.5748	0.985973	195.852	109.474	19.3903	20.1991	43.8844	5.94291	-63.5709	4.10673	22.1541	12.424	23.0841	1.23633	42.1656	0.569843	3.0543	0.678944	0	0	0	3339.96	393.085	39.1385	109.318	0	-1030.65	0	0	0	0	39.1385	910.773	0	30.5024	69.1275	0	0	16.7253	0	0	-36.6947	0	0	0
921	1.32266	23.9235	0.848184	1.5594	20.2916	0.982615	182.605	102.427	14.5036	17.2802	37.3063	7.72427	-766.514	3.87208	19.0165	11.2775	20.1171	1.1015	43.1386	0.5301	2.83453	0.539483	0	0	0	2946.3	298.677	39.261	86.8734	0	-1398.03	0	0	0	0	39.261	881.273	0	27.3207	56.3324	0	0	19.1577	0	0	-31.5523	0	0	0
922	1.61266	20.7942	0.848008	1.9017	17.6336	0.978334	173.924	97.4735	17.7929	18.4304	39.5443	5.55294	39.4903	3.77952	18.1161	11.0864	20.0979	1.07505	39.5595	0.471002	2.75761	0.530495	0	0	0	3467.56	249.196	34.6072	86.7318	0	-1016.14	0	0	0	0	34.6072	915.269	0	25.5364	56.152	0	0	15.636	0	0	-30.9722	0	0	0
923	1.6869	18.6485	0.847608	1.9902	15.8066	0.984239	170.787	95.9545	15.7734	18.4818	37.1143	7.21779	888.938	3.72298	17.3886	9.99605	18.6992	0.973652	41.5128	0.448043	2.69927	0.51395	0	0	0	3469.66	254.518	33.4391	76.9219	0	-1435.25	0	0	0	0	33.4391	895.024	0	23.7566	48.7888	0	0	18.2577	0	0	-27.8597	0	0	0
924	1.54312	18.2835	0.84813	1.81945	15.5068	0.987553	146.218	82.2331	14.9794	16.026	33.266	5.44097	879.83	3.5542	13.2763	9.15526	16.9276	0.963469	34.9952	0.328878	2.54524	0.486983	0	0	0	2752.98	263.188	25.7592	65.1603	0	-953.662	0	0	0	0	25.7592	772.504	0	19.6765	41.4101	0	0	13.1235	0	0	-24.4693	0	0	0
925	1.35807	23.8461	0.848277	1.60098	20.2281	0.98261	180.169	100.894	15.6658	16.8045	38.1771	5.86729	-28.8885	3.68366	19.234	11.6108	21.2742	1.17705	40.2354	0.409557	2.68813	0.580738	0	0	0	2972.35	319.004	33.7595	95.4059	0	-1119.71	0	0	0	0	33.7595	916.283	0	23.5771	61.1446	0	0	15.8924	0	0	-31.8017	0	0	0
926	1.54589	21.3719	0.848472	1.82196	18.1335	0.98012	170.022	95.1708	17.6679	16.6573	38.9389	3.64921	-967.26	3.72912	17.7122	11.3778	21.2888	1.12543	36.2467	0.436148	2.72587	0.528742	0	0	0	3093.96	322.834	38.0383	95.4945	0	-673.481	0	0	0	0	38.0383	931.668	0	24.6061	60.825	0	0	12.1452	0	0	-31.9331	0	0	0
927	1.44293	22.4919	0.84797	1.70163	19.0724	0.984305	183.295	102.614	15.3724	15.949	38.2729	5.46243	775.484	3.84742	20.0568	11.4596	21.6324	1.18595	40.6287	0.439146	2.82682	0.537231	0	0	0	2958.81	282.707	41.3414	98.0958	0	-1050.71	0	0	0	0	41.3414	966.635	0	25.3591	61.991	0	0	15.9522	0	0	-32.758	0	0	0
928	1.51733	22.8283	0.847954	1.7894	19.3574	0.984538	178.337	99.9858	18.5446	19.5235	40.8491	5.70206	998.189	3.79314	18.4325	11.3114	20.9072	1.16887	40.5529	0.509788	2.77568	0.53444	0	0	0	3562.52	347.504	43.3322	92.6695	0	-1086.69	0	0	0	0	43.3322	922.646	0	26.6187	59.0569	0	0	16.1546	0	0	-31.601	0	0	0
929	1.43611	22.0827	0.848283	1.69297	18.7324	0.985243	164.221	92.2072	16.8458	16.9868	37.3854	4.80169	820.912	3.7253	15.5944	10.91	20.1118	1.04326	37.5108	0.19569	2.71283	0.403078	0	0	0	3090.55	272.389	36.0871	86.8615	0	-865.101	0	0	0	0	36.0871	871.614	0	21.9952	55.3303	0	0	13.2913	0	0	-23.2815	0	0	0
930	1.35941	27.7055	0.848022	1.60305	23.4949	0.983056	198.86	111.385	19.5467	20.5187	44.4133	6.11393	972.438	4.27207	20.81	13.127	23.6759	1.14313	44.4093	0.239307	3.15096	0.557169	0	0	0	3863.13	333.914	47.6749	114.013	0	-1171.06	0	0	0	0	47.6749	1007.35	0	28.0741	73.1195	0	0	17.5428	0	0	-29.8968	0	0	0
931	1.45947	22.3837	0.84791	1.72126	18.9794	0.972611	175.213	98.2531	16.6276	18.9539	38.5281	7.09292	949.517	3.7674	17.7859	11.3284	19.6829	1.12355	40.9254	0.385495	2.74411	0.509915	0	0	0	3258.6	289.24	33.8485	83.724	0	-1278.14	0	0	0	0	33.8485	852.269	0	23.227	55.9611	0	0	17.1445	0	0	-30.7104	0	0	0
932	1.30974	26.2908	0.847973	1.54455	22.2939	0.981326	187.315	104.795	17.1921	18.2745	40.6075	5.96346	-25.7809	4.05228	20.3127	12.156	21.4012	1.16404	41.5348	0.564076	2.99481	0.614847	0	0	0	3208.51	271.805	39.6531	96.3139	0	-1093.4	0	0	0	0	39.6531	913.643	0	30.4299	62.9511	0	0	16.6303	0	0	-34.9475	0	0	0
933	1.31491	22.2891	0.848015	1.55058	18.9015	0.9884	170.429	95.869	13.2812	14.044	34.5611	5.52372	160.902	3.58936	15.758	10.9702	21.2375	1.11706	39.9463	0.207283	2.60976	0.433498	0	0	0	2427.85	364.033	31.4559	95.1628	0	-1027.66	0	0	0	0	31.4559	896.381	0	20.959	58.9952	0	0	15.0622	0	0	-22.1714	0	0	0
934	1.33537	25.9295	0.848222	1.57433	21.9939	0.983794	190.181	106.728	17.0575	19.6629	40.8215	7.55073	833.422	4.00745	19.1308	12.0392	21.8061	1.21262	44.484	0.480538	2.96102	0.60664	0	0	0	3449.44	362.45	38.1693	99.3969	0	-1419.45	0	0	0	0	38.1693	922.171	0	27.8145	63.7648	0	0	19.478	0	0	-34.6448	0	0	0
935	1.61977	21.2807	0.848137	1.9098	18.0489	0.981708	167.076	93.4382	19.721	18.2635	40.6418	3.25588	39.6268	3.58755	18.2687	10.7767	21.6584	1.14704	34.3407	0.475288	2.61177	0.572061	0	0	0	3043.32	379.295	30.1188	98.3091	0	-523.843	0	0	0	0	30.1188	842.742	0	23.6413	60.783	0	0	10.7399	0	0	-30.5162	0	0	0
936	1.44238	21.535	0.848274	1.70037	18.2676	0.979111	168.305	94.4989	15.5853	16.8785	36.6176	5.88095	-24.9816	3.52663	16.1415	11.1997	19.7494	1.14763	39.3198	0.411892	2.5454	0.457044	0	0	0	3103.92	300.53	39.8252	84.2442	0	-1136.92	0	0	0	0	39.8252	899.98	0	22.4704	55.2546	0	0	15.7576	0	0	-29.3872	0	0	0
937	1.50753	21.1112	0.847771	1.77824	17.8974	0.981653	180.396	101.381	15.0095	16.867	37.5407	6.76272	892.119	3.82631	17.7609	11.1254	21.2767	1.09784	42.8393	0.184427	2.8063	0.463509	0	0	0	3058.88	314.278	34.0978	95.4154	0	-1284.24	0	0	0	0	34.0978	923.218	0	22.8407	59.9835	0	0	17.591	0	0	-24.4608	0	0	0
938	1.46399	21.3706	0.848144	1.7261	18.1254	0.990066	174.619	98.051	15.0737	17.4952	36.888	7.03371	-949.132	3.80503	17.9842	10.2209	19.5334	1.06228	41.589	0.502826	2.77416	0.579282	0	0	0	3135.44	280.61	28.0492	82.7503	0	-1352.37	0	0	0	0	28.0492	881.84	0	25.7847	51.5906	0	0	17.8189	0	0	-28.9213	0	0	0
939	1.36796	25.6885	0.848215	1.61276	21.7894	0.978716	180.305	101.16	18.8792	20.9555	41.4293	7.05011	826.052	3.89692	17.549	12.0553	20.514	1.1952	42.1258	0.435765	2.85845	0.529522	0	0	0	3662.8	361.05	41.0271	89.733	0	-1264.35	0	0	0	0	41.0271	884.794	0	24.9338	59.8647	0	0	17.5635	0	0	-32.7284	0	0	0
940	1.33891	22.6081	0.84783	1.57921	19.1678	0.977637	172.91	96.8881	14.1037	15.323	35.7029	5.86596	-916.276	3.80059	17.7136	11.3357	19.7092	1.1019	39.4959	0.428833	2.77184	0.530521	0	0	0	2645.14	288.161	38.2712	83.9337	0	-1091.34	0	0	0	0	38.2712	879.902	0	25.1405	55.5721	0	0	15.5875	0	0	-31.2069	0	0	0
941	1.42067	22.7752	0.848341	1.67465	19.3211	0.973865	164.414	91.9886	17.5663	16.104	38.1404	3.24292	819.235	3.67089	16.308	11.9797	20.652	1.17293	34.8574	0.224028	2.67221	0.451433	0	0	0	3010.64	257.192	37.1713	90.7348	0	-555.793	0	0	0	0	37.1713	908.2	0	22.3016	60.6586	0	0	10.5547	0	0	-24.6378	0	0	0
942	1.3655	23.9649	0.848029	1.6102	20.323	0.983643	184.128	103.177	15.5877	17.9368	38.5884	7.31313	-870.508	3.82789	19.9461	11.2644	20.5231	1.13496	42.6775	0.468965	2.80135	0.532334	0	0	0	3097.81	279.065	37.0708	89.8342	0	-1321.55	0	0	0	0	37.0708	888.382	0	25.9324	57.6172	0	0	18.3403	0	0	-31.5305	0	0	0
943	1.50608	23.9496	0.848213	1.77559	20.3144	0.982371	187.315	105.132	19.1034	21.741	42.5246	7.49714	-710.394	3.90988	19.0586	11.5943	21.6344	1.15733	43.7905	0.456122	2.87864	0.652236	0	0	0	3910.79	331.49	33.9854	98.0987	0	-1419.96	0	0	0	0	33.9854	912.804	0	26.2304	62.3598	0	0	19.0043	0	0	-33.4424	0	0	0
944	1.28429	28.1173	0.848232	1.51408	23.85	0.985898	182.837	102.305	19.6932	19.8818	42.5717	5.27434	-40.827	4.17558	18.9161	12.4035	21.1451	1.28111	40.5804	0.235617	3.05032	0.517604	0	0	0	3586.06	332.986	45.3371	94.4075	0	-922.742	0	0	0	0	45.3371	928.689	0	27.165	62.1682	0	0	15.0952	0	0	-28.1082	0	0	0
945	1.66775	19.274	0.847948	1.96681	16.3433	0.983985	168.059	94.3296	16.8935	17.9125	37.9082	5.72848	48.4031	3.7617	16.8645	10.3312	19.3548	1.12382	39.1947	0.441933	2.73675	0.520327	0	0	0	3402.79	265.529	33.1138	81.4716	0	-1093.04	0	0	0	0	33.1138	906.59	0	24.2309	51.6427	0	0	15.6713	0	0	-29.0078	0	0	0
946	1.46905	22.3685	0.848381	1.73159	18.977	0.983732	170.381	95.2034	17.4179	16.363	38.7331	3.76433	-35.4704	3.7069	19.1248	10.9488	20.8996	1.15068	35.6573	0.434308	2.70418	0.576851	0	0	0	2804.06	319.115	31.9094	92.6243	0	-628.344	0	0	0	0	31.9094	874.203	0	24.0511	58.3045	0	0	11.8719	0	0	-30.7256	0	0	0
947	1.31056	27.499	0.848279	1.54497	23.3268	0.970303	202.391	113.421	17.2018	19.8354	42.4851	7.84709	-28.5305	4.17761	20.752	13.5785	23.0024	1.21647	46.5526	0.512371	3.06758	0.561349	0	0	0	3530.52	376.892	50.2824	108.569	0	-1486.2	0	0	0	0	50.2824	982.22	0	28.5787	73.2549	0	0	20.8143	0	0	-38.6779	0	0	0
948	1.45853	23.9786	0.848	1.71996	20.3339	0.96962	185.587	104.092	18.0434	21.0142	41.2423	7.85837	23.2343	3.95714	18.5584	12.2721	20.3285	1.1155	43.9976	0.425598	2.90672	0.530843	0	0	0	3854.29	283.408	34.5606	88.3199	0	-1498.39	0	0	0	0	34.5606	918.38	0	26.2911	60.5862	0	0	19.559	0	0	-33.8989	0	0	0
949	1.3439	23.4081	0.848383	1.58408	19.859	0.980211	179.56	100.656	14.6517	16.0569	37.0802	6.31014	898.349	3.90244	18.06	11.8504	20.1844	1.23639	41.6554	0.383064	2.86023	0.523381	0	0	0	2968.07	343.679	37.9866	87.3426	0	-1229.98	0	0	0	0	37.9866	959.638	0	24.7463	57.9985	0	0	17.2576	0	0	-32.1737	0	0	0
950	1.49408	23.7538	0.847949	1.762	20.142	0.985538	185.346	104.137	18.6822	22.4504	41.8541	8.51041	23.362	4.04599	18.2725	11.3753	20.1697	1.17739	45.2382	0.393219	2.97935	0.485749	0	0	0	4218.12	313.2	35.9072	87.2542	0	-1691.4	0	0	0	0	35.9072	930.999	0	25.7242	56.5792	0	0	20.9413	0	0	-32.6013	0	0	0
951	1.22555	28.2127	0.84837	1.4446	23.9348	0.984106	184.507	103.313	17.686	17.7801	40.756	5.01232	-49.5905	3.98458	18.5732	12.8036	22.3302	1.31597	40.6146	0.207435	2.9464	0.537188	0	0	0	3227.47	309.244	45.6027	103.412	0	-921.708	0	0	0	0	45.6027	947.304	0	25.317	67.5223	0	0	14.5299	0	0	-27.5787	0	0	0
952	1.31204	26.4604	0.84847	1.54636	22.4509	0.981417	186.206	104.496	17.6451	20.9556	40.9174	8.43427	979.49	3.99836	18.5256	12.0194	20.2076	1.13885	44.6844	0.430959	2.94006	0.55064	0	0	0	3693.51	328.061	42.231	87.503	0	-1527.8	0	0	0	0	42.231	899.21	0	26.4964	58.6213	0	0	20.5174	0	0	-33.5101	0	0	0
953	1.54898	21.3468	0.847712	1.82724	18.0959	0.984404	179.709	101.208	16.5537	21.1534	39.0058	9.41146	33.1327	3.96776	16.7907	10.6824	19.2595	1.0105	45.7352	0.379835	2.90682	0.475014	0	0	0	3972.05	244.088	32.1498	80.7869	0	-1824.4	0	0	0	0	32.1498	896.494	0	24.2509	52.0555	0	0	22.0547	0	0	-30.5854	0	0	0
954	1.71545	21.0518	0.848309	2.02219	17.8584	0.978265	174.404	97.7674	20.7334	20.1911	42.5708	4.26994	-676.402	3.83854	17.8001	11.2418	22.4865	1.11862	37.4836	0.431425	2.82659	0.540332	0	0	0	3662.14	310.754	29.2332	104.637	0	-750.087	0	0	0	0	29.2332	891.54	0	24.7855	64.9575	0	0	12.8822	0	0	-33.4739	0	0	0
955	1.47253	25.7751	0.847999	1.73648	21.8573	0.989877	190.974	107.505	20.8694	23.9312	44.758	7.89285	-41.0016	4.10028	17.9008	11.5467	23.5162	1.21901	45.494	0.187602	3.05265	0.488261	0	0	0	4125.24	385.877	38.6233	112.787	0	-1452.95	0	0	0	0	38.6233	882.809	0	25.5717	68.3941	0	0	19.0157	0	0	-26.7989	0	0	0
956	1.52328	21.356	0.84758	1.79722	18.1009	0.98317	167.441	94.179	17.4417	19.9476	38.3814	7.15796	835.855	3.88007	15.3987	10.5751	18.7652	1.04671	40.8444	0.376606	2.83001	0.462177	0	0	0	3655.64	242.257	31.1254	77.3458	0	-1334.69	0	0	0	0	31.1254	852.853	0	23.4292	50.3228	0	0	17.4095	0	0	-29.2532	0	0	0
957	1.34041	29.6506	0.848346	1.58003	25.1539	0.980147	197.647	110.48	22.1066	19.8793	46.8488	3.07888	-25.8675	4.01759	21.1404	13.7623	26.9044	1.34202	39.1105	0.500886	3.01328	0.688877	0	0	0	3396.56	391.525	49.5535	141.147	0	-448.359	0	0	0	0	49.5535	954.651	0	29.2422	87.7419	0	0	11.9692	0	0	-41.8533	0	0	0
958	1.33327	27.9093	0.848048	1.57216	23.6684	0.981994	193.163	108.264	19.7247	22.7584	43.8778	8.53786	-278.076	4.01963	20.3407	12.1875	21.1949	1.20281	45.18	0.559822	2.96596	0.613156	0	0	0	3872.5	315.086	36.8738	94.7574	0	-1432.34	0	0	0	0	36.8738	881.325	0	29.6978	62.1787	0	0	20.5631	0	0	-34.5723	0	0	0
959	1.39656	23.2144	0.848464	1.64598	19.6966	0.974904	177.747	99.3583	15.9903	14.4987	38.2103	3.36791	-900.179	3.67353	19.1379	12.2496	22.8546	1.1685	36.5676	0.423048	2.693	0.590543	0	0	0	2608.08	273.471	41.5181	107.484	0	-582.79	0	0	0	0	41.5181	944.638	0	24.3551	69.0946	0	0	11.8267	0	0	-34.4543	0	0	0
960	1.39959	24.1397	0.848129	1.6502	20.4735	0.981055	198.942	111.56	14.9956	17.0081	39.8354	7.42944	102.112	4.20603	20.7416	12.4193	22.8735	1.20453	45.97	0.435353	3.08989	0.619418	0	0	0	3218.83	325.218	34.2324	107.625	0	-1436.65	0	0	0	0	34.2324	1023.99	0	28.1546	68.8089	0	0	20.3664	0	0	-37.1729	0	0	0
961	1.40221	25.6507	0.848044	1.65347	21.7529	0.981289	189.21	105.925	18.7509	19.3208	42.4126	5.86541	93.9401	4.03572	20.163	12.2698	22.3565	1.15249	41.7864	0.505024	2.98907	0.666796	0	0	0	3409.66	373.18	40.7311	103.603	0	-1017.46	0	0	0	0	40.7311	939.691	0	28.8452	66.5644	0	0	16.5119	0	0	-35.776	0	0	0
962	1.42552	26.1706	0.847739	1.68156	22.1858	0.986015	203.945	114.715	18.5238	22.5502	44.0073	9.21697	850.789	4.32113	19.9179	12.0351	24.1649	1.21307	48.6704	0.510896	3.19547	0.686309	0	0	0	3864.86	362.336	42.6866	117.999	0	-1678.75	0	0	0	0	42.6866	919.254	0	30.1654	72.2009	0	0	22.6598	0	0	-38.0815	0	0	0
963	1.52182	24.177	0.84826	1.79406	20.5084	0.976641	188.798	105.746	19.7557	19.1514	43.3748	4.40144	819.282	3.98562	19.4157	12.7848	23.9766	1.19361	40.6882	0.214502	2.96129	0.526031	0	0	0	3665.17	325.227	44.3791	116.424	0	-820.287	0	0	0	0	44.3791	998.63	0	24.9937	74.2304	0	0	14.0352	0	0	-27.9355	0	0	0
964	1.33661	25.4183	0.848153	1.57591	21.5586	0.983242	180.261	101.036	17.5181	18.9063	40.0568	6.19477	-30.8248	3.90179	18.4365	11.6751	21.5266	1.22385	40.4463	0.411932	2.87092	0.543468	0	0	0	3224.61	289.511	43.0296	97.2795	0	-1100.1	0	0	0	0	43.0296	868.235	0	25.0815	62.0699	0	0	15.9123	0	0	-33.3472	0	0	0
965	1.56979	23.7633	0.848182	1.85077	20.1556	0.982477	185.993	103.799	20.6964	17.9752	43.9803	2.32363	36.2789	3.81713	21.4629	12.366	24.8062	1.18666	36.1884	0.483685	2.8287	0.659433	0	0	0	3320.41	391.333	38.3868	123.286	0	-360.386	0	0	0	0	38.3868	997.369	0	26.6632	75.8098	0	0	10.4978	0	0	-36.5626	0	0	0
966	1.68528	19.8125	0.848205	1.98688	16.805	0.992234	168.384	94.3259	18.2939	17.0937	39.365	3.4058	759.016	3.61474	18.2167	10.2452	21.8289	1.02827	35.6466	0.48368	2.63579	0.626041	0	0	0	3289.93	268.535	33.0374	99.6557	0	-637.032	0	0	0	0	33.0374	934.322	0	23.6701	59.4191	0	0	11.7247	0	0	-29.5426	0	0	0
967	1.52588	22.6847	0.847969	1.79945	19.2359	0.979277	178.377	100.142	18.5097	19.8292	40.82	6.30951	-23.6814	3.92908	17.5529	11.3145	21.3879	1.14421	40.8867	0.490762	2.89244	0.543474	0	0	0	3424.6	333.183	33.6683	96.2244	0	-1097.56	0	0	0	0	33.6683	867.159	0	26.848	61.2138	0	0	16.4058	0	0	-33.1618	0	0	0
968	1.40739	22.565	0.848069	1.65953	19.1367	0.985477	174.962	98.2199	15.582	16.3328	37.4473	5.32033	895.546	3.79227	17.2716	11.229	21.7545	1.02518	39.4485	0.383385	2.78207	0.533349	0	0	0	2973.06	257.336	37.5593	99.0356	0	-1027.41	0	0	0	0	37.5593	906.377	0	23.7159	61.7154	0	0	14.7938	0	0	-32.1425	0	0	0
969	1.34342	24.3427	0.848282	1.5837	20.6495	0.974984	185.675	104.177	15.36	17.3664	38.5515	6.95202	711.999	3.87901	18.3785	12.2442	21.3946	1.14741	43.1861	0.495854	2.85094	0.600713	0	0	0	3045.79	355.789	44.0982	96.2403	0	-1304.79	0	0	0	0	44.0982	928.708	0	27.377	63.7878	0	0	18.536	0	0	-34.4497	0	0	0
970	1.58589	20.7943	0.848214	1.86968	17.638	0.983464	176.548	99.0925	16.8089	17.3643	38.8788	5.40977	33.0099	3.77458	17.8052	11.073	21.5119	1.02238	40.0785	0.475692	2.76537	0.585901	0	0	0	3310.36	274.629	35.0889	97.1927	0	-1030.07	0	0	0	0	35.0889	943.657	0	25.3346	60.6375	0	0	15.6171	0	0	-31.7614	0	0	0
971	1.5108	22.7158	0.847824	1.78198	19.259	0.985555	186.188	104.903	17.2118	19.9676	40.4791	7.59141	781.284	4.05741	16.8779	11.3053	23.0435	1.12375	44.8198	0.175889	3.013	0.486103	0	0	0	3599.98	271.868	37.4063	109.015	0	-1428.83	0	0	0	0	37.4063	898.88	0	24.47	66.4533	0	0	18.8449	0	0	-26.357	0	0	0
972	1.52236	17.9404	0.848108	1.79501	15.2153	0.983868	153.539	86.0626	13.0201	13.2116	32.2031	4.61024	289.099	3.52113	15.5219	10.0256	17.1461	0.945822	35.5684	0.372868	2.51961	0.441197	0	0	0	2665.73	179.977	32.6167	66.5425	0	-934.343	0	0	0	0	32.6167	923.257	0	21.1296	44.0281	0	0	13.3743	0	0	-25.6358	0	0	0
973	1.50704	20.3877	0.848204	1.77673	17.2929	0.991845	160.393	90.458	16.1732	18.824	36.2235	7.1794	-424.447	3.61778	13.9128	9.59248	18.907	1.02433	39.9426	0.342589	2.61401	0.504403	0	0	0	3307.68	252.796	28.991	78.4192	0	-1300.34	0	0	0	0	28.991	802.517	0	20.5499	48.2059	0	0	16.7507	0	0	-26.5309	0	0	0
974	1.49777	23.5468	0.848319	1.76557	19.9752	0.983718	179.25	100.422	19.1418	16.8162	41.5734	2.56851	-304.147	3.86217	18.0323	12.2306	24.5977	1.21713	36.8542	0.253292	2.86428	0.510587	0	0	0	3185.94	309.007	37.2332	121.567	0	-419.075	0	0	0	0	37.2332	972.858	0	24.6999	74.5558	0	0	10.3853	0	0	-25.9773	0	0	0
975	1.37882	28.7232	0.847993	1.62598	24.3571	0.978546	196.075	109.813	22.1666	24.3565	46.7034	7.4189	-22.4623	4.18246	20.6052	12.7606	22.7368	1.32306	44.3502	0.233099	3.06935	0.551652	0	0	0	4079.49	359.953	47.2336	106.534	0	-1261.46	0	0	0	0	47.2336	886.551	0	26.6394	69.3748	0	0	18.2209	0	0	-28.9689	0	0	0
976	1.51759	20.9735	0.848004	1.7896	17.7856	0.971527	177.819	99.8625	15.3223	19.2629	37.5342	8.48603	-683.509	3.94938	17.4788	11.1556	18.5855	1.0784	43.8289	0.378571	2.88596	0.521506	0	0	0	3469.39	331.881	32.1308	76.0485	0	-1679.95	0	0	0	0	32.1308	895.378	0	24.4583	51.9827	0	0	20.1929	0	0	-31.0977	0	0	0
977	1.45096	22.713	0.848207	1.71062	19.2653	0.985094	174.06	97.8547	17.0951	18.7399	38.8534	6.4979	692.524	3.68423	16.4402	11.0327	20.8089	1.13705	41.0337	0.457544	2.68467	0.575775	0	0	0	3349	308.15	29.3769	91.9583	0	-1184.42	0	0	0	0	29.3769	875.442	0	24.4189	57.9985	0	0	16.7846	0	0	-30.531	0	0	0
978	1.50233	26.3183	0.848059	1.77149	22.3194	0.979822	190.207	106.307	22.8025	21.5488	46.6226	3.76049	21.329	3.98182	20.9433	12.7936	24.2778	1.10294	39.0237	0.548461	2.96077	0.674494	0	0	0	3986.05	278.129	35.4206	118.899	0	-655.503	0	0	0	0	35.4206	952.754	0	29.6885	75.0648	0	0	13.1219	0	0	-37.9006	0	0	0
979	1.53385	22.2476	0.848272	1.80821	18.872	0.989851	166.622	93.4479	19.3699	19.3528	40.2283	4.65995	977.47	3.72903	17.0837	10.2827	20.717	1.08047	36.7649	0.49192	2.72103	0.577209	0	0	0	3274.43	309.62	32.2502	91.2978	0	-785.324	0	0	0	0	32.2502	820.91	0	24.836	55.8378	0	0	13.037	0	0	-29.4984	0	0	0
980	1.4962	19.7206	0.848099	1.76418	16.725	0.977401	158.853	89.2046	14.9337	15.6631	34.7907	5.43782	-752.089	3.64971	14.8813	10.4661	18.6644	1.13691	36.9952	0.33073	2.63829	0.441828	0	0	0	2691.63	338.365	31.4528	76.649	0	-955.12	0	0	0	0	31.4528	837.106	0	20.7754	50.1622	0	0	13.9954	0	0	-27.9125	0	0	0
981	1.56602	21.4578	0.848269	1.84614	18.202	0.987611	175.219	98.3177	17.7008	18.5112	39.6141	5.54146	6.56975	3.93937	17.6585	10.9587	20.7743	1.12623	40.0426	0.437589	2.89588	0.484468	0	0	0	3562.35	338.807	29.5127	91.6902	0	-1102.15	0	0	0	0	29.5127	952.293	0	25.3923	57.5392	0	0	15.905	0	0	-31.7908	0	0	0
982	1.476	21.6702	0.847865	1.74084	18.3734	0.982416	172.004	96.5871	16.2203	16.6844	37.7244	5.16946	893.17	3.85365	16.6747	10.9445	21.5583	1.05985	38.6293	0.446364	2.8313	0.58906	0	0	0	2880.45	285.043	30.3115	97.5364	0	-921.069	0	0	0	0	30.3115	857.707	0	25.2716	60.6381	0	0	14.168	0	0	-32.1588	0	0	0
983	1.49516	23.7954	0.848103	1.76295	20.181	0.986569	172.435	96.6921	20.3598	19.2907	41.9501	3.78749	635.609	3.78636	16.9924	11.5387	22.7476	1.13025	36.7784	0.393882	2.78558	0.538898	0	0	0	3502.71	314.124	43.3626	106.704	0	-630.766	0	0	0	0	43.3626	898.709	0	24.0644	65.847	0	0	11.9334	0	0	-33.2555	0	0	0
984	1.46854	22.6064	0.847954	1.73186	19.1692	0.989007	172.638	96.682	17.5592	17.9983	39.1511	5.29202	-818.702	3.84564	18.4972	10.8778	19.9848	1.09562	38.9671	0.181888	2.8116	0.420454	0	0	0	3345.98	286.611	36.8609	85.9579	0	-973.805	0	0	0	0	36.8609	917.083	0	23.0692	54.3809	0	0	14.5035	0	0	-23.9834	0	0	0
985	1.3057	32.8981	0.848596	1.53866	27.9172	0.987505	204.817	114.208	24.9668	24.1485	50.6189	4.52283	-35.5759	4.08154	24.8296	13.1801	25.175	1.25942	41.3569	0.58665	3.05133	0.687862	0	0	0	3883.11	457.885	53.984	126.363	0	-707.94	0	0	0	0	53.984	918.673	0	31.3409	78.7101	0	0	14.838	0	0	-39.2701	0	0	0
986	1.39827	28.4489	0.848369	1.64818	24.1352	0.976427	191.883	107.066	22.8586	21.3504	46.8889	3.82143	-710.023	4.01191	21.4897	13.4427	23.8898	1.23678	38.8045	0.528482	2.98231	0.679588	0	0	0	3821.67	354.464	45.9004	115.7	0	-598.478	0	0	0	0	45.9004	957.256	0	29.7264	75.3862	0	0	13.1599	0	0	-38.9452	0	0	0
987	1.41538	22.8895	0.848126	1.66884	19.4132	0.974499	183.412	103.074	15.292	18.6074	38.1988	8.10876	985.383	3.9634	17.0836	12.0436	20.2459	1.23585	44.7081	0.35344	2.91128	0.528677	0	0	0	3474.83	357.357	45.408	87.7462	0	-1634.7	0	0	0	0	45.408	956.049	0	24.0427	59.1745	0	0	20.4198	0	0	-33.2525	0	0	0
988	1.58823	19.6159	0.847781	1.87339	16.63	0.977642	168.32	94.3726	15.7086	17.6767	36.7483	6.63951	22.209	3.88485	17.4438	10.3642	18.1464	1.07917	39.7036	0.448973	2.82886	0.47265	0	0	0	3118.33	296.05	35.0679	73.1201	0	-1227.43	0	0	0	0	35.0679	861.521	0	25.389	48.1673	0	0	16.557	0	0	-29.2187	0	0	0
989	1.28886	29.0336	0.84832	1.51931	24.6298	0.983145	193.77	108.576	19.8741	21.1413	44.111	6.18267	-56.8978	4.26932	19.5299	13.0314	23.1932	1.25425	43.3648	0.228937	3.14457	0.559825	0	0	0	3660.83	478.916	45.1174	110.16	0	-1165.94	0	0	0	0	45.1174	947.73	0	27.4559	71.1765	0	0	16.9551	0	0	-29.7884	0	0	0
990	1.36391	21.8597	0.847738	1.60889	18.5313	0.991618	175.361	98.8085	13.2805	17.2088	35.1698	8.63383	964.118	3.89131	16.1012	10.1313	19.5057	1.13966	44.1798	0.432863	2.84554	0.58111	0	0	0	2995.87	273.646	32.9868	82.5888	0	-1612.66	0	0	0	0	32.9868	853.608	0	24.8095	51.1177	0	0	20.2891	0	0	-29.1965	0	0	0
991	1.46725	23.3685	0.848249	1.72974	19.8223	0.973514	174.255	97.5665	18.6236	19.6969	40.4214	5.86822	6.62355	3.69047	18.1248	11.6612	20.0449	1.19235	39.2745	0.383252	2.6834	0.511776	0	0	0	3420.48	328.877	33.0263	86.3224	0	-1048.68	0	0	0	0	33.0263	866.692	0	21.9975	57.802	0	0	15.3226	0	0	-30.8357	0	0	0
992	1.4792	21.6393	0.847919	1.74451	18.3484	0.980505	171.348	96.3531	16.3351	19.6277	37.7499	8.0224	360.651	3.89407	15.9656	10.837	18.3025	1.05989	42.5968	0.390724	2.83782	0.468774	0	0	0	3545.85	322.645	36.8503	74.1716	0	-1518.56	0	0	0	0	36.8503	873.557	0	24.1556	49.6501	0	0	19.3348	0	0	-29.8796	0	0	0
993	1.69582	18.9426	0.847872	2.00009	16.0609	0.969745	167.199	93.6287	16.9743	16.9856	37.8869	4.59642	26.8753	3.72345	17.4202	11.0611	19.7347	1.00494	37.0635	0.440215	2.70814	0.472525	0	0	0	3220	272.347	37.2486	84.1006	0	-885.425	0	0	0	0	37.2486	920.234	0	24.5397	55.5563	0	0	13.5826	0	0	-30.8105	0	0	0
994	1.39775	27.756	0.848161	1.64798	23.5416	0.989197	199.203	111.694	20.8212	20.4474	45.7414	4.83717	-54.1681	4.06326	20.6603	12.5805	26.5905	1.31953	42.2885	0.459509	3.04849	0.683633	0	0	0	3509.77	400.962	41.8183	138.472	0	-826.688	0	0	0	0	41.8183	945.024	0	27.8588	82.7246	0	0	15.037	0	0	-39.4676	0	0	0
995	1.35907	27.3651	0.848048	1.60258	23.2069	0.988387	189.888	106.358	20.0983	21.2569	43.8547	6.07618	-6.87079	4.19595	20.1035	11.9494	22.3951	1.25053	42.1964	0.567964	3.07763	0.621199	0	0	0	3658.54	380.729	44.9563	103.927	0	-1098.97	0	0	0	0	44.9563	910.484	0	30.4604	65.2369	0	0	17.0379	0	0	-35.5196	0	0	0
996	1.30565	24.533	0.848032	1.53962	20.8048	0.987374	185.512	103.969	14.6063	17.0892	37.7716	7.47886	-862.504	3.84318	20.3478	11.0254	20.6024	1.13503	43.1319	0.532615	2.81465	0.535616	0	0	0	2863.35	276.903	34.9355	90.4336	0	-1325.06	0	0	0	0	34.9355	873.116	0	27.2909	57.0967	0	0	18.767	0	0	-31.135	0	0	0
997	1.56285	23.8823	0.848047	1.84288	20.2534	0.983611	180.143	100.873	21.4566	20.5565	44.0124	4.01837	40.2516	3.83193	19.1692	11.7059	23.2617	1.1535	38.2557	0.21334	2.82775	0.453822	0	0	0	3636.01	350.727	35.972	110.748	0	-681.555	0	0	0	0	35.972	902.056	0	23.4429	68.3201	0	0	12.3472	0	0	-25.1063	0	0	0
998	1.29491	27.6665	0.8483	1.52648	23.4695	0.982155	188.102	105.026	18.7042	17.9264	42.2324	4.49586	-48.5274	4.02226	20.8153	12.7881	22.3341	1.35966	39.5589	0.501088	2.97774	0.668675	0	0	0	3119.79	419.787	49.2417	103.423	0	-748.379	0	0	0	0	49.2417	961.96	0	29.14	67.6383	0	0	14.3153	0	0	-36.3555	0	0	0
999	1.37396	27.3047	0.848384	1.6195	23.1649	0.983208	196.063	110.058	19.7017	19.5358	44.2201	4.99962	797.326	4.03658	18.7269	13.3927	25.5209	1.28455	43.3177	0.22597	3.01697	0.535626	0	0	0	3730.28	362.385	44.1412	129.246	0	-936.785	0	0	0	0	44.1412	1017.99	0	26.1066	80.9975	0	0	15.5218	0	0	-28.7401	0	0	0
1000	1.41788	23.9624	0.847893	1.67224	20.3175	0.988607	191.444	107.721	16.1565	17.9794	40.0709	6.95729	932.491	4.10795	17.8767	11.9225	23.5491	1.16786	45.2911	0.20216	3.05933	0.544604	0	0	0	3460.79	316.175	48.934	113.04	0	-1363.07	0	0	0	0	48.934	1001.94	0	25.6262	69.5435	0	0	18.9458	0	0	-27.3246	0	0	0
1001	1.423	23.0701	0.848029	1.67801	19.5641	0.981371	185.944	104.314	15.4859	17.5926	38.7118	7.11196	164.62	3.96448	18.8327	11.7843	20.8213	1.19732	43.7109	0.484372	2.917	0.601671	0	0	0	3351.46	296.643	43.4539	91.9966	0	-1399.93	0	0	0	0	43.4539	978.923	0	27.3943	59.9859	0	0	19.2446	0	0	-33.4472	0	0	0
1002	1.58499	20.6743	0.848297	1.86844	17.5379	0.98153	176.23	99.1344	16.602	17.4807	38.6287	5.43993	-705.723	3.77118	16.2413	11.3357	22.3596	1.14143	40.887	0.177184	2.76973	0.451178	0	0	0	3313.4	345.091	33.9617	103.665	0	-1108.93	0	0	0	0	33.9617	947.938	0	21.8829	64.4673	0	0	15.3675	0	0	-24.3094	0	0	0
1003	1.47043	24.0812	0.847846	1.73431	20.4172	0.983603	182.995	102.749	18.8761	19.5015	41.7643	5.51921	924.351	3.93443	17.8381	11.7555	23.1252	1.10625	40.9208	0.498544	2.91165	0.658609	0	0	0	3487.49	287.079	34.4392	109.652	0	-994.252	0	0	0	0	34.4392	900.352	0	27.3973	67.9624	0	0	15.53	0	0	-34.9175	0	0	0
1004	1.5484	25.0772	0.848364	1.82516	21.2746	0.975439	190.807	106.452	21.8823	20.5574	45.7699	3.84546	-918.586	3.93132	22.2144	12.8238	23.3118	1.06991	38.9958	0.524859	2.91052	0.669164	0	0	0	3902.72	285.598	41.5094	111.073	0	-664.509	0	0	0	0	41.5094	991.408	0	29.086	71.8971	0	0	13.4568	0	0	-37.1423	0	0	0
1005	1.37752	27.8874	0.848286	1.62389	23.6565	0.983603	193.686	108.671	21.0501	21.105	45.286	5.11874	-31.1958	4.08739	19.1993	12.7403	25.7275	1.26025	41.8596	0.20515	3.06101	0.530526	0	0	0	3548.7	354.625	46.8449	131.009	0	-862.351	0	0	0	0	46.8449	898.339	0	25.6754	80.1326	0	0	14.3028	0	0	-28.3679	0	0	0
1006	1.57609	20.9462	0.848251	1.85805	17.7676	0.974385	173.681	97.5312	17.2045	18.0869	38.9191	5.75401	27.23	3.79669	16.2083	11.7915	20.3932	1.1181	40.5872	0.3465	2.77427	0.51547	0	0	0	3639.84	296.965	34.1776	88.8277	0	-1145.29	0	0	0	0	34.1776	977.459	0	22.7273	59.2174	0	0	16.3897	0	0	-31.897	0	0	0
1007	1.44031	21.6319	0.848289	1.6979	18.3501	0.9879	178.13	99.8548	14.4791	16.0544	36.7287	6.22834	-19.3077	3.78311	19.4453	10.4939	20.77	1.03527	40.5241	0.508987	2.76627	0.527767	0	0	0	2782.92	279.24	31.9663	91.6848	0	-1173.71	0	0	0	0	31.9663	885.419	0	25.5616	56.5604	0	0	16.507	0	0	-30.2362	0	0	0
1008	1.39794	22.3859	0.847619	1.64925	18.9747	0.977351	185.166	104.165	13.8079	18.0064	36.92	9.27152	-970.893	3.98323	17.8477	11.2342	20.273	1.03172	45.9426	0.434034	2.92804	0.490722	0	0	0	3073.07	298.569	40.4766	87.9783	0	-1672.78	0	0	0	0	40.4766	874.877	0	26.1757	57.1798	0	0	21.7261	0	0	-32.5887	0	0	0
1009	1.49894	21.9085	0.848222	1.76716	18.5833	0.982186	175.092	98.3269	16.8293	18.7528	38.7157	6.73113	947.085	3.8664	16.9995	11.1853	19.6053	1.15399	41.7736	0.438617	2.82556	0.478688	0	0	0	3582.56	278.879	38.0253	83.213	0	-1309.35	0	0	0	0	38.0253	930.079	0	25.4443	54.4957	0	0	17.8836	0	0	-31.0581	0	0	0
1010	1.51883	20.8678	0.847947	1.79118	17.6948	0.987253	174.275	97.8901	15.6063	19.2354	37.378	8.02783	-737.767	3.7773	17.7457	10.2179	18.2853	1.14016	42.9851	0.477573	2.7409	0.520137	0	0	0	3537.14	261.015	33.6462	74.1024	0	-1604.89	0	0	0	0	33.6462	886.043	0	25.0893	47.7863	0	0	19.6959	0	0	-27.9792	0	0	0
1011	1.33708	23.2833	0.847974	1.5768	19.7436	0.979282	171.453	96.1057	15.2883	17.4178	36.713	6.66609	-27.7116	3.75062	17.495	11.1813	19.1384	1.10858	39.8544	0.38838	2.72575	0.463256	0	0	0	3056.62	201.387	36.5663	79.9268	0	-1233.41	0	0	0	0	36.5663	847.528	0	23.4163	53.1622	0	0	16.4108	0	0	-30.1635	0	0	0
1012	1.60444	20.9205	0.848099	1.89181	17.7426	0.988106	171.641	96.0578	18.1029	17.4327	39.5775	4.0068	36.6361	3.70339	18.9415	10.5963	21.2788	1.09482	36.6765	0.485144	2.70448	0.576901	0	0	0	3218.08	250.506	38.9427	95.4721	0	-728.035	0	0	0	0	38.9427	908.557	0	24.8432	58.4221	0	0	12.6283	0	0	-30.2549	0	0	0
1013	1.47145	23.2935	0.848134	1.73493	19.756	0.981673	180.571	101.403	17.8387	19.9456	40.4125	7.03225	-20.3552	3.91599	17.2184	11.8192	20.2476	1.25869	43.0946	0.446906	2.87205	0.52945	0	0	0	3799.26	410.959	44.4622	87.8055	0	-1393.16	0	0	0	0	44.4622	968.914	0	24.909	58.2804	0	0	18.8141	0	0	-32.1543	0	0	0
1014	1.52364	21.6468	0.847843	1.79708	18.3531	0.974189	181.513	101.746	16.2166	16.869	38.9009	5.50898	-915.469	3.88508	18.6361	11.6991	21.6816	1.11208	40.7538	0.467814	2.85836	0.651949	0	0	0	3085.15	285.107	32.7513	98.4197	0	-1039.7	0	0	0	0	32.7513	933.938	0	26.693	63.4523	0	0	15.9395	0	0	-33.9545	0	0	0
1015	1.3874	25.1057	0.848221	1.63566	21.2952	0.982723	173.621	97.0997	19.3363	20.2246	41.0643	5.55885	-22.4841	3.81754	18.8085	11.293	19.7454	1.18965	38.3987	0.476088	2.7862	0.584583	0	0	0	3370.79	352.619	35.31	84.2113	0	-977.758	0	0	0	0	35.31	840.87	0	25.946	55.2934	0	0	14.7181	0	0	-30.9917	0	0	0
1016	1.32924	24.5047	0.848208	1.56711	20.7851	0.989226	174.179	97.559	16.6227	16.7632	38.4017	4.70291	-937.49	3.9081	17.9903	11.3991	20.9703	1.24557	38.5519	0.1987	2.87161	0.423397	0	0	0	2953.98	397.522	43.4974	93.1542	0	-907.864	0	0	0	0	43.4974	921.375	0	23.728	58.9738	0	0	13.7788	0	0	-25.0461	0	0	0
1017	1.34852	28.9182	0.848507	1.58929	24.5373	0.987426	192.769	107.802	21.8309	22.4244	45.9593	5.72893	776.983	4.06959	21.387	12.3136	23.1949	1.27809	41.4646	0.454062	3.02445	0.616191	0	0	0	3835.41	340.569	47.5306	110.21	0	-975.536	0	0	0	0	47.5306	905.801	0	27.9269	69.2142	0	0	15.7542	0	0	-36.313	0	0	0
1018	1.56404	17.4203	0.847675	1.8451	14.7667	0.979414	159.661	90.0109	12.2111	14.8185	32.1421	7.28992	24.596	3.67538	13.918	9.72294	17.9381	0.957921	40.3628	0.340735	2.65363	0.441346	0	0	0	2676.52	227.166	28.4957	71.7417	0	-1350.76	0	0	0	0	28.4957	837.85	0	20.884	46.1536	0	0	17.3897	0	0	-26.5888	0	0	0
1019	1.62436	20.0471	0.847739	1.91611	16.9947	0.979958	172.18	96.7782	16.8891	19.5313	38.4125	7.50654	803.823	3.90715	16.4097	10.7567	18.5848	1.09077	42.3279	0.387503	2.85099	0.46262	0	0	0	3787.45	274.612	34.6751	76.0982	0	-1463.91	0	0	0	0	34.6751	922.917	0	23.8422	50.4472	0	0	18.9772	0	0	-29.7771	0	0	0
1020	1.47009	23.5623	0.847857	1.73388	19.9774	0.985926	176.342	99.0465	18.7955	19.3101	40.8542	5.54533	-23.8092	3.801	17.2682	11.2109	22.2067	1.08624	40.0496	0.174267	2.79314	0.456374	0	0	0	3376.92	264.602	31.9929	102.507	0	-929.123	0	0	0	0	31.9929	858.378	0	22.2211	63.1495	0	0	14.6075	0	0	-24.1815	0	0	0
1021	1.40647	21.7735	0.848336	1.65791	18.4712	0.97883	162.78	91.0666	15.7396	13.5322	36.0984	2.48919	-907.676	3.60249	16.3616	11.6193	21.2472	1.21515	33.7172	0.189469	2.62065	0.493494	0	0	0	2458.51	314.381	32.4352	95.1794	0	-403.51	0	0	0	0	32.4352	920.511	0	21.1967	61.2403	0	0	9.27935	0	0	-23.4375	0	0	0
1022	1.44186	22.0894	0.848211	1.69988	18.7365	0.9787	171.545	96.2021	16.1095	17.911	37.5494	6.68048	-725.907	3.72812	17.1358	11.2239	18.8024	1.15706	40.5544	0.380889	2.70439	0.515209	0	0	0	3287.46	312.216	38.4818	77.5859	0	-1248.6	0	0	0	0	38.4818	904.912	0	23.3347	52.2889	0	0	17.0843	0	0	-29.9188	0	0	0
1023	1.52246	22.6881	0.848134	1.79508	19.2426	0.975469	193.347	108.645	16.5745	19.64	40.7269	8.23914	792.065	4.25391	18.5927	12.2351	21.2475	1.10727	46.9436	0.525961	3.11543	0.6236	0	0	0	3907.52	293.163	38.6617	95.1239	0	-1668.54	0	0	0	0	38.6617	1015.7	0	30.289	63.1764	0	0	22.2866	0	0	-36.2587	0	0	0
1024	1.27205	31.2641	0.848463	1.49923	26.5264	0.986822	204.633	114.412	21.274	21.8905	46.8722	6.0077	-51.2427	4.17149	22.828	13.1614	24.9171	1.39843	43.6035	0.565309	3.07903	0.687692	0	0	0	3636.24	463.633	46.0514	124.202	0	-1023.4	0	0	0	0	46.0514	946.396	0	30.788	77.6578	0	0	17.2706	0	0	-39.2736	0	0	0
1025	1.61868	16.8958	0.848033	1.90875	14.3282	0.99117	157.379	88.447	12.5999	14.5264	32.2497	6.30477	38.4126	3.48284	15.7216	9.16486	16.5359	0.984763	39.1251	0.410129	2.48314	0.538685	0	0	0	2936.23	208.296	24.0695	62.6786	0	-1333.63	0	0	0	0	24.0695	920.446	0	21.0555	39.9713	0	0	16.8776	0	0	-23.5933	0	0	0
1026	1.49683	22.4684	0.848225	1.76466	19.0582	0.983783	164.18	92.0907	19.0974	18.8205	39.6492	4.3445	916.852	3.61905	16.1485	10.9406	20.7824	1.0572	36.2741	0.19913	2.63056	0.439078	0	0	0	3252.38	349.703	29.4406	91.7681	0	-755.191	0	0	0	0	29.4406	840.45	0	21.0497	57.8363	0	0	11.9528	0	0	-22.5969	0	0	0
1027	1.30083	26.5454	0.848514	1.53306	22.5242	0.983584	179.023	100.116	18.3041	18.6002	40.6959	5.12942	-34.0524	3.79846	19.3808	11.8988	21.1971	1.22524	39.056	0.250982	2.78254	0.526071	0	0	0	3160.95	316.918	43.7149	94.8142	0	-893.286	0	0	0	0	43.7149	878.018	0	23.9361	61.4933	0	0	14.0595	0	0	-25.0674	0	0	0
1028	1.27398	28.284	0.848084	1.50219	23.9872	0.984174	200.281	112.289	17.4631	20.3934	42.4879	7.913	-775.627	4.2786	20.8167	12.5813	22.8387	1.21356	46.1376	0.584507	3.14919	0.688385	0	0	0	3478.34	402.567	41.0164	107.366	0	-1489.34	0	0	0	0	41.0164	937.354	0	31.8571	68.7474	0	0	20.7159	0	0	-37.5517	0	0	0
1029	1.62448	22.1611	0.848082	1.91548	18.7944	0.976471	182.094	102.211	19.6655	19.5418	42.4491	4.73126	50.8615	3.99462	17.3816	12.1695	23.2918	1.22949	40.4603	0.190243	2.96291	0.530187	0	0	0	3758.94	333.499	39.3602	110.931	0	-904.424	0	0	0	0	39.3602	971.201	0	24.4074	70.0776	0	0	14.2892	0	0	-27.27	0	0	0
1030	1.44406	23.7602	0.848177	1.70254	20.1529	0.979089	172.549	96.5375	18.8601	18.0608	40.4528	3.98424	-28.0679	3.71923	18.1946	11.7512	21.3832	1.09055	36.9484	0.228295	2.71842	0.503676	0	0	0	3186.38	303.398	43.3016	96.1902	0	-680.323	0	0	0	0	43.3016	888.028	0	22.9974	62.0697	0	0	11.9453	0	0	-24.4755	0	0	0
1031	1.4612	23.5584	0.848291	1.72252	19.9843	0.989217	173.564	97.4874	18.8677	21.0027	40.5798	7.04378	734.82	3.84616	17.3093	10.5238	20.0452	1.07356	40.8912	0.457217	2.81254	0.528454	0	0	0	3585.26	265.689	34.8804	86.3947	0	-1200.27	0	0	0	0	34.8804	823.106	0	25.1142	53.9172	0	0	16.956	0	0	-29.9658	0	0	0
1032	1.37348	27.2464	0.848267	1.61917	23.1122	0.982899	183.428	102.614	21.1523	21.0435	44.1164	4.77669	799.956	4.01632	19.6636	12.0171	22.4775	1.1732	39.1035	0.523383	2.9741	0.665502	0	0	0	3474.18	312.54	43.5261	104.559	0	-788.107	0	0	0	0	43.5261	852.446	0	29.0412	66.1905	0	0	13.9207	0	0	-35.3123	0	0	0
1033	1.46888	22.1954	0.848132	1.73191	18.8246	0.974028	181.572	101.776	15.7556	18.773	38.4404	7.71718	909.563	3.90631	19.1061	11.3462	19.7527	1.12095	42.7197	0.425144	2.85983	0.538728	0	0	0	3351.76	252.45	33.005	84.22	0	-1469.91	0	0	0	0	33.005	891.548	0	25.4185	56.0752	0	0	18.8479	0	0	-32.1246	0	0	0
1034	1.58323	20.464	0.848162	1.86666	17.3568	0.973726	173.371	97.3893	16.5302	18.3685	38.1993	6.62311	6.49228	3.75231	16.5733	11.2546	19.8593	1.09798	41.2433	0.367387	2.73305	0.50799	0	0	0	3522.07	228.438	37.5474	84.992	0	-1276.47	0	0	0	0	37.5474	917.954	0	22.595	56.2532	0	0	17.3891	0	0	-30.5743	0	0	0
1035	1.62696	21.2434	0.847711	1.91923	18.0082	0.979679	186.15	104.461	17.5049	19.1978	40.7708	6.47928	-924.59	3.87683	19.1734	11.4484	21.844	1.14862	43.0391	0.480934	2.85298	0.596631	0	0	0	3611.34	347.723	32.207	99.686	0	-1300.73	0	0	0	0	32.207	964.863	0	26.6233	62.8862	0	0	18.1204	0	0	-33.3612	0	0	0
1036	1.39769	28.0129	0.848319	1.6476	23.7639	0.978182	191.189	106.979	22.219	21.598	46.1542	4.57968	-41.373	3.92866	20.3207	12.9865	24.6721	1.08722	39.9073	0.486373	2.92006	0.670537	0	0	0	3665.22	339.651	43.9425	122.134	0	-732.198	0	0	0	0	43.9425	898.69	0	27.6628	77.1797	0	0	13.9472	0	0	-38.2988	0	0	0
1037	1.55718	22.1339	0.848179	1.83591	18.7735	0.976914	184.938	103.555	17.5171	18.7211	40.6359	5.92345	-694.607	3.87857	19.9751	11.6723	21.4422	1.17502	41.4507	0.511857	2.85093	0.598009	0	0	0	3443.71	318.378	42.626	96.6133	0	-1165.43	0	0	0	0	42.626	951.309	0	27.5002	62.3337	0	0	16.7763	0	0	-33.5365	0	0	0
1038	1.50956	20.8074	0.847943	1.78026	17.6435	0.985502	169.599	95.254	15.8453	17.2806	37.0427	6.3501	-6.49044	3.81614	16.4888	10.7363	19.2271	1.04509	40.2972	0.391344	2.78079	0.471146	0	0	0	3325.96	271.792	33.1006	80.5692	0	-1206.32	0	0	0	0	33.1006	924.668	0	23.4961	51.8357	0	0	16.8415	0	0	-29.6451	0	0	0
1039	1.53205	21.5336	0.848031	1.8066	18.2612	0.989576	175.659	98.3916	16.9392	16.1036	38.9026	3.9327	675.135	3.60917	19.1598	10.8694	22.5456	1.02653	37.5208	0.447858	2.63721	0.575336	0	0	0	2959.85	273.838	37.9071	105.163	0	-713.949	0	0	0	0	37.9071	931.25	0	23.5917	63.35	0	0	12.7874	0	0	-30.9942	0	0	0
1040	1.63841	19.9635	0.848377	1.93123	16.9365	0.962786	170.399	95.4962	17.2429	17.227	38.5541	4.77247	997.741	3.7237	16.7084	11.8489	20.5466	1.1044	37.9663	0.372094	2.71507	0.510739	0	0	0	3249.65	345.994	32.8745	89.9086	0	-902.182	0	0	0	0	32.8745	938.572	0	22.9055	60.7954	0	0	13.9948	0	0	-32.2689	0	0	0
1041	1.29667	25.1015	0.848438	1.5283	21.2971	0.98771	171.861	96.2113	16.8699	17.0118	38.3626	4.97667	-56.1473	3.77131	18.3009	10.9946	20.8547	1.18842	37.3415	0.474781	2.75723	0.527865	0	0	0	2786.7	275.059	31.4894	92.3024	0	-819.012	0	0	0	0	31.4894	823.311	0	25.1261	57.8452	0	0	13.4562	0	0	-30.8718	0	0	0
1042	1.48837	21.7207	0.848158	1.75483	18.4226	0.982894	174.426	97.9299	16.3156	17.5079	38.116	5.97621	27.2632	3.768	17.1516	11.1526	20.3386	1.13963	40.7282	0.428192	2.7501	0.472906	0	0	0	3266.55	299.628	35.7798	88.4917	0	-1144.02	0	0	0	0	35.7798	922.864	0	24.6769	56.767	0	0	16.5164	0	0	-30.9243	0	0	0
1043	1.44433	22.8955	0.848277	1.70267	19.4217	0.982344	185.824	104.245	15.7697	16.9201	38.9835	6.35475	-6.55594	3.86174	19.1741	11.5764	21.8972	1.10418	42.6138	0.525412	2.84091	0.651467	0	0	0	3104.02	284.022	36.5082	100.101	0	-1156.56	0	0	0	0	36.5082	947.506	0	27.5924	63.3479	0	0	17.6896	0	0	-33.3586	0	0	0
1044	1.4774	20.0362	0.847804	1.74262	16.9868	0.984637	155.732	87.3447	15.4399	15.3194	34.9155	4.32265	924.004	3.49368	15.5824	10.0042	19.4086	1.01049	34.4145	0.416998	2.51543	0.498375	0	0	0	2580.96	236.024	28.9435	81.8711	0	-741.686	0	0	0	0	28.9435	794.168	0	21.3868	51.1225	0	0	11.7574	0	0	-27.053	0	0	0
1045	1.40313	23.3582	0.848122	1.6544	19.8106	0.981239	182.011	102.074	15.9029	17.117	38.644	6.14107	794.757	3.8107	18.5043	11.6977	21.2451	1.14746	41.7176	0.511479	2.79309	0.646388	0	0	0	3029.82	389.411	34.4713	95.1663	0	-1156.09	0	0	0	0	34.4713	932.947	0	27.1282	61.2967	0	0	17.0536	0	0	-32.7256	0	0	0
1046	1.29032	27.2824	0.848457	1.52079	23.1479	0.98191	183.005	102.141	18.5999	18.5335	41.4907	5.11551	-20.2284	3.84438	20.804	12.3704	21.0109	1.23917	39.0934	0.418299	2.81904	0.541888	0	0	0	3215.3	363.352	43.6296	93.405	0	-864.943	0	0	0	0	43.6296	922.181	0	25.6461	61.9577	0	0	14.6587	0	0	-33.6309	0	0	0
1047	1.28245	28.8215	0.848226	1.51192	24.4472	0.979376	196.354	109.814	19.0217	19.657	43.5758	5.94104	-316.274	4.22317	21.3439	12.9728	23.2864	1.13964	42.5097	0.545567	3.10745	0.685056	0	0	0	3330.52	333.546	43.5969	110.878	0	-1004.51	0	0	0	0	43.5969	921.628	0	31.3505	71.9058	0	0	16.6118	0	0	-38.5335	0	0	0
1048	1.35272	27.9549	0.848252	1.59472	23.7128	0.977511	193.32	107.964	20.3923	20.8728	44.5802	5.74066	945.803	4.22138	21.4621	13.0787	22.0264	1.27954	41.7317	0.494947	3.09524	0.573606	0	0	0	3844.91	286.432	39.8538	101.015	0	-1025.18	0	0	0	0	39.8538	964.633	0	30.2627	67.5847	0	0	16.4332	0	0	-37.7522	0	0	0
1049	1.38946	23.3964	0.848525	1.63751	19.8524	0.984667	174.344	97.4295	16.5133	16.1031	38.3117	4.30578	877.673	3.72503	19.1986	11.6155	20.3842	1.14745	37.6366	0.427224	2.71489	0.579905	0	0	0	3074.33	285.908	43.7936	88.8272	0	-833.863	0	0	0	0	43.7936	968.817	0	24.7209	57.9595	0	0	13.5959	0	0	-31.2266	0	0	0
1050	1.42389	23.8677	0.848111	1.67889	20.2425	0.980134	174.379	97.7899	18.2599	18.8797	40.0714	5.57068	-977.318	3.85378	17.1883	11.6376	20.4577	1.17152	39.943	0.240586	2.82223	0.47513	0	0	0	3421.68	286.63	30.5351	89.3318	0	-987.366	0	0	0	0	30.5351	889.695	0	24.4267	58.6892	0	0	15.0879	0	0	-25.3596	0	0	0
1051	1.557	22.9254	0.847942	1.83621	19.4395	0.97715	181.663	101.487	19.3646	18.2749	42.0959	3.76194	879.511	3.79619	20.2885	12.0322	22.526	1.20798	37.7321	0.463112	2.7918	0.649331	0	0	0	3306.25	382.112	37.8658	104.924	0	-683.539	0	0	0	0	37.8658	954.694	0	26.1429	67.0044	0	0	12.8027	0	0	-34.4026	0	0	0
1052	1.31137	27.154	0.848292	1.54589	23.0345	0.978252	182.074	101.555	19.1962	18.664	41.9771	4.61059	-43.6638	3.81979	21.0694	12.2845	21.1248	1.21507	38.1147	0.529067	2.79958	0.597711	0	0	0	3081.7	349.159	42.4083	94.2369	0	-732.699	0	0	0	0	42.4083	879.251	0	27.7374	62.7928	0	0	13.8933	0	0	-33.7206	0	0	0
1053	1.59683	20.5702	0.848333	1.88231	17.4504	0.987866	171.465	96.289	17.2796	18.244	38.7195	5.77465	38.4381	3.68829	17.3097	10.4255	20.6803	1.10346	39.5418	0.387529	2.68695	0.465464	0	0	0	3391.34	249.785	36.8923	91.0286	0	-1062	0	0	0	0	36.8923	895.353	0	22.6235	56.0681	0	0	15.4348	0	0	-29.5226	0	0	0
1054	1.40777	25.1354	0.84824	1.65964	21.3208	0.980562	192.422	107.782	17.6668	19.1609	41.7156	6.51817	-31.1099	3.90344	20.6756	12.1471	22.644	1.21449	43.1857	0.473159	2.88178	0.657301	0	0	0	3329.95	388.328	36.5605	105.851	0	-1209.12	0	0	0	0	36.5605	937.756	0	27.0692	67.4776	0	0	17.8339	0	0	-35.1104	0	0	0
1055	1.38396	26.2105	0.848254	1.63154	22.2332	0.987098	181.079	101.437	20.1029	20.6514	42.7634	5.47881	-857.139	3.95949	18.6479	11.8464	21.607	1.21899	40.1759	0.459854	2.91958	0.601864	0	0	0	3744.56	310.319	39.4615	97.9031	0	-986.611	0	0	0	0	39.4615	912.454	0	26.8183	62.4533	0	0	15.4458	0	0	-33.7273	0	0	0
1056	1.41815	24.2199	0.847996	1.67236	20.5384	0.988862	181.761	101.947	17.7759	17.9188	40.5043	5.0538	846.1	3.89469	18.4762	11.5209	22.9245	1.19055	39.9762	0.486974	2.87691	0.599902	0	0	0	3240.12	293.363	39.3481	108.101	0	-913.851	0	0	0	0	39.3481	923.148	0	26.3741	66.1808	0	0	14.9115	0	0	-33.8311	0	0	0
1057	1.59832	20.2547	0.848269	1.88421	17.1814	0.98533	175.16	98.3603	16.2699	16.6369	38.1641	4.93694	23.8898	3.78085	17.2368	11.0038	21.789	1.11559	39.5901	0.485454	2.7729	0.585835	0	0	0	3277.44	276.101	34.3806	99.2966	0	-1019.72	0	0	0	0	34.3806	970.999	0	25.3489	61.3456	0	0	15.1464	0	0	-31.8255	0	0	0
1058	1.52281	19.9347	0.848202	1.79534	16.9086	0.9845	165.225	92.5456	15.1388	15.4594	35.7895	5.02222	688.267	3.60201	17.4743	10.4594	18.7118	1.11318	37.6058	0.469922	2.59925	0.509981	0	0	0	2954.67	248.726	29.2553	77.0035	0	-960.151	0	0	0	0	29.2553	919.328	0	23.7132	49.8298	0	0	14.6506	0	0	-27.7535	0	0	0
1059	1.50691	21.61	0.847898	1.77722	18.3231	0.989817	170.329	95.5714	17.1031	17.8149	38.4058	5.44777	-479.299	3.88306	17.4171	10.3127	20.7119	1.02943	38.3242	0.460004	2.84868	0.584458	0	0	0	3081.08	299.125	33.6201	91.2618	0	-962.149	0	0	0	0	33.6201	852.679	0	25.0054	55.7705	0	0	14.4583	0	0	-30.4347	0	0	0
1060	1.48581	23.193	0.848095	1.75193	19.6699	0.98538	183.631	103.265	17.6812	20.5499	40.6326	7.59919	-662.885	3.90488	17.6333	11.2905	21.4331	1.19523	44.0152	0.433762	2.87279	0.486174	0	0	0	3660.03	388.631	42.6024	96.5967	0	-1465.8	0	0	0	0	42.6024	910.511	0	25.6277	60.6807	0	0	19.2434	0	0	-32.6355	0	0	0
1061	1.48355	22.3627	0.848158	1.74915	18.9671	0.983109	168.898	94.6143	17.9856	18.9076	39.1157	5.60917	-70.1852	3.8668	17.349	10.9971	18.8563	1.08711	38.6337	0.474832	2.81973	0.529727	0	0	0	3532.03	275.123	35.1782	77.9721	0	-1058.39	0	0	0	0	35.1782	898.629	0	25.9584	51.7549	0	0	15.3717	0	0	-30.2068	0	0	0
1062	1.42869	22.6584	0.848292	1.68419	19.221	0.978344	167.866	94.2614	17.1672	16.8942	38.1611	4.36284	-816.589	3.57539	15.9575	11.2442	21.8737	1.12584	37.2597	0.189418	2.60352	0.43218	0	0	0	2853.19	246.519	32.8907	99.9305	0	-735.8	0	0	0	0	32.8907	822.156	0	20.7151	62.7588	0	0	12.1536	0	0	-22.8351	0	0	0
1063	1.51689	20.3048	0.847925	1.78895	17.217	0.981125	169.476	95.103	15.1457	17.0751	36.3244	6.68471	793.202	3.83416	17.3438	10.349	19.0056	1.00615	39.8649	0.435093	2.79393	0.470394	0	0	0	2998.3	243.757	32.8361	79.0107	0	-1204.6	0	0	0	0	32.8361	849.773	0	24.4496	50.7553	0	0	16.5207	0	0	-29.3856	0	0	0
1064	1.42413	28.177	0.848258	1.6789	23.9014	0.980829	203.174	113.783	21.8903	24.6946	47.3064	8.18142	875.291	4.21664	22.0742	12.5875	23.1041	1.31746	46.1204	0.578102	3.10056	0.684161	0	0	0	4230.85	353.092	40.5096	109.45	0	-1425.75	0	0	0	0	40.5096	917.61	0	31.5114	70.1939	0	0	20.5028	0	0	-37.6779	0	0	0
1065	1.42882	21.6289	0.8483	1.68433	18.3478	0.975383	165.201	92.7765	15.7798	15.8954	36.4303	4.86657	141.204	3.50436	15.3597	11.3274	20.7465	1.08273	37.5482	0.189975	2.53529	0.482357	0	0	0	2789.81	294.307	29.9203	91.4542	0	-852.448	0	0	0	0	29.9203	858.531	0	19.8512	59.3469	0	0	13.0649	0	0	-22.5271	0	0	0
1066	1.54755	20.1572	0.847791	1.8254	17.0891	0.979973	173.66	97.5795	15.1023	18.4888	36.7949	8.12108	992.551	3.79594	17.3237	10.4249	18.6779	1.07018	42.6414	0.4179	2.75956	0.46801	0	0	0	3258.77	300.155	32.5103	76.7437	0	-1517.91	0	0	0	0	32.5103	863.717	0	23.8232	49.9069	0	0	19.3541	0	0	-29.0726	0	0	0
1067	1.48077	21.4848	0.847899	1.7464	18.217	0.984313	182.728	102.195	14.6931	14.625	37.5211	4.86445	-942.481	3.96715	20.3461	11.4951	21.0801	1.1373	40.092	0.551642	2.92152	0.604432	0	0	0	2890.26	275.435	37.0136	93.9437	0	-976.401	0	0	0	0	37.0136	1029.16	0	28.5571	60.0102	0	0	15.7739	0	0	-33.0471	0	0	0
1068
1069	1.48007	22.0328	0.848104	1.74516	18.6861	0.976945	177.435	99.668	16.276	17.2992	38.4506	5.90427	5.10382	3.79106	16.8849	11.6401	21.6833	1.16111	41.0366	0.178738	2.78045	0.511753	0	0	0	3186.02	262.756	36.8768	98.4748	0	-1094.74	0	0	0	0	36.8768	914.582	0	22.1215	62.9615	0	0	15.7857	0	0	-25.0031	0	0	0
1070	1.47209	20.5524	0.84827	1.73541	17.434	0.977421	170.384	95.7112	14.3862	16.8652	35.6668	7.01731	-228.62	3.67682	16.4805	10.9391	18.7742	1.0576	41.2689	0.389961	2.66161	0.462439	0	0	0	3099.91	315.455	40.6873	77.3929	0	-1398.21	0	0	0	0	40.6873	906.71	0	23.0442	51.6319	0	0	17.8549	0	0	-29.2785	0	0	0
1071	1.61146	19.761	0.848399	1.89941	16.7652	0.974255	163.99	91.8379	17.0217	16.5092	37.5342	4.1166	750.869	3.508	17.0722	10.923	19.9222	0.98887	35.9471	0.435312	2.53146	0.509758	0	0	0	3067.53	232.02	34.658	85.4723	0	-744.045	0	0	0	0	34.658	887.138	0	23.0795	55.604	0	0	12.512	0	0	-29.3196	0	0	0
1072	1.51824	21.8844	0.848017	1.79035	18.5583	0.975078	170.662	95.8048	17.8349	18.4199	39.1806	5.31985	934.161	3.70956	16.509	11.2708	21.0097	1.08704	38.826	0.235873	2.70729	0.449472	0	0	0	3156.65	318.931	33.8173	93.3984	0	-930.013	0	0	0	0	33.8173	846.919	0	22.7362	60.0702	0	0	14.002	0	0	-24.0296	0	0	0
1073	1.37142	23.6812	0.84849	1.6163	20.0933	0.975545	166.229	93.1624	17.4794	17.4222	38.2759	4.76907	-22.7572	3.78217	15.9128	11.7233	20.1045	1.11697	36.8794	0.371132	2.75991	0.512245	0	0	0	2957.01	387.136	39.248	86.7511	0	-806.698	0	0	0	0	39.248	857.606	0	23.3819	58.0063	0	0	13.083	0	0	-31.4661	0	0	0
1074	1.35161	25.8804	0.847941	1.59398	21.945	0.983169	192.573	108.284	17.1938	21.0003	41.2529	8.61425	-714.958	4.0748	18.3422	12.0835	22.0853	1.18059	46.4718	0.466793	3.01929	0.559954	0	0	0	3735.05	332.415	36.7384	101.524	0	-1659.85	0	0	0	0	36.7384	917.263	0	27.9467	64.9663	0	0	21.3814	0	0	-35.3908	0	0	0
1075	1.44825	22.2158	0.847958	1.70793	18.8381	0.983148	172.935	97.0255	16.3223	16.4715	37.943	4.81298	6.75369	3.79705	17.0579	11.3401	21.8056	1.05777	38.2726	0.377264	2.78648	0.530707	0	0	0	3007.02	279.533	35.5256	99.4092	0	-904.761	0	0	0	0	35.5256	908.588	0	23.3053	62.3561	0	0	13.8976	0	0	-32.5036	0	0	0
1076	1.45571	22.5189	0.848093	1.71645	19.0981	0.984655	177.597	99.9244	16.4604	19.1123	38.6527	7.43122	234.151	3.9218	16.3667	11.2394	20.183	1.11377	43.609	0.180697	2.87638	0.433658	0	0	0	3652.57	253.44	40.1854	87.3601	0	-1457.33	0	0	0	0	40.1854	925.07	0	23.7981	56.2983	0	0	18.7521	0	0	-25.2154	0	0	0
1077	1.61021	21.1629	0.847602	1.89972	17.9377	0.978246	180.152	101.244	17.6821	20.2375	40.2036	7.48954	-743.702	4.05917	17.1818	11.3521	20.0019	1.08066	43.5868	0.442886	2.98887	0.549966	0	0	0	3928.39	265.076	41.5024	86.0162	0	-1461.56	0	0	0	0	41.5024	945.793	0	26.8455	56.4282	0	0	19.4895	0	0	-32.9502	0	0	0
1078	1.46783	23.2788	0.848178	1.73057	19.7445	0.990614	179.142	100.383	17.8811	18.9335	40.2856	5.92564	-21.7847	4.07765	19.0803	10.827	20.7284	1.22892	40.5282	0.407516	3.01031	0.49463	0	0	0	3431.5	311.978	37.3737	91.3687	0	-1096.58	0	0	0	0	37.3737	914.055	0	25.8077	56.7594	0	0	16.1997	0	0	-32.211	0	0	0
1079	1.49638	22.0661	0.848401	1.76377	18.7209	0.984177	175.562	98.3301	16.9651	15.5831	38.9196	3.36366	878.02	3.69291	18.3255	11.5423	23.0583	1.11541	36.8092	0.488192	2.71083	0.587376	0	0	0	2854.41	332.748	35.8498	109.147	0	-610.92	0	0	0	0	35.8498	949.207	0	25.575	67.2796	0	0	11.8403	0	0	-33.1278	0	0	0
1080	1.61036	18.4774	0.848069	1.89886	15.6701	0.982912	150.819	84.808	16.2197	17.3802	35.086	5.50213	938.328	3.54226	13.7918	9.60445	17.6697	0.950711	35.8919	0.333184	2.5413	0.482763	0	0	0	3068.34	238.033	28.6579	69.9758	0	-995.194	0	0	0	0	28.6579	792.076	0	19.8572	44.8806	0	0	13.4985	0	0	-25.2828	0	0	0
1081	1.4939	23.5911	0.848083	1.76151	20.0072	0.979961	183.519	102.717	18.6053	19.2197	41.5559	5.63086	920.286	3.85897	19.5794	12.0205	21.1056	1.20294	41.0356	0.486697	2.83192	0.595679	0	0	0	3651.5	342.071	38.0944	94.1134	0	-1071.71	0	0	0	0	38.0944	975.176	0	27.1614	61.8306	0	0	16.3937	0	0	-33.4353	0	0	0
1082	1.63231	22.9339	0.84813	1.92461	19.4509	0.97791	189.167	106.181	20.4728	21.2109	44.1388	5.78241	888.138	4.05807	18.6671	12.253	23.3274	1.16408	42.9509	0.207468	3.01591	0.536696	0	0	0	4134.71	290.139	40.0125	111.218	0	-1106.53	0	0	0	0	40.0125	984.073	0	25.4651	70.2778	0	0	16.5721	0	0	-27.8252	0	0	0
1083	1.41068	25.4086	0.848094	1.66336	21.5488	0.984145	187.34	105.207	18.8407	21.8688	42.2635	7.72457	-36.8741	3.93336	18.6602	11.5825	21.9822	1.20068	43.837	0.45679	2.90098	0.653041	0	0	0	3765.3	262.751	41.034	100.752	0	-1414.69	0	0	0	0	41.034	865.394	0	26.4771	63.4741	0	0	18.8134	0	0	-33.7028	0	0	0
1084	1.56774	20.1162	0.848144	1.84844	17.0615	0.987321	166.36	93.402	16.381	17.2501	37.1838	5.4752	953.581	3.84671	16.355	10.3839	19.7434	1.06548	38.3441	0.379113	2.81042	0.473864	0	0	0	3222.74	313.601	34.9955	84.2269	0	-1058.01	0	0	0	0	34.9955	904.94	0	23.1356	52.7965	0	0	14.8829	0	0	-29.7059	0	0	0
1085	1.36722	24.8665	0.848493	1.61134	21.0991	0.975227	171.815	95.8865	18.5651	16.6788	40.0685	2.97243	-24.0506	3.5974	19.1625	11.9557	22.0086	1.13295	34.3279	0.444574	2.62283	0.634096	0	0	0	2729.6	290.519	38.3013	100.933	0	-439.431	0	0	0	0	38.3013	843.639	0	24.0188	65.224	0	0	10.4084	0	0	-32.8395	0	0	0
1086	1.47376	22.9245	0.848026	1.73788	19.4406	0.983853	171.207	95.8271	18.4181	17.8071	39.84	4.24108	974.991	3.71038	17.8876	11.3931	20.754	1.17755	37.094	0.521433	2.70589	0.583096	0	0	0	3258.09	331.803	41.352	91.5352	0	-745.474	0	0	0	0	41.352	917.381	0	26.1391	58.6075	0	0	13.2497	0	0	-31.1731	0	0	0
1087	1.43771	22.557	0.848201	1.695	19.1329	0.979216	189.479	106.386	14.5772	17.5841	38.2342	7.81916	-824.927	4.05088	18.9249	11.8476	20.8706	1.18626	45.5056	0.456456	2.98919	0.554825	0	0	0	3365.97	329.321	38.5533	92.3473	0	-1627.83	0	0	0	0	38.5533	996.173	0	27.3972	60.4741	0	0	21.0202	0	0	-34.2647	0	0	0
1088	1.49781	23.9847	0.848299	1.76567	20.3462	0.965702	192.43	107.804	18.295	19.482	42.349	6.43495	941.692	3.94768	19.4276	13.2381	22.1994	1.27967	43.6656	0.522707	2.91456	0.608451	0	0	0	3742.03	386.641	44.1394	102.301	0	-1242.57	0	0	0	0	44.1394	1020.36	0	27.4644	69.7927	0	0	18.4282	0	0	-37.5956	0	0	0
1089	1.44506	22.7561	0.847837	1.7044	19.2935	0.972292	180.303	101.211	16.2535	18.3446	38.7856	7.03176	-790.363	3.97001	17.564	11.7983	20.7917	1.06426	42.1612	0.409248	2.92136	0.530786	0	0	0	3288.8	265.821	36.739	91.7392	0	-1288.44	0	0	0	0	36.739	895.573	0	25.478	60.8201	0	0	17.6761	0	0	-33.4259	0	0	0
1090	1.45615	20.6027	0.847587	1.718	17.4626	0.984373	176.474	99.3141	13.3632	16.123	35.3954	7.18266	318.876	3.82793	16.801	10.6453	21.219	0.991498	42.1317	0.413717	2.80713	0.476865	0	0	0	2875.28	227.942	34.3464	95.0008	0	-1410.96	0	0	0	0	34.3464	877.732	0	23.8508	58.514	0	0	17.816	0	0	-31.2019	0	0	0
1091	1.22514	27.3991	0.848232	1.44434	23.2408	0.973412	189.851	106.353	15.8557	18.1818	39.5737	7.28874	-41.4386	4.0921	19.1822	12.8879	21.3806	1.3007	43.4762	0.446203	3.02764	0.559023	0	0	0	3036.68	402.01	44.0379	96.1013	0	-1338.68	0	0	0	0	44.0379	912.612	0	28.4088	65.3579	0	0	18.5094	0	0	-36.7992	0	0	0
1092	1.39697	24.6664	0.847855	1.64765	20.9136	0.981202	181.302	101.684	17.973	21.1541	40.6416	8.34197	27.7605	4.09024	18.4502	11.3494	19.5028	1.1995	43.1704	0.375678	3.01049	0.53486	0	0	0	3632.02	306.547	36.1031	82.4621	0	-1446.08	0	0	0	0	36.1031	859.146	0	24.9763	54.7147	0	0	19.2907	0	0	-32.2858	0	0	0
1093	1.39482	24.8274	0.848035	1.64476	21.0545	0.983316	180.773	101.192	18.2263	18.7633	40.8353	5.48927	-74.4346	3.93474	19.109	11.9028	21.1867	1.15015	40.078	0.395223	2.8954	0.539579	0	0	0	3430.02	300.716	45.2339	94.7288	0	-1000.11	0	0	0	0	45.2339	931.952	0	25.4983	61.2817	0	0	15.4151	0	0	-33.5515	0	0	0
1094	1.44303	27.1668	0.848294	1.70109	23.0454	0.974701	201.158	112.57	21.0487	20.5205	46.2132	4.73828	21.873	4.02623	21.6408	13.5336	25.7879	1.23287	42.5618	0.2521	3.01066	0.523824	0	0	0	3709.09	329.524	38.8874	131.469	0	-831.267	0	0	0	0	38.8874	980.878	0	26.1234	83.3388	0	0	14.8658	0	0	-29.2809	0	0	0
1095	1.51281	24.1001	0.847944	1.78409	20.4356	0.98657	182.829	102.771	20.1224	22.0571	42.9969	6.78786	878.873	4.02091	17.433	11.4537	22.3731	1.14388	42.412	0.404911	2.97698	0.552574	0	0	0	3933.3	363.046	38.6142	103.762	0	-1254.68	0	0	0	0	38.6142	896.199	0	25.3977	64.3032	0	0	17.4608	0	0	-34.2377	0	0	0
1096	1.53273	21.3999	0.848197	1.80705	18.1513	0.982529	169.546	95.0388	17.4655	18.7447	38.6707	6.10424	610.728	3.8092	17.6623	10.512	19.0935	1.1004	39.0855	0.476571	2.77395	0.525427	0	0	0	3251.38	289.024	34.2022	79.6247	0	-1066.05	0	0	0	0	34.2022	845.598	0	25.2563	51.4106	0	0	15.7743	0	0	-29.4148	0	0	0
1097	1.36007	21.8562	0.848354	1.60318	18.5418	0.984494	169.711	95.2718	13.8396	14.169	35.0394	5.06461	-24.7787	3.6802	16.5381	11.0293	21.1508	1.06615	38.204	0.393824	2.68417	0.525219	0	0	0	2525.11	259.306	30.4796	94.4952	0	-928.398	0	0	0	0	30.4796	889.541	0	22.7762	59.2682	0	0	14.1554	0	0	-30.792	0	0	0
1098	1.45671	21.2763	0.848163	1.71749	18.0458	0.98808	172.833	97.0278	14.9467	15.951	36.542	5.61209	905.189	3.84675	17.2586	10.6985	20.2431	1.08615	40.0168	0.529089	2.81468	0.534192	0	0	0	2953.39	298.234	34.0312	87.822	0	-1106.37	0	0	0	0	34.0312	923.024	0	26.9379	55.0527	0	0	16.0068	0	0	-30.4108	0	0	0
1099	1.54411	23.0188	0.848475	1.81986	19.5309	0.986419	178.625	99.7828	19.5366	18.3012	41.891	3.66202	-715.916	3.72031	20.6243	11.2588	22.1669	1.19186	37.0075	0.501796	2.72595	0.585405	0	0	0	3243.87	362.525	38.4494	102.203	0	-627.862	0	0	0	0	38.4494	924.67	0	25.8886	63.2114	0	0	12.4115	0	0	-32.0324	0	0	0
1100	1.35517	21.9758	0.847958	1.59815	18.6346	0.987565	177.617	99.9719	12.9533	17.4529	35.1207	9.40392	-27.1917	4.01729	16.8369	10.3428	18.2532	1.13795	45.3916	0.515959	2.93971	0.536623	0	0	0	3061.19	286.748	29.2438	73.8624	0	-1748.05	0	0	0	0	29.2438	866.368	0	27.5986	47.8462	0	0	22.0702	0	0	-29.5434	0	0	0
1101	1.33056	26.1742	0.848373	1.56837	22.2055	0.98504	191.121	106.974	17.1658	18.3225	41.0508	6.32747	-886.579	3.99116	20.8065	12.2187	21.8079	1.16558	42.9507	0.478756	2.94749	0.607356	0	0	0	3367.26	301.855	42.1983	99.4192	0	-1173.12	0	0	0	0	42.1983	968.857	0	27.9498	64.0354	0	0	17.8398	0	0	-34.6982	0	0	0
1102	1.63064	21.3181	0.848066	1.92278	18.0792	0.974767	174.063	97.6141	19.2064	18.0868	40.99	3.70928	41.8895	3.80266	17.1504	11.712	22.8275	1.08241	37.4813	0.248457	2.79974	0.509653	0	0	0	3293.55	334.953	34.7312	107.276	0	-641.521	0	0	0	0	34.7312	914.513	0	23.7785	67.4604	0	0	11.9393	0	0	-25.2754	0	0	0
1103	1.27851	27.1788	0.848433	1.50691	23.0594	0.982228	198.354	110.721	16.1768	16.4911	40.9559	5.47964	-62.6421	3.8744	23.4016	12.812	23.0694	1.22881	42.2559	0.553136	2.86134	0.664576	0	0	0	2843.09	415.781	49.3825	109.19	0	-1018.25	0	0	0	0	49.3825	1000.57	0	29.1952	70.3905	0	0	16.6685	0	0	-36.0865	0	0	0
1104	1.45931	21.5633	0.848119	1.72064	18.2883	0.980438	170.639	95.7957	15.7755	16.4646	37.1027	5.38916	24.4587	3.71735	16.5484	11.2502	20.5858	1.08375	39.3194	0.180033	2.71016	0.400662	0	0	0	3082.06	256.446	28.933	90.2848	0	-1027.69	0	0	0	0	28.933	908.824	0	21.6258	58.1651	0	0	14.6647	0	0	-23.8356	0	0	0
1105	1.37923	26.9625	0.848165	1.62614	22.8686	0.99388	186.935	104.998	20.4578	22.1806	43.8446	6.74368	723.033	3.95243	18.8595	11.3103	23.1635	1.17283	42.6552	0.408587	2.92693	0.548999	0	0	0	3727.58	415.159	40.3785	110.017	0	-1176.07	0	0	0	0	40.3785	875.895	0	25.2668	66.1526	0	0	17.0984	0	0	-33.7588	0	0	0
1106	1.39592	24.0463	0.847756	1.64661	20.3854	0.980598	183.113	102.677	16.7137	19.799	39.5949	8.12019	578.077	3.89725	19.0169	11.4357	19.7104	1.22794	43.618	0.390394	2.852	0.528492	0	0	0	3361.34	404.042	44.0458	83.9436	0	-1466.47	0	0	0	0	44.0458	889.006	0	24.8466	55.4834	0	0	19.5085	0	0	-31.7405	0	0	0
1107	1.50251	21.1746	0.848374	1.77104	17.9639	0.974574	163.343	91.6035	17.0692	16.4434	37.5011	4.00611	6.43005	3.52841	15.6693	11.3108	20.5968	1.14253	36.0859	0.22811	2.55393	0.487796	0	0	0	2920.89	309.988	38.085	90.3551	0	-701.272	0	0	0	0	38.085	870.168	0	20.8306	58.8575	0	0	11.866	0	0	-22.7185	0	0	0
1108	1.51145	20.6327	0.848031	1.7823	17.4971	0.986944	164.624	92.6118	16.1938	17.102	36.7737	5.51619	257.199	3.66664	14.9331	10.6519	19.6595	1.08875	39.37	0.1848	2.66061	0.396499	0	0	0	3292.82	286.048	34.3993	83.6374	0	-1077.73	0	0	0	0	34.3993	911.596	0	21.3695	53.1224	0	0	15.1403	0	0	-22.4782	0	0	0
1109	1.52991	21.1687	0.848007	1.80413	17.9512	0.982447	171.33	96.3164	16.7753	19.2058	38.1911	7.0984	895.843	3.75855	16.1991	10.8657	19.1185	1.08419	41.6818	0.407084	2.73222	0.469251	0	0	0	3648.36	256.026	33.8529	79.8037	0	-1386.16	0	0	0	0	33.8529	901.268	0	23.7414	52.0458	0	0	18.1173	0	0	-29.5767	0	0	0
1110	1.58473	20.9992	0.848016	1.86876	17.8076	0.983212	163.099	91.4964	18.83	20.277	39.2423	5.88597	901.148	3.68141	16.3847	10.2524	18.5215	1.09025	37.9428	0.447428	2.66337	0.512513	0	0	0	3543.68	259.57	32.3803	75.6975	0	-1068.34	0	0	0	0	32.3803	816.366	0	23.7444	48.7737	0	0	14.942	0	0	-27.8686	0	0	0
1111	1.45855	22.6127	0.847821	1.72035	19.1715	0.975764	179.94	100.865	16.4111	16.8038	38.9017	5.39654	956.057	3.92027	18.1048	12.0233	21.3116	1.14671	40.7783	0.217748	2.88446	0.477356	0	0	0	3058.38	393.663	36.242	95.6297	0	-1005.39	0	0	0	0	36.242	955.912	0	24.4599	62.7535	0	0	15.4649	0	0	-26.5257	0	0	0
1112	1.40333	25.8447	0.847822	1.65522	21.9117	0.982743	182.615	102.601	19.9331	22.0724	42.7786	7.07647	-941.769	4.03444	17.3339	11.8085	21.7413	1.17833	42.8422	0.189005	2.9829	0.49062	0	0	0	3745.45	365.622	40.2536	98.8996	0	-1240.64	0	0	0	0	40.2536	860.065	0	24.9841	63.1968	0	0	17.2215	0	0	-26.8835	0	0	0
1113	1.57247	21.366	0.847871	1.85461	18.1157	0.982404	179.613	100.83	17.1757	18.6682	39.6257	6.26764	23.6699	3.7537	18.2633	11.1473	21.2661	1.14067	41.8392	0.220192	2.74602	0.453415	0	0	0	3380.46	374.539	39.2512	95.3391	0	-1205.67	0	0	0	0	39.2512	926.871	0	22.7454	59.978	0	0	16.7456	0	0	-23.8886	0	0	0
1114	1.45073	21.8235	0.847819	1.71113	18.5024	0.991071	171.305	96.3897	15.934	18.2379	37.3429	6.76993	889.864	3.82217	16.0503	10.3741	20.2378	1.09867	41.0765	0.410158	2.79427	0.52574	0	0	0	3286.08	273.097	36.5212	87.802	0	-1308.32	0	0	0	0	36.5212	868.995	0	23.813	54.07	0	0	17.0636	0	0	-29.657	0	0	0
1115	1.45405	21.2743	0.848295	1.71408	18.0469	0.979908	165.899	92.9144	15.7211	14.7214	36.466	3.61328	98.3651	3.68012	16.9165	11.1373	21.0759	1.03276	35.3562	0.454892	2.68345	0.577297	0	0	0	2657.25	235.402	31.108	93.9183	0	-643.333	0	0	0	0	31.108	884.12	0	24.4459	59.5905	0	0	11.5586	0	0	-31.1417	0	0	0
1116	1.68291	21.9321	0.848193	1.98412	18.6026	0.984864	191.429	107.444	19.5758	21.2482	43.5158	6.90302	32.8636	4.25224	19.6931	11.5269	22.0308	1.11262	44.5716	0.567845	3.12072	0.568182	0	0	0	4263.06	291.147	41.3323	101.113	0	-1350.54	0	0	0	0	41.3323	1014.74	0	30.4396	63.3438	0	0	19.6796	0	0	-35.2719	0	0	0
1117	1.49516	21.989	0.847776	1.76363	18.6417	0.979942	174.26	97.9513	16.9951	18.3217	38.7804	6.18238	-27.0429	3.8961	16.0513	11.4101	20.6135	1.16457	41.2631	0.21645	2.85858	0.47762	0	0	0	3424.65	291.703	35.7895	90.4736	0	-1161.73	0	0	0	0	35.7895	913.211	0	24.2187	58.5922	0	0	16.3023	0	0	-25.4299	0	0	0
1118	1.50849	20.0922	0.847969	1.77895	17.0376	0.986635	173.42	97.5558	14.0834	14.9466	35.7429	5.45807	373.341	3.73149	16.1444	10.9654	21.7795	1.03267	40.2715	0.371085	2.73193	0.527813	0	0	0	2898.97	315.068	34.3999	99.2407	0	-1135.5	0	0	0	0	34.3999	971.92	0	22.433	61.2223	0	0	15.8448	0	0	-31.3948	0	0	0
1119	1.52698	21.3607	0.848069	1.80055	18.1154	0.983408	165.203	92.5269	17.793	18.5122	38.4609	5.55357	550.828	3.70046	17.378	10.5557	18.4798	1.09649	37.7915	0.385641	2.67881	0.460495	0	0	0	3336.45	293.304	28.0991	75.4028	0	-983.593	0	0	0	0	28.0991	863.974	0	23.0123	49.3455	0	0	14.6274	0	0	-28.3283	0	0	0
1120	1.55912	20.1835	0.848316	1.83789	17.122	0.983834	162.54	90.9026	16.7614	15.741	37.095	3.68036	-700.627	3.55102	17.8648	10.4371	19.9415	1.05518	34.5698	0.40943	2.56719	0.506548	0	0	0	2789.55	309.584	30.7653	85.6547	0	-631.443	0	0	0	0	30.7653	875.042	0	22.2195	53.9302	0	0	11.4264	0	0	-28.4142	0	0	0
1121	1.45111	23.2212	0.84815	1.71091	19.6951	0.988896	177.696	99.6882	17.5083	18.1501	39.7295	5.55877	839.978	3.98788	17.9491	11.1357	21.343	1.14149	40.126	0.517735	2.94092	0.546389	0	0	0	3294.65	333.452	43.2851	95.9318	0	-1014.52	0	0	0	0	43.2851	921.44	0	27.5622	59.6953	0	0	15.7292	0	0	-32.6322	0	0	0
1122	1.46566	24.7034	0.848088	1.7282	20.9506	0.982293	175.996	98.6774	20.6568	20.0844	42.6924	4.17703	501.233	3.92662	17.4006	11.7498	22.8544	1.1568	37.9647	0.20043	2.90277	0.521282	0	0	0	3422.5	332.105	37.1463	107.514	0	-706.74	0	0	0	0	37.1463	857.345	0	24.2415	67.0957	0	0	12.1517	0	0	-25.952	0	0	0
1123	1.27652	27.2649	0.848076	1.50519	23.1227	0.990151	191.839	107.414	17.0665	18.9737	41.0389	7.04807	-33.7688	3.99348	21.1599	11.7575	21.6735	1.20751	43.6048	0.466826	2.94837	0.601976	0	0	0	3277.9	344.438	49.6195	98.4226	0	-1268.08	0	0	0	0	49.6195	928.495	0	27.3021	62.0366	0	0	18.5819	0	0	-33.6241	0	0	0
1124	1.40799	23.9675	0.847995	1.66038	20.3243	0.979262	187.055	104.923	16.4246	18.0396	39.7951	6.57061	898.02	3.87821	19.0274	12.141	21.7954	1.11142	43.3805	0.213358	2.85362	0.52215	0	0	0	3340.57	307.796	38.5152	99.2974	0	-1266.49	0	0	0	0	38.5152	957.893	0	24.1764	64.3491	0	0	17.6421	0	0	-26.1491	0	0	0
1125	1.50994	22.7306	0.84788	1.78084	19.2728	0.982977	175.638	98.4503	18.5075	18.8087	40.4794	5.24282	6.60433	3.86006	17.992	11.3153	21.0776	1.12754	39.2012	0.505109	2.83259	0.538959	0	0	0	3401.7	309.552	31.925	93.9239	0	-930.621	0	0	0	0	31.925	899.878	0	26.5572	59.5469	0	0	15.0429	0	0	-32.2327	0	0	0
1126	1.47155	21.574	0.8484	1.7345	18.3034	0.98404	165.753	92.7429	16.6884	16.3539	37.4201	4.30514	-845.644	3.65772	17.6256	10.8826	19.903	1.19467	35.9869	0.372914	2.65518	0.464305	0	0	0	2964.1	326.437	30.7451	85.3611	0	-797.071	0	0	0	0	30.7451	898.909	0	22.1491	54.6309	0	0	12.7335	0	0	-29.5527	0	0	0
1127	1.53442	22.24	0.847699	1.8101	18.8529	0.982042	186.805	104.919	16.9142	19.5138	40.2566	7.48606	6.92364	3.90259	19.2764	11.0693	22.0698	1.00547	43.6166	0.504338	2.87624	0.598551	0	0	0	3334.44	293.684	34.5778	101.429	0	-1352.59	0	0	0	0	34.5778	874.196	0	26.7933	62.7264	0	0	18.748	0	0	-33.0283	0	0	0
1128	1.45177	27.3676	0.848483	1.71102	23.2209	0.979633	190.293	106.543	22.9975	22.1639	46.8265	4.07774	756.611	4.01904	19.2515	13.3227	24.1661	1.31029	40.6724	0.273218	2.99071	0.536833	0	0	0	4115.6	470.404	42.8507	117.969	0	-764.547	0	0	0	0	42.8507	989.436	0	27.0911	76.1103	0	0	13.6422	0	0	-28.7373	0	0	0
1129	1.49324	21.7862	0.847717	1.76149	18.4686	0.984767	186.643	104.933	15.0671	18.1255	38.3761	7.73045	-734.996	4.00771	18.6165	11.0106	21.9581	1.09802	44.3482	0.437098	2.96252	0.493803	0	0	0	3205.92	303.669	33.5282	100.572	0	-1503.56	0	0	0	0	33.5282	907.667	0	25.9661	61.8307	0	0	19.4725	0	0	-33.3308	0	0	0
1130	1.58186	23.0569	0.848274	1.8648	19.5586	0.970382	186.022	103.906	19.7215	19.0911	42.9965	4.41911	962.839	3.9137	20.5502	12.63	22.1121	1.22423	39.4324	0.495326	2.88567	0.662142	0	0	0	3689.34	320.023	39.9856	101.664	0	-822.914	0	0	0	0	39.9856	1002.79	0	28.1721	67.5175	0	0	14.4605	0	0	-36.0746	0	0	0
1131	1.52546	24.3094	0.84834	1.79817	20.6227	0.982903	193.389	108.352	19.5313	21.5879	43.7125	7.21211	-901.684	3.9687	20.9414	11.849	22.1583	1.21128	44.1474	0.485705	2.93185	0.658607	0	0	0	3918.82	380.639	37.6568	102.09	0	-1350.15	0	0	0	0	37.6568	956.269	0	27.3062	64.7524	0	0	19.163	0	0	-34.5238	0	0	0
1132	1.78763	15.1882	0.847531	2.10923	12.8725	0.983461	150.082	84.5209	13.2863	15.1993	32.0354	6.11916	26.0912	3.53282	13.4543	9.08783	16.3943	0.94645	37.7535	0.344731	2.52325	0.483803	0	0	0	3027.06	216.044	27.2898	61.7494	0	-1280.45	0	0	0	0	27.2898	879.95	0	19.8071	39.8647	0	0	15.8162	0	0	-24.056	0	0	0
1133	1.37738	26.6164	0.848039	1.6242	22.5717	0.974156	193.74	108.305	19.0022	18.486	43.2303	4.64445	-71.5042	3.96951	21.008	13.3609	23.8445	1.22718	41.1713	0.247815	2.9468	0.528708	0	0	0	3279.98	406.164	51.966	115.342	0	-822.703	0	0	0	0	51.966	985.122	0	25.4749	75.2749	0	0	14.5624	0	0	-28.624	0	0	0
1134	1.4044	21.7814	0.84788	1.65636	18.468	0.989397	168.031	94.4742	15.084	16.9006	36.0779	6.48592	-860.039	3.65493	15.9279	10.4968	19.3509	1.09049	40.3726	0.420356	2.64832	0.51198	0	0	0	3092.73	282.084	32.0413	81.4665	0	-1233.1	0	0	0	0	32.0413	881.878	0	23.178	51.5985	0	0	16.7345	0	0	-28.249	0	0	0
1135	1.43797	24.472	0.848235	1.69526	20.758	0.987445	196.25	110.008	16.9662	18.1142	41.4863	6.19154	839.289	4.06088	20.8492	12.1998	23.2646	1.25088	44.5974	0.226625	3.01778	0.540648	0	0	0	3477.38	387.963	49.9577	110.77	0	-1257.48	0	0	0	0	49.9577	1045.63	0	25.866	69.0739	0	0	18.2837	0	0	-27.3059	0	0	0
1136	1.66704	19.4304	0.847824	1.96626	16.4735	0.98703	166.607	93.7615	17.37	19.2095	38.2051	6.16549	29.1528	3.6693	15.5981	10.1226	20.4098	1.00461	39.4022	0.37073	2.66899	0.515213	0	0	0	3543.24	249.776	32.4583	89.0432	0	-1211.35	0	0	0	0	32.4583	861.636	0	21.5648	54.489	0	0	15.6858	0	0	-28.8456	0	0	0
1137	1.42526	21.6554	0.848207	1.68033	18.3682	0.971795	172.625	96.7077	14.8227	16.312	36.3881	6.37466	-34.2785	3.55969	18.3414	11.1165	19.6602	1.06721	39.5165	0.413353	2.57197	0.460958	0	0	0	2739.04	261.74	33.7526	83.5815	0	-1099.83	0	0	0	0	33.7526	841.792	0	22.9436	55.346	0	0	15.8695	0	0	-29.7989	0	0	0
1138	1.56198	18.8224	0.847646	1.84274	15.9548	0.986465	166.414	93.6311	13.9019	17.1506	34.6848	7.69094	913.26	3.76932	15.8453	9.74919	17.6254	1.06793	41.7909	0.486302	2.72895	0.567866	0	0	0	3111.32	320.252	26.0801	69.6854	0	-1526.59	0	0	0	0	26.0801	870.787	0	24.6458	44.7484	0	0	19.0286	0	0	-26.9377	0	0	0
1139	1.46527	21.9499	0.848425	1.72705	18.6229	0.988422	172.455	96.518	16.3471	16.3657	37.9087	4.54134	971.363	3.77332	18.6282	10.957	20.1874	1.16169	38.0092	0.519005	2.75333	0.528757	0	0	0	3104.31	324.721	36.9159	87.4297	0	-923.931	0	0	0	0	36.9159	956.718	0	26.3967	55.4927	0	0	14.1807	0	0	-30.2402	0	0	0
1140	1.57869	19.3923	0.847762	1.86219	16.4401	0.982013	169.059	95.0001	14.9917	17.3214	36.1122	7.00483	986.111	3.69734	16.7014	10.3029	18.7737	1.06338	41.1827	0.190975	2.67862	0.408978	0	0	0	3182.85	292.935	29.1307	77.4222	0	-1350.23	0	0	0	0	29.1307	887.343	0	21.4892	49.8229	0	0	17.4018	0	0	-22.5355	0	0	0
1141	1.42484	22.955	0.847898	1.68044	19.4635	0.986887	184.243	103.55	15.5609	18.6108	38.5745	7.88164	-23.1312	3.98507	18.2513	11.029	20.9438	1.1557	44.2331	0.474312	2.93523	0.542644	0	0	0	3287.38	320.593	37.9228	92.9486	0	-1492.14	0	0	0	0	37.9228	902.527	0	26.8237	58.1814	0	0	19.7009	0	0	-32.2702	0	0	0
1142	1.44681	24.5197	0.84792	1.7063	20.7907	0.990729	180.336	101.114	19.2782	21.2432	41.8378	6.72526	-882.408	4.02799	18.8492	11.0765	20.3587	1.09185	41.7385	0.461515	2.966	0.544177	0	0	0	3930.6	281.984	38.4086	88.662	0	-1283.41	0	0	0	0	38.4086	912.412	0	26.7137	55.9991	0	0	17.5411	0	0	-31.876	0	0	0
1143	1.33192	25.8618	0.848544	1.56965	21.9449	0.989275	173.698	97.2789	18.8592	19.551	40.5941	5.28479	-19.5237	3.90875	17.9625	11.3239	20.4644	1.24806	38.628	0.389271	2.86786	0.486153	0	0	0	3429.99	313.248	45.949	89.429	0	-970.269	0	0	0	0	45.949	875.795	0	24.9272	57.0315	0	0	14.3847	0	0	-31.6772	0	0	0
1144	1.52679	24.751	0.848075	1.8003	20.9907	0.988528	190.934	106.968	20.6666	20.9699	44.5594	5.29656	31.5834	4.31424	19.7754	12.1265	22.9794	1.28798	42.089	0.531031	3.17968	0.684537	0	0	0	4104.54	400.259	46.5085	108.502	0	-1049.31	0	0	0	0	46.5085	1027.03	0	30.6517	67.7155	0	0	16.5188	0	0	-36.9548	0	0	0
1145	1.53189	26.7782	0.848121	1.80622	22.7111	0.974761	200.865	112.096	23.2148	20.5156	48.3672	2.70381	190.207	4.08553	22.7226	13.8368	26.6917	1.32755	39.113	0.554547	3.06769	0.696288	0	0	0	3784.7	407.023	46.8884	139.246	0	-395.507	0	0	0	0	46.8884	1030.87	0	31.1139	87.6408	0	0	12.0556	0	0	-42.5761	0	0	0
1146	1.41583	27.0309	0.848335	1.66895	22.9312	0.975769	191.987	107.607	21.0938	22.2221	45.1133	6.41081	-20.6207	3.90788	19.5105	12.7735	23.177	1.26162	42.9154	0.50642	2.88993	0.664821	0	0	0	3822.42	368.719	40.6551	109.998	0	-1088.92	0	0	0	0	40.6551	904.447	0	28.3015	71.3615	0	0	17.3071	0	0	-36.7849	0	0	0
1147	1.53423	22.2289	0.847937	1.80937	18.8487	0.979757	193.115	108.482	16.103	20.1031	40.2203	9.03817	814.579	4.18778	19.2176	11.8123	20.2611	1.19749	47.7944	0.416883	3.05291	0.541562	0	0	0	3986.9	359.931	38.7151	87.8759	0	-1895.06	0	0	0	0	38.7151	1024.33	0	26.9182	58.1733	0	0	23.4582	0	0	-33.7523	0	0	0
1148	1.48735	21.9513	0.848402	1.75312	18.6235	0.987841	175.655	98.6843	16.5307	19.0286	38.4832	7.31566	-6.74915	3.8666	17.4552	10.6877	19.3677	1.07257	42.5502	0.385945	2.82383	0.474494	0	0	0	3574.52	280.843	37.2664	81.5677	0	-1410.49	0	0	0	0	37.2664	914.752	0	23.9655	52.1551	0	0	18.7578	0	0	-29.8745	0	0	0
1149	1.45081	18.711	0.848306	1.71024	15.8727	0.984189	149.631	83.9825	13.3004	13.5121	32.0002	4.47397	-942.261	3.51058	14.1472	9.95472	17.6043	1.04498	34.6312	0.184032	2.51462	0.390821	0	0	0	2436.88	306.033	32.5345	69.5534	0	-870.967	0	0	0	0	32.5345	857.85	0	19.6336	45.3424	0	0	12.1042	0	0	-20.6762	0	0	0
1150	1.49477	23.1111	0.847746	1.76322	19.5924	0.972557	178.702	100.341	18.4011	20.1018	40.7501	6.86778	-690.892	3.92498	17.2623	11.6149	21.3022	1.11076	41.2741	0.42308	2.88829	0.540007	0	0	0	3405.53	278.461	35.0153	95.5554	0	-1134.98	0	0	0	0	35.0153	840.271	0	25.4157	61.8421	0	0	16.8757	0	0	-33.8338	0	0	0
1151	1.40155	26.1446	0.847986	1.6528	22.1703	0.980472	206.933	115.973	17.3612	18.8914	43.2118	6.75048	816.052	4.10479	22.0469	13.0988	24.8952	1.21025	46.2937	0.56677	3.06823	0.68839	0	0	0	3497.54	359.401	44.5223	123.984	0	-1322.03	0	0	0	0	44.5223	1032.18	0	31.0413	77.9239	0	0	19.8593	0	0	-39.5611	0	0	0
1152	1.38814	22.6561	0.848327	1.63633	19.2198	0.971144	181.344	101.884	14.4265	16.5476	37.0728	7.18117	-423.384	3.88668	17.2982	11.7505	21.3592	1.14109	42.6026	0.441633	2.85696	0.546707	0	0	0	2779.09	329.642	38.0508	95.9642	0	-1265.82	0	0	0	0	38.0508	876.951	0	25.8896	62.8029	0	0	18.039	0	0	-33.9752	0	0	0
1153	1.42002	23.6408	0.84839	1.67379	20.0566	0.988863	183.845	102.947	16.5919	17.6446	39.5697	6.06968	769.765	3.99317	20.2301	11.2625	20.9973	1.07787	41.5451	0.405726	2.94242	0.492419	0	0	0	3263.44	306.699	42.926	93.3439	0	-1140.66	0	0	0	0	42.926	957.013	0	25.6408	58.8649	0	0	16.9474	0	0	-32.5483	0	0	0
1154	1.28235	24.7042	0.848119	1.512	20.9521	0.983613	180.735	101.274	14.7809	17.0937	37.3527	7.19592	-22.3539	3.69994	19.3282	11.3495	20.109	1.07933	41.9945	0.445924	2.69183	0.576126	0	0	0	2862.89	307.466	43.2593	86.8331	0	-1287.85	0	0	0	0	43.2593	872.16	0	24.5482	56.4436	0	0	17.9375	0	0	-30.5519	0	0	0
1155	1.42146	22.267	0.848244	1.67577	18.8878	0.975828	170.881	95.4921	15.9507	15.706	37.3143	4.6105	844.555	3.66795	18.903	11.3148	19.8472	1.09659	36.9802	0.443901	2.66312	0.575312	0	0	0	2797.65	216.57	33.8361	84.922	0	-797.365	0	0	0	0	33.8361	881.173	0	24.355	56.2294	0	0	13.4599	0	0	-30.6369	0	0	0
1156	1.412	23.1348	0.847696	1.66569	19.6113	0.980731	183.346	102.913	15.6288	17.7383	38.5355	7.30036	-305.156	4.08434	18.2372	11.4835	20.9315	1.20162	43.0091	0.402602	3.0175	0.5455	0	0	0	3109.63	318.442	38.9767	92.8143	0	-1299.85	0	0	0	0	38.9767	904.837	0	26.1841	59.7102	0	0	18.4059	0	0	-33.8577	0	0	0
1157	1.41945	26.7075	0.848356	1.67317	22.6575	0.984893	192.206	107.618	20.6356	20.147	44.6862	4.4709	277.081	4.09471	20.147	12.7308	24.3965	1.28974	41.1114	0.2527	3.05554	0.539732	0	0	0	3765	322.234	45.16	119.891	0	-832.412	0	0	0	0	45.16	983.013	0	27.1423	74.8239	0	0	14.087	0	0	-28.353	0	0	0
1158	1.24633	26.0428	0.847999	1.46973	22.0842	0.992054	182.85	102.811	15.4337	18.0606	38.2759	7.42507	-29.524	4.0626	17.2691	11.3328	21.489	1.23479	43.4082	0.460239	3.00415	0.549815	0	0	0	3159.88	339.79	32.457	97.0309	0	-1404.27	0	0	0	0	32.457	896.689	0	26.9468	60.3483	0	0	18.7026	0	0	-33.2125	0	0	0
1159	1.24107	27.6001	0.848475	1.4627	23.418	0.986365	178.748	99.9868	18.0156	18.3675	40.3708	5.3037	-202.423	3.81868	18.9901	12.1046	20.8505	1.18162	39.308	0.400129	2.79639	0.536798	0	0	0	3177.93	369.478	46.0674	92.2454	0	-930.911	0	0	0	0	46.0674	904.631	0	24.8634	60.439	0	0	14.9344	0	0	-32.6473	0	0	0
1160	1.5011	20.6478	0.848157	1.76984	17.5126	0.985176	164.845	92.5607	15.9367	16.8665	36.5433	5.72409	35.1541	3.65269	15.9191	10.5614	18.8771	1.1328	38.8409	0.421732	2.64256	0.51231	0	0	0	3124.37	333.793	35.2199	78.1444	0	-1066.41	0	0	0	0	35.2199	900.442	0	23.2765	50.5998	0	0	15.5346	0	0	-28.2661	0	0	0
1161	1.46061	24.4403	0.848186	1.72204	20.7299	0.981754	188.183	105.355	18.5575	19.9593	42.0872	6.37001	-6.40752	3.91269	20.6637	11.7001	21.7905	1.12033	42.111	0.519281	2.88224	0.654845	0	0	0	3527.63	286.64	41.1384	99.2803	0	-1156.11	0	0	0	0	41.1384	913.132	0	27.8293	63.2194	0	0	17.2504	0	0	-33.7758	0	0	0
1162	1.40268	25.3576	0.848015	1.65407	21.5036	0.98611	198.166	111.018	17.1809	18.4316	41.9434	6.38327	669.248	4.20428	21.2197	12.2779	23.4628	1.26084	44.2656	0.552636	3.0935	0.680991	0	0	0	3386.26	376.834	45.3398	112.331	0	-1234.97	0	0	0	0	45.3398	1007.54	0	30.1265	70.1283	0	0	18.6923	0	0	-37.0808	0	0	0
1163	1.41251	20.8628	0.848315	1.66508	17.6983	0.985561	158.853	89.333	14.8849	16.8857	34.7383	6.55865	285.918	3.67285	14.4985	10.1148	17.8683	1.1121	38.6326	0.340629	2.65098	0.442246	0	0	0	2956.22	285.676	30.7774	71.2902	0	-1196.25	0	0	0	0	30.7774	822.187	0	21.1426	46.4614	0	0	15.7519	0	0	-26.7156	0	0	0
1164	1.43198	23.6448	0.848294	1.68808	20.0578	0.986562	173.358	97.0437	18.2282	18.2884	39.9143	5.02636	641.697	3.75918	18.2969	11.3189	20.2377	1.21565	38.521	0.425328	2.74203	0.527005	0	0	0	3363.04	344.917	34.7674	87.7818	0	-900.975	0	0	0	0	34.7674	922.872	0	24.4614	56.5419	0	0	14.5863	0	0	-30.777	0	0	0
1165	1.59954	22.5398	0.848331	1.88551	19.1212	0.981634	173.397	97.0659	20.7834	19.001	42.499	2.98854	24.722	3.71101	18.1437	11.5527	23.6459	1.17773	35.1813	0.385766	2.73081	0.537127	0	0	0	3370.29	324.358	40.2386	113.819	0	-484.209	0	0	0	0	40.2386	892.973	0	22.9191	69.8061	0	0	10.5033	0	0	-33.9346	0	0	0
1166	1.43798	24.3993	0.848394	1.69494	20.7002	0.988632	181.2	101.685	18.6966	21.1926	41.3554	7.16283	-25.8697	3.83745	18.7827	11.0264	20.892	1.14529	42.2986	0.4119	2.81237	0.478075	0	0	0	3644.11	396.632	35.2869	92.5716	0	-1343.71	0	0	0	0	35.2869	878.073	0	24.3839	58.021	0	0	17.9103	0	0	-31.2746	0	0	0
1167	1.34505	27.1473	0.848042	1.58607	23.0221	0.983676	191.42	106.939	19.1139	18.6488	43.0575	4.6734	844.394	4.06603	21.5509	12.5136	23.0859	1.19909	40.2624	0.565458	3.02049	0.675533	0	0	0	3319.58	282.961	45.2425	109.325	0	-805.364	0	0	0	0	45.2425	946.622	0	30.4793	69.5576	0	0	14.7749	0	0	-36.7235	0	0	0
1168	1.52048	20.8709	0.848109	1.79279	17.7008	0.989734	166.375	93.1511	16.6086	16.612	37.4173	4.6159	23.9744	3.76511	18.1795	10.0578	19.5143	1.03207	36.7801	0.505338	2.74095	0.576002	0	0	0	2959.73	215.559	36.6289	82.6227	0	-821.79	0	0	0	0	36.6289	857.734	0	25.5273	51.1744	0	0	13.4013	0	0	-28.4936	0	0	0
1169	1.43582	23.3264	0.847726	1.69373	19.7744	0.97884	190.411	106.821	15.7267	18.5483	39.5087	8.0798	826.406	4.02684	19.697	11.8323	20.9912	1.14491	45.1417	0.46378	2.97024	0.552595	0	0	0	3363.93	346.855	33.5814	93.2458	0	-1515.01	0	0	0	0	33.5814	951.49	0	27.2971	60.7642	0	0	20.6416	0	0	-34.1449	0	0	0
1170	1.67132	20.2388	0.847808	1.97135	17.1586	0.976269	175.051	98.3616	18.0033	18.731	39.8976	5.389	31.2195	3.96259	16.687	11.2065	21.6346	1.06567	40.2527	0.204885	2.92227	0.425384	0	0	0	3519.26	247.709	36.2588	98.0786	0	-1028.39	0	0	0	0	36.2588	909.824	0	24.5613	62.0343	0	0	14.8855	0	0	-25.8853	0	0	0
1171	1.46038	20.9972	0.847716	1.72272	17.7997	0.987952	181.41	101.839	13.5231	15.3312	36.1724	6.71346	-29.0152	3.93696	18.8723	10.7523	20.9146	1.0572	42.5194	0.405884	2.89504	0.485462	0	0	0	2845.69	266.632	33.9631	92.7378	0	-1305.31	0	0	0	0	33.9631	947.434	0	24.7031	57.4758	0	0	18.1237	0	0	-31.5335	0	0	0
1172	1.36521	27.515	0.848355	1.60925	23.3424	0.976687	190.782	106.982	20.4111	22.0725	44.2784	6.87138	876.842	4.22841	18.545	12.9795	22.2189	1.28663	43.6474	0.42191	3.10266	0.551741	0	0	0	3952.11	390.017	38.5036	102.497	0	-1240.24	0	0	0	0	38.5036	934.429	0	28.127	68.1587	0	0	18.1007	0	0	-37.1721	0	0	0
1173	1.40696	24.8472	0.848216	1.65873	21.0758	0.991741	193.577	108.563	17.0292	19.5271	41.2148	7.39134	-879.154	3.98365	20.9306	11.3721	22.1655	1.17226	44.8326	0.555768	2.94433	0.606576	0	0	0	3570.54	354.039	37.8594	102.196	0	-1460.57	0	0	0	0	37.8594	966.749	0	28.6166	62.8423	0	0	19.8614	0	0	-33.3511	0	0	0
1174	1.44442	25.4879	0.848374	1.70257	21.6233	0.981383	185.358	103.896	20.2039	20.558	43.3948	5.23419	-884.411	3.90962	18.6654	12.4912	22.6982	1.18808	41.3198	0.210593	2.88735	0.525589	0	0	0	3869.55	347.461	38.8253	106.305	0	-1000.87	0	0	0	0	38.8253	963.053	0	24.1834	68.3034	0	0	15.3133	0	0	-26.7648	0	0	0
1175	1.34602	25.8829	0.848199	1.58692	21.9538	0.989384	181.66	101.91	18.3574	19.9065	41.074	6.45321	852.899	3.95451	18.3718	11.5003	21.0079	1.17775	41.9107	0.530458	2.91042	0.545721	0	0	0	3580.03	301.54	37.0682	93.4235	0	-1184.86	0	0	0	0	37.0682	903.033	0	28.0634	59.2715	0	0	17.4277	0	0	-32.5644	0	0	0
1176	1.29653	26.8386	0.848219	1.52853	22.765	0.986804	182.647	102.098	18.1814	18.3849	41.0237	5.29027	-869.892	3.84716	20.6083	11.6816	21.5916	1.10269	39.4248	0.423916	2.82621	0.591857	0	0	0	3060.97	339.758	32.7113	97.7975	0	-883.138	0	0	0	0	32.7113	875.905	0	25.2497	62.0738	0	0	14.7614	0	0	-32.8305	0	0	0
1177	1.58232	19.6955	0.847786	1.86642	16.6976	0.983454	160.264	90.0079	16.7149	16.6401	36.76	4.50545	36.7967	3.47469	15.6946	10.1494	20.4984	1.04414	36.0387	0.177123	2.50877	0.422059	0	0	0	2854.08	229.826	32.112	89.6911	0	-761.012	0	0	0	0	32.112	807.866	0	19.3641	55.1297	0	0	11.9492	0	0	-20.6504	0	0	0
1178	1.43323	26.1598	0.848494	1.68915	22.1964	0.980238	181.931	101.83	21.4072	20.8259	44.1878	4.3135	-25.5251	4.02744	18.4638	12.5645	22.838	1.25621	38.6235	0.454052	2.98633	0.616064	0	0	0	3797.61	334.896	42.2624	107.352	0	-765.146	0	0	0	0	42.2624	929.37	0	27.6476	69.1849	0	0	13.438	0	0	-36.6243	0	0	0
1179	1.38424	26.7368	0.848411	1.63156	22.6838	0.985063	189.998	106.11	19.8516	19.2219	43.6227	4.59255	-854.022	3.98994	21.6773	12.2892	22.7567	1.28394	39.9394	0.551703	2.9545	0.667461	0	0	0	3379.78	361.01	48.3488	106.747	0	-770.421	0	0	0	0	48.3488	949.505	0	29.5278	67.7561	0	0	14.6289	0	0	-35.5746	0	0	0
1180	1.44023	26.3848	0.848328	1.69773	22.3829	0.969166	195.387	109.597	20.36	23.0671	44.7943	7.93637	989.95	4.0836	19.2616	13.2919	22.0092	1.13165	45.8381	0.408761	3.02585	0.546245	0	0	0	4325.15	326.641	39.4835	100.837	0	-1500.67	0	0	0	0	39.4835	966.532	0	27.3669	69.0132	0	0	20.4031	0	0	-37.4092	0	0	0
1181	1.46955	21.0736	0.84838	1.73218	17.8784	0.991144	167.442	93.844	15.572	14.8942	36.5032	3.88155	-826.829	3.61095	17.4326	10.6594	20.7823	1.13317	36.9625	0.196555	2.62383	0.442688	0	0	0	2778.71	380.24	38.0382	91.7984	0	-763.932	0	0	0	0	38.0382	955.262	0	21.0685	56.6511	0	0	12.517	0	0	-21.899	0	0	0
1182	1.48944	19.3529	0.847637	1.75717	16.4042	0.982191	173.506	97.6043	12.3517	14.6092	34.0063	6.96185	682.387	3.75095	16.3913	10.7094	20.1158	1.09953	41.9598	0.378155	2.73419	0.465245	0	0	0	2724.12	293.072	39.2006	86.8837	0	-1397.19	0	0	0	0	39.2006	937.213	0	22.6377	55.095	0	0	18.163	0	0	-30.0873	0	0	0
1183	1.44237	24.0257	0.847822	1.70126	20.3695	0.974692	181.36	101.624	18.1948	19.0384	40.874	5.7585	-739.75	3.78569	18.7173	11.8598	22	1.15303	40.1845	0.495793	2.77869	0.648772	0	0	0	3101.36	401.116	33.857	100.856	0	-990.646	0	0	0	0	33.857	859.775	0	26.4199	64.8694	0	0	15.4744	0	0	-33.7852	0	0	0
1184	1.43042	21.558	0.848209	1.6864	18.2857	0.980205	173.393	97.251	14.6952	16.5788	36.3554	6.3749	-359.121	3.71869	17.7391	10.971	19.5539	1.09783	40.4487	0.494365	2.70271	0.524717	0	0	0	2934.43	319.221	32.7555	82.8526	0	-1250.36	0	0	0	0	32.7555	891.436	0	25.6474	54.0246	0	0	16.6921	0	0	-29.9708	0	0	0
1185	1.59238	21.0097	0.848048	1.87771	17.8172	0.984332	174.209	97.5428	17.6564	16.6223	39.4502	3.64533	929.031	3.89589	18.5516	11.1277	22.3499	1.11868	36.9535	0.205264	2.87311	0.467152	0	0	0	3118.38	266.046	34.092	103.6	0	-678.52	0	0	0	0	34.092	936.509	0	23.8518	63.7157	0	0	11.663	0	0	-24.9271	0	0	0
1186	1.53135	22.1845	0.848113	1.80559	18.815	0.973914	181.076	101.66	17.4227	20.4143	40.0562	7.97919	-893.648	3.9683	17.8272	11.4985	19.8217	1.16989	43.5661	0.369817	2.9119	0.526466	0	0	0	3731.71	292.644	41.5712	84.7036	0	-1487.64	0	0	0	0	41.5712	907.456	0	24.1202	56.7807	0	0	19.5787	0	0	-32.3289	0	0	0
1187	1.44873	20.5997	0.848042	1.70832	17.4694	0.985504	165.374	92.5732	14.526	15.8481	35.1909	5.77442	736.724	3.6643	17.9398	10.299	17.9343	1.09679	38.0716	0.41543	2.64445	0.507516	0	0	0	2826.85	314.21	34.2587	71.7387	0	-1126.93	0	0	0	0	34.2587	884.036	0	23.086	46.7931	0	0	15.2021	0	0	-27.2443	0	0	0
1188	1.51901	21.4859	0.8484	1.79045	18.2286	0.976521	177.767	99.7872	16.2511	16.6092	38.4694	5.22561	840.192	3.77683	17.2693	11.7523	22.2784	1.0451	39.8863	0.412311	2.77373	0.592855	0	0	0	3131.27	278.163	36.8833	103.011	0	-987.766	0	0	0	0	36.8833	946.348	0	24.2745	65.5488	0	0	15.1624	0	0	-33.7399	0	0	0
1189	1.593	20.9516	0.848094	1.87833	17.7689	0.985211	175.641	98.3614	17.3911	17.5321	39.3541	4.91464	843.23	3.72726	19.023	10.9735	20.8318	1.10366	38.9799	0.476591	2.72047	0.525131	0	0	0	3310.49	345.757	38.3234	92.1169	0	-950.732	0	0	0	0	38.3234	957.93	0	25.234	57.9347	0	0	14.7644	0	0	-30.7115	0	0	0
1190	1.50938	19.4416	0.847672	1.78062	16.4801	0.981536	174.83	98.2223	12.7977	16.3578	34.6182	8.34365	744.833	3.85298	17.5724	10.3552	17.7954	1.08338	43.7516	0.486942	2.79966	0.524846	0	0	0	3129.05	205.374	33.7742	70.7789	0	-1653.78	0	0	0	0	33.7742	920.908	0	25.717	46.8559	0	0	20.7759	0	0	-28.5894	0	0	0
1191	1.58118	20.7422	0.848053	1.86448	17.5905	0.975326	168.333	94.05	17.6135	16.5693	38.6735	3.75955	-799.084	3.61327	18.6338	11.3092	20.2812	1.06298	35.6382	0.377949	2.62149	0.511948	0	0	0	3083.61	276.385	35.5037	88.0565	0	-660.459	0	0	0	0	35.5037	920.177	0	22.6586	57.4565	0	0	12.051	0	0	-30.6226	0	0	0
1192	1.23734	27.3972	0.848221	1.45874	23.2389	0.979452	193.833	108.764	15.7575	19.3192	39.9655	8.45544	-61.6738	4.09318	19.3398	12.5887	21.6123	1.20511	45.858	0.472424	3.03054	0.563683	0	0	0	3310.22	378.564	49.3498	97.8887	0	-1602.37	0	0	0	0	49.3498	925.155	0	28.5299	64.7932	0	0	20.9729	0	0	-36.1307	0	0	0
1193	1.4631	24.369	0.847825	1.72571	20.6607	0.988428	188.17	105.705	18.5342	23.3405	42.0537	9.53886	36.0351	4.08117	19.2364	11.0792	19.3673	1.11561	46.8887	0.443837	3.00188	0.491196	0	0	0	4308.81	301.756	34.9464	81.5464	0	-1874.6	0	0	0	0	34.9464	917.357	0	26.9381	52.8526	0	0	22.9989	0	0	-31.6091	0	0	0
1194	1.48231	22.6828	0.848006	1.74799	19.2351	0.985825	181.169	101.691	17.004	18.4762	39.6493	6.36501	607.567	3.94525	18.2182	11.2537	21.0753	1.16967	42.0576	0.523768	2.90322	0.544162	0	0	0	3448.6	290.603	37.9803	93.9195	0	-1213.72	0	0	0	0	37.9803	936.343	0	27.6802	59.3584	0	0	17.602	0	0	-32.4943	0	0	0
1195	1.33487	26.2912	0.848367	1.57346	22.3045	0.980414	175.747	98.2286	19.3747	20.2102	41.3681	5.85906	-25.3738	3.90722	19.2005	11.6197	19.3762	1.1493	38.9856	0.535191	2.85751	0.597386	0	0	0	3395.45	280.93	36.6332	81.5762	0	-962.281	0	0	0	0	36.6332	838.745	0	28.2111	54.9268	0	0	15.3449	0	0	-31.8399	0	0	0
1196	1.51113	21.8758	0.847907	1.78219	18.5487	0.979341	166.321	93.3401	18.1789	18.9631	38.987	5.59371	29.6105	3.66413	16.194	10.9101	19.5883	1.0603	38.2615	0.485121	2.65785	0.518898	0	0	0	3316.29	293.916	33.3172	83.0999	0	-963.67	0	0	0	0	33.3172	839.77	0	24.8543	54.1927	0	0	14.7907	0	0	-29.6356	0	0	0
1197	1.39269	26.0642	0.848135	1.64207	22.106	0.984818	193.839	108.614	18.5665	20.1602	42.7991	6.61844	-20.2959	4.04663	20.6975	12.0036	22.6522	1.24594	43.7468	0.548674	3.00072	0.671613	0	0	0	3536.79	313.96	43.5744	105.929	0	-1207.19	0	0	0	0	43.5744	926.917	0	29.7791	66.6757	0	0	18.2639	0	0	-35.4957	0	0	0
1198	1.41029	26.7998	0.848394	1.66231	22.7368	0.981573	178.193	99.4966	22.2289	21.5415	44.5496	4.14461	657.323	3.84862	19.7812	12.2059	21.3428	1.18718	37.5754	0.206038	2.8253	0.524197	0	0	0	3790.39	340.737	45.6138	95.8787	0	-710.85	0	0	0	0	45.6138	895.638	0	23.6633	62.861	0	0	12.4844	0	0	-25.9094	0	0	0
1199	1.43764	22.1941	0.848552	1.69423	18.8329	0.987698	165.794	92.6585	16.86	15.1138	37.602	2.91097	845.758	3.63472	18.1911	11.0088	21.1733	1.17522	34.1992	0.191606	2.64676	0.437927	0	0	0	2750.44	285.344	42.4985	94.6773	0	-496.023	0	0	0	0	42.4985	914.403	0	21.0736	59.021	0	0	10.0091	0	0	-22.6113	0	0	0
1200	1.4531	23.1582	0.848295	1.71296	19.645	0.972451	175.152	98.2057	17.7638	17.7039	39.6691	4.84667	498.786	3.7053	17.539	11.6964	22.182	1.14072	38.5549	0.174331	2.71365	0.499487	0	0	0	2901.95	310.942	30.7365	102.251	0	-791.567	0	0	0	0	30.7365	833.87	0	21.6469	65.3784	0	0	13.035	0	0	-24.5904	0	0	0
1201	1.55488	20.6619	0.847723	1.8342	17.5156	0.979327	171.595	96.5188	16.4484	19.1753	37.898	7.49737	953.446	4.02606	15.6938	10.8361	18.9935	1.08728	42.0827	0.370761	2.95302	0.475728	0	0	0	3552.38	286.644	35.0924	78.898	0	-1426.41	0	0	0	0	35.0924	887.538	0	24.2851	51.8108	0	0	18.444	0	0	-30.9342	0	0	0
1202	1.35528	26.2042	0.848022	1.59817	22.2218	0.983857	192.174	107.809	17.8606	19.8279	41.8787	7.08817	-34.2525	4.06917	19.3458	12.412	22.1412	1.2298	44.8049	0.242919	3.01511	0.547689	0	0	0	3689.36	312.677	47.3833	101.958	0	-1344.13	0	0	0	0	47.3833	969.43	0	26.6182	65.8207	0	0	18.8447	0	0	-27.7906	0	0	0
1203	1.18796	30.8149	0.848256	1.40048	26.1389	0.98558	202.523	113.327	17.8482	20.3748	43.1555	7.79589	-33.7533	4.22824	22.1923	12.9571	22.807	1.21037	45.6525	0.49233	3.10759	0.680064	0	0	0	3514.32	292.41	51.2939	107.121	0	-1392.71	0	0	0	0	51.2939	938.96	0	29.902	69.1883	0	0	20.0031	0	0	-37.6172	0	0	0
1204	1.52892	21.1679	0.847947	1.80308	17.9492	0.986696	164.093	91.9252	17.637	17.7649	38.1673	4.83954	47.2661	3.66729	17.1419	10.4489	19.3155	1.08242	36.6635	0.435119	2.65824	0.512281	0	0	0	3190.68	302.045	34.9463	81.2056	0	-860.041	0	0	0	0	34.9463	868.463	0	23.2032	51.4897	0	0	13.5962	0	0	-28.4044	0	0	0
1205	1.68389	20.6299	0.847952	1.98583	17.4932	0.988433	177.819	99.6439	18.7197	17.6423	40.9676	3.68218	875.302	3.82302	18.8856	11.1318	23.1633	0.998278	37.7265	0.502013	2.81962	0.593742	0	0	0	3511.51	276.132	40.7907	109.997	0	-707.133	0	0	0	0	40.7907	993.552	0	26.067	66.3445	0	0	12.7831	0	0	-33.1629	0	0	0
1206	1.59958	20.1038	0.847828	1.88668	17.0446	0.981177	168.064	94.0182	16.9094	16.1457	37.9295	3.91883	816.011	3.59216	18.2812	10.8974	20.3236	1.11344	36.2126	0.476958	2.6044	0.516433	0	0	0	3034.12	290.057	31.0383	88.3854	0	-730.269	0	0	0	0	31.0383	927.538	0	24.1295	56.293	0	0	12.6989	0	0	-29.6378	0	0	0
1207	1.41905	23.9997	0.847883	1.67364	20.3489	0.979088	181.788	102.06	17.4433	20.57	40.1669	8.19706	-28.3773	4.04369	17.9987	11.5127	19.9899	1.02957	43.5646	0.405425	2.97589	0.539863	0	0	0	3627.89	275.64	35.1466	85.9319	0	-1463.94	0	0	0	0	35.1466	874.261	0	25.9243	56.7579	0	0	19.4337	0	0	-33.0316	0	0	0
1208	1.43464	22.9448	0.848121	1.69156	19.46	0.974739	176.113	98.8166	16.7945	16.7224	38.8125	4.87063	498.784	3.71001	17.1268	11.785	22.7418	1.14587	38.5853	0.408099	2.72225	0.591436	0	0	0	2848.06	277.169	38.0097	106.609	0	-812.328	0	0	0	0	38.0097	864.784	0	23.7703	67.3515	0	0	13.7896	0	0	-33.8777	0	0	0
1209	1.69788	20.3676	0.848255	2.00162	17.2769	0.979881	177.53	99.3522	18.5562	17.2111	40.7683	3.3801	35.1478	3.7841	19.289	11.4704	23.108	1.03305	36.9064	0.43425	2.78683	0.540086	0	0	0	3300.22	296.583	38.5331	109.514	0	-635.187	0	0	0	0	38.5331	972.702	0	24.7033	67.4875	0	0	12.0364	0	0	-33.868	0	0	0
1210	1.39382	23.2369	0.848507	1.64268	19.7167	0.978425	177.653	99.2172	15.9654	15.3707	38.1708	4.30307	-46.2414	3.64793	20.1039	11.8234	21.0758	1.09649	37.7082	0.470724	2.65677	0.633986	0	0	0	2769.74	289.125	39.5858	93.8896	0	-773.688	0	0	0	0	39.5858	939.961	0	25.0548	61.2428	0	0	13.5766	0	0	-31.9969	0	0	0
1211	1.51452	22.3142	0.84825	1.78546	18.928	0.988165	176.773	99.2028	17.733	17.1984	39.8412	4.09073	773.372	3.71803	17.684	11.3449	23.5979	1.11396	38.0618	0.410928	2.73632	0.534989	0	0	0	3118.13	369.084	42.7852	113.464	0	-778.135	0	0	0	0	42.7852	936.88	0	23.3772	68.4724	0	0	12.9722	0	0	-33.2402	0	0	0
1212	1.52962	25.6145	0.848102	1.80358	21.7237	0.98541	195.156	109.411	21.7778	23.6076	46.198	6.8265	539.357	4.1705	20.5942	11.9484	23.2603	1.19763	43.943	0.557699	3.06406	0.675594	0	0	0	4199.36	365.078	38.1382	110.717	0	-1263.96	0	0	0	0	38.1382	929.688	0	30.1822	68.685	0	0	18.296	0	0	-36.3103	0	0	0
1213	1.30417	25.7512	0.848493	1.53705	21.8497	0.983862	184.148	103.186	16.569	17.6581	39.5807	5.97758	-37.9971	3.78842	18.9661	12.1805	21.5572	1.19474	41.7163	0.413536	2.77722	0.59182	0	0	0	3227.72	316.41	46.2365	97.5139	0	-1137.99	0	0	0	0	46.2365	950.903	0	25.1305	63.2838	0	0	16.8462	0	0	-33.3515	0	0	0
1214	1.44504	25.2207	0.848115	1.70382	21.3901	0.99349	188.289	105.566	19.4221	20.7007	42.9716	6.23976	-705.466	3.99947	20.2716	11.0525	22.5203	1.27339	42.3491	0.534998	2.9605	0.604584	0	0	0	3576.32	398.175	37.7902	104.956	0	-1132.19	0	0	0	0	37.7902	910.225	0	28.2975	63.3425	0	0	17.0904	0	0	-33.2415	0	0	0
1215	1.37552	22.5224	0.848253	1.6216	19.1047	0.984991	177.658	99.7339	14.3358	15.8429	36.5223	6.41941	716.543	3.83902	17.2498	11.5705	19.9367	1.23682	42.433	0.186783	2.8056	0.475671	0	0	0	3131.03	305.758	39.23	85.5871	0	-1304.64	0	0	0	0	39.23	996.583	0	23.295	56.1303	0	0	17.629	0	0	-24.9054	0	0	0
1216	1.45183	26.2282	0.848067	1.71193	22.2433	0.976557	185.007	103.607	21.7421	22.7879	44.9008	6.31698	6.7211	3.94406	19.1201	12.2882	21.7403	1.27852	41.3016	0.426271	2.90783	0.600647	0	0	0	3852.22	427.589	34.761	98.86	0	-1051.5	0	0	0	0	34.761	879.903	0	26.1355	64.9767	0	0	16.5904	0	0	-35.0852	0	0	0
1217	1.53732	19.8361	0.847889	1.81312	16.8188	0.987551	156.302	87.6008	16.4141	16.8317	35.9653	5.00715	793.686	3.5532	16.0851	9.94738	17.6501	0.979048	35.8823	0.45491	2.55024	0.498578	0	0	0	3126.29	249.561	31.3559	69.864	0	-916.78	0	0	0	0	31.3559	860.167	0	22.6864	45.121	0	0	13.6187	0	0	-25.8752	0	0	0
1218	1.46602	22.3626	0.848259	1.72827	18.9693	0.976133	170.903	95.7915	17.2771	19.0106	38.6487	6.31	729.735	3.83	17.0847	11.4183	18.8488	1.07509	39.8404	0.391048	2.78915	0.51404	0	0	0	3526.33	309.63	29.0672	77.8916	0	-1238.45	0	0	0	0	29.0672	901.291	0	23.8489	53.0468	0	0	16.4516	0	0	-30.5815	0	0	0
1219	1.38762	28.0618	0.848128	1.6361	23.8	0.974103	200.076	112.092	20.8873	22.7809	45.912	7.26844	736.622	4.20084	20.7677	13.188	23.2703	1.16671	45.2032	0.521264	3.08896	0.684588	0	0	0	3998.96	309.58	45.9576	110.724	0	-1264.52	0	0	0	0	45.9576	930.87	0	30.8486	72.8385	0	0	19.2808	0	0	-39.0671	0	0	0
1220	1.38609	26.5154	0.847837	1.63485	22.4807	0.986372	186.739	104.682	19.9848	21.3618	43.3487	6.21606	-56.7093	4.08953	19.1946	11.8856	22.7005	1.19567	41.5071	0.456516	3.03672	0.616175	0	0	0	3660.19	348.521	33.5711	106.314	0	-1123.25	0	0	0	0	33.5711	884.088	0	27.2936	66.3085	0	0	16.3554	0	0	-35.4707	0	0	0
1221	1.37949	25.4318	0.848255	1.62627	21.5727	0.979027	184.864	103.231	18.2369	17.4086	41.359	4.18146	-233.909	3.89904	20.7543	12.4378	22.5995	1.19934	38.4274	0.430857	2.87772	0.605534	0	0	0	3105.94	319.922	41.107	105.486	0	-732.173	0	0	0	0	41.107	947.299	0	26.1194	68.0314	0	0	13.4655	0	0	-35.5501	0	0	0
1222	1.35191	26.0402	0.848243	1.59377	22.0884	0.988443	180.228	101.021	18.9559	19.026	41.502	5.02603	-733.677	3.93677	18.2715	11.7862	22.0627	1.23409	40.0923	0.204857	2.90456	0.52835	0	0	0	3381.44	340.152	37.4255	101.382	0	-886.11	0	0	0	0	37.4255	908.997	0	24.6546	63.7291	0	0	14.3532	0	0	-25.7701	0	0	0
1223	1.33579	23.3627	0.848213	1.57482	19.8166	0.983406	181.542	101.93	14.1237	16.2039	36.7922	6.95876	-524.826	3.83948	18.2082	11.3607	21.2183	1.1421	42.4537	0.408416	2.81669	0.482264	0	0	0	2801.8	303.67	39.0033	94.975	0	-1285.9	0	0	0	0	39.0033	897.654	0	24.5871	60.1618	0	0	17.8952	0	0	-32.2824	0	0	0
1224	1.49875	23.0616	0.848145	1.7671	19.5596	0.988338	174.371	97.795	18.9336	19.1963	40.752	4.91063	24.6074	3.82358	17.6707	11.0671	21.9735	1.17427	38.357	0.383325	2.80992	0.535562	0	0	0	3437.84	316.76	34.5868	100.722	0	-908.528	0	0	0	0	34.5868	888.796	0	23.4577	61.894	0	0	13.882	0	0	-32.0922	0	0	0
1225	1.52119	21.6793	0.848104	1.79364	18.3863	0.979356	173.841	97.3234	17.1437	17.3235	38.8849	4.96928	678.277	3.86499	18.3247	11.336	20.807	1.16028	38.1186	0.399895	2.83443	0.477542	0	0	0	3168.38	316.189	38.5733	91.8992	0	-922.134	0	0	0	0	38.5733	922.355	0	24.3272	59.0601	0	0	14.166	0	0	-32.3486	0	0	0
1226	1.45543	22.3464	0.848142	1.71603	18.9529	0.974653	176.56	98.7827	16.2769	17.02	38.3471	5.52294	671.109	3.86699	18.7092	11.8319	19.731	1.14326	39.7543	0.399017	2.82708	0.519958	0	0	0	3203.41	325.696	38.7955	84.0616	0	-1083.13	0	0	0	0	38.7955	958.822	0	24.9761	57.1755	0	0	15.6726	0	0	-32.0135	0	0	0
1227	1.51319	22.0661	0.847863	1.78472	18.7091	0.977393	182.919	102.715	16.5258	19.511	39.3818	7.83309	945.488	3.89891	18.6327	11.0837	20.6967	1.07331	43.4305	0.498843	2.86163	0.539057	0	0	0	3326.02	296.752	34.2079	91.0854	0	-1413.9	0	0	0	0	34.2079	861.607	0	26.9646	58.229	0	0	19.0545	0	0	-32.2164	0	0	0
1228	1.62141	18.5848	0.848091	1.91184	15.7616	0.9849	161.708	90.544	15.3102	13.833	35.5312	2.9336	811.86	3.5517	16.9187	10.541	20.8483	1.05751	34.0314	0.455479	2.57535	0.564641	0	0	0	2708.44	267.835	31.4045	92.2602	0	-584.443	0	0	0	0	31.4045	954.132	0	23.154	57.1928	0	0	10.6502	0	0	-29.1821	0	0	0
1229	1.44198	22.2476	0.848147	1.70015	18.8692	0.988269	169.788	95.1331	16.5933	16.8243	37.8242	4.87449	-26.1134	3.72976	17.968	10.6696	20.3866	1.05674	37.7367	0.39886	2.71889	0.468031	0	0	0	3004.38	249.95	41.3844	88.8742	0	-883.887	0	0	0	0	41.3844	877.657	0	23.3718	55.5693	0	0	13.822	0	0	-29.7871	0	0	0
1230	1.62277	19.0747	0.848006	1.91362	16.1755	0.978163	162.949	91.54	16.1313	19.3625	36.5019	7.79058	-859.728	3.79974	15.9272	9.89246	16.9071	1.09389	40.3644	0.358549	2.74834	0.448288	0	0	0	3367.44	303.044	31.9839	64.9689	0	-1429.27	0	0	0	0	31.9839	819.875	0	22.1425	43.4044	0	0	17.8016	0	0	-27.1222	0	0	0
1231	1.64315	19.2776	0.847702	1.93836	16.3417	0.983015	174.725	98.2027	15.5335	17.1899	37.367	6.34613	700.735	3.99783	16.8018	10.8068	19.9827	1.05778	41.7472	0.390162	2.93779	0.480628	0	0	0	3482.61	243.945	34.6741	85.9204	0	-1319.78	0	0	0	0	34.6741	975.795	0	24.9619	54.7225	0	0	17.6509	0	0	-31.5492	0	0	0
1232	1.33637	27.2739	0.84839	1.57519	23.1389	0.977726	192.957	107.999	18.8306	18.9029	42.9615	5.28975	-54.7679	4.0794	20.3841	12.7964	24.0656	1.24197	41.2195	0.493307	3.03998	0.678769	0	0	0	3115.03	395.361	42.8837	117.153	0	-881.353	0	0	0	0	42.8837	909.849	0	28.6995	74.5727	0	0	15.4542	0	0	-38.4949	0	0	0
1233	1.29127	26.9982	0.848069	1.5226	22.8963	0.983808	184.944	103.462	17.9838	18.9835	41.1074	5.84443	-795.789	3.75987	20.3766	11.9029	22.0483	1.16786	40.3111	0.492865	2.75771	0.6444	0	0	0	3062.28	362.058	39.5869	101.261	0	-1013.99	0	0	0	0	39.5869	861.292	0	26.1677	64.3771	0	0	15.5165	0	0	-33.158	0	0	0
1234	1.49617	20.2095	0.847906	1.76455	17.1358	0.985133	180.827	101.744	13.0908	15.6612	35.6606	7.5342	27.1203	3.88826	17.6335	10.5783	20.9464	1.02635	43.7668	0.512087	2.85495	0.537216	0	0	0	2888.99	229.921	26.6616	92.9642	0	-1433.48	0	0	0	0	26.6616	915.824	0	26.3857	57.505	0	0	19.5487	0	0	-31.2703	0	0	0
1235	1.33451	24.4748	0.84835	1.57307	20.7632	0.984586	179.997	101.33	16.0113	18.7724	38.5005	7.48302	-25.8964	3.94268	16.3287	11.3455	21.7847	1.1666	43.2466	0.18572	2.90712	0.422528	0	0	0	3118.99	356.764	38.0386	99.2501	0	-1355.88	0	0	0	0	38.0386	849.28	0	23.6861	62.241	0	0	17.8591	0	0	-25.5503	0	0	0
1236	1.58181	21.0775	0.848291	1.8647	17.8798	0.983964	171.697	96.2	17.8262	17.9532	39.3032	4.84287	34.1224	3.79538	17.8678	11.0498	20.2955	1.10198	38.4172	0.425843	2.77241	0.474006	0	0	0	3544.16	222.399	39.446	88.1811	0	-937.23	0	0	0	0	39.446	948.554	0	24.6059	56.4	0	0	14.4667	0	0	-30.8599	0	0	0
1237	1.37974	23.683	0.847771	1.62749	20.0778	0.979641	177.978	99.9833	16.2985	17.5946	38.5439	6.24672	-31.348	3.97262	16.6854	11.6895	21.6617	1.14303	40.9406	0.415206	2.93092	0.544309	0	0	0	3099.49	263.852	37.349	98.2866	0	-1105.94	0	0	0	0	37.349	879.278	0	25.8085	62.8437	0	0	16.2203	0	0	-34.1288	0	0	0
1238	1.43652	25.5804	0.847972	1.69406	21.6915	0.983646	188.489	105.518	19.7532	19.649	43.3348	4.81365	-792.63	3.9611	20.4266	11.9967	23.9727	1.10927	39.949	0.496038	2.94096	0.66548	0	0	0	3333.19	315.338	37.6144	116.446	0	-834.213	0	0	0	0	37.6144	892.439	0	27.7409	71.5904	0	0	14.1628	0	0	-36.121	0	0	0
1239	1.58402	22.4291	0.848039	1.86787	19.0208	0.982397	169.757	95.052	20.6362	20.659	41.8946	4.67647	950.475	3.8603	17.8053	11.115	20.2326	1.04651	37.5429	0.200174	2.82571	0.423477	0	0	0	3806.83	252.948	34.8609	87.7105	0	-849.921	0	0	0	0	34.8609	880.095	0	23.596	56.3015	0	0	13.0627	0	0	-24.6879	0	0	0
1240	1.34713	22.2075	0.848123	1.58837	18.8347	0.990566	167.229	93.911	14.3802	15.0008	35.2736	5.24745	-34.4465	3.63084	16.3081	10.6418	20.4328	1.12983	38.2946	0.37635	2.63737	0.459305	0	0	0	2725.85	247.067	38.1366	89.2297	0	-981.775	0	0	0	0	38.1366	888.319	0	21.8779	55.3577	0	0	14.5256	0	0	-29.0506	0	0	0
1241	1.58224	24.213	0.847807	1.86627	20.5279	0.980322	184.326	103.171	22.1074	22.4259	45.1881	5.27827	37.2086	4.02962	19.6492	11.9485	22.1227	1.11898	40.143	0.512946	2.98208	0.664232	0	0	0	4093.12	325.929	37.9005	101.805	0	-951.554	0	0	0	0	37.9005	923.511	0	28.5896	64.9942	0	0	15.2024	0	0	-35.1441	0	0	0
1242	1.49714	20.9493	0.84803	1.76543	17.7657	0.983043	175.2	98.5904	15.1019	19.4839	36.9846	9.15585	819.407	3.9207	16.8436	10.2695	18.5098	1.03437	44.2287	0.446603	2.86159	0.475474	0	0	0	3396.23	259.978	34.9487	75.5975	0	-1672.71	0	0	0	0	34.9487	841.13	0	25.4989	48.902	0	0	20.7604	0	0	-29.3249	0	0	0
1243	1.61929	20.7684	0.847801	1.90999	17.6074	0.981088	177.189	99.348	17.5076	18.0842	39.6673	5.58111	6.9132	4.0825	18.4552	10.9584	21.1295	1.03527	40.0354	0.1856	3.01769	0.448484	0	0	0	3329.05	259.708	30.4484	94.3017	0	-1000.08	0	0	0	0	30.4484	909.661	0	25.2375	59.3363	0	0	14.9566	0	0	-26.3603	0	0	0
1244	1.25068	29.7313	0.848459	1.47405	25.2258	0.975747	200.634	112.398	18.7466	20.4526	43.8256	6.98973	-71.7302	4.19378	20.4	13.6722	23.6014	1.25482	45.0595	0.494203	3.08601	0.635596	0	0	0	3539.29	379.714	50.6407	113.363	0	-1251.56	0	0	0	0	50.6407	952.75	0	30.1609	75.1863	0	0	19.1235	0	0	-39.9098	0	0	0
1245	1.32851	23.1836	0.84811	1.56644	19.6623	0.983093	177.193	99.7943	14.1914	18.5802	36.3157	9.15416	811.256	3.98215	16.0709	10.8944	19.2942	1.01656	44.7296	0.406876	2.919	0.480733	0	0	0	3159.16	306.422	36.0415	81.0121	0	-1673.57	0	0	0	0	36.0415	842.463	0	25.3511	52.8462	0	0	20.9125	0	0	-31.0761	0	0	0
1246	1.45909	28.2126	0.848363	1.71988	23.9345	0.970249	193.825	108.369	24.2414	21.6629	48.5223	2.76743	-718.542	3.94876	20.4185	13.8421	26.4429	1.29555	38.7297	0.225108	2.95199	0.513863	0	0	0	3629.93	431.533	40.561	137.073	0	-363.758	0	0	0	0	40.561	919.559	0	25.3095	87.0195	0	0	10.7009	0	0	-29.2517	0	0	0
1247	1.35931	24.0678	0.847985	1.60299	20.4092	0.97209	185.269	103.982	15.4414	17.8799	38.5805	7.66989	804.391	3.89822	18.0268	12.2833	20.3126	1.17336	44.3199	0.50905	2.85773	0.60094	0	0	0	3277.51	278.179	34.3173	88.212	0	-1410.73	0	0	0	0	34.3173	931.551	0	28.3247	60.1406	0	0	19.8791	0	0	-33.9344	0	0	0
1248	1.52294	19.7794	0.84787	1.7962	16.7704	0.9879	163.962	92.2108	15.0362	15.7764	35.5277	5.38334	21.198	3.68456	15.2378	10.2562	19.9264	1.08169	38.4024	0.428967	2.67762	0.515093	0	0	0	2901.02	302.009	31.7429	85.5537	0	-1015.16	0	0	0	0	31.7429	887.651	0	23.1181	53.1373	0	0	14.8702	0	0	-28.6932	0	0	0
1249	1.51187	22.0057	0.847905	1.78306	18.6587	0.985836	180.675	101.73	16.6618	20.2704	39.2375	8.28496	-339.864	3.97748	16.637	10.946	20.5451	1.17836	44.5998	0.433301	2.92559	0.487371	0	0	0	3687.76	379.095	35.0685	90.0051	0	-1636.88	0	0	0	0	35.0685	910.067	0	25.5063	56.781	0	0	20.4487	0	0	-31.8981	0	0	0
1250	1.37794	28.8581	0.848072	1.62479	24.4738	0.984198	197.689	110.474	22.1428	21.2911	46.8885	4.35668	-25.3073	4.11328	22.0181	13.0645	25.0169	1.30528	40.7801	0.46969	3.07635	0.630234	0	0	0	3735.2	369.679	46.4782	125.02	0	-735.827	0	0	0	0	46.4782	957.204	0	28.819	78.1818	0	0	14.3415	0	0	-39.4098	0	0	0
1251	1.33733	24.8236	0.848065	1.57692	21.052	0.980219	191.36	107.224	15.2478	17.3766	39.1447	7.23419	-6.5483	3.85859	20.3843	12.0911	21.7372	1.18412	43.9462	0.529391	2.83689	0.656564	0	0	0	3131.25	268.474	42.6214	98.8535	0	-1350.8	0	0	0	0	42.6214	947.961	0	27.7352	64.0094	0	0	19.2033	0	0	-34.0268	0	0	0
1252	1.43257	23.7758	0.847847	1.68966	20.1583	0.982989	186.155	104.464	16.9096	18.503	40.1731	6.67759	6.42663	3.91102	18.8692	11.6668	22.1023	1.14015	42.754	0.482784	2.88352	0.654291	0	0	0	3279.79	318.32	41.8613	101.671	0	-1207.79	0	0	0	0	41.8613	919.499	0	26.6487	64.1534	0	0	17.8849	0	0	-33.855	0	0	0
1253	1.39799	25.4649	0.848301	1.64798	21.6019	0.967629	198.879	111.438	17.118	18.9421	41.9656	7.25736	-899.548	4.11087	20.4166	13.1912	22.8163	1.26919	45.3567	0.537009	3.05533	0.68455	0	0	0	3355.97	390.474	39.1135	107.095	0	-1318.5	0	0	0	0	39.1135	973.638	0	30.8492	71.6761	0	0	19.8074	0	0	-38.8952	0	0	0
1254	1.55209	23.9668	0.848473	1.82928	20.3352	0.98012	194.776	108.804	19.4809	18.697	43.8418	4.45464	24.1736	3.93092	22.4691	12.519	23.8349	1.17755	40.7588	0.530375	2.91471	0.66869	0	0	0	3546.86	371.937	38.0293	115.303	0	-817.627	0	0	0	0	38.0293	1030.01	0	28.7377	72.5733	0	0	14.9632	0	0	-36.8081	0	0	0
1255	1.61331	20.0511	0.847651	1.90328	16.9963	0.979398	167.056	93.8563	17.2736	19.4201	38.1629	6.77723	916.418	3.69604	16.1276	10.4348	18.6446	1.12367	40.1938	0.445016	2.6765	0.514237	0	0	0	3484.94	283.818	36.2484	76.5136	0	-1254.56	0	0	0	0	36.2484	852.838	0	24.028	50.0481	0	0	16.8994	0	0	-28.484	0	0	0
1256	1.42942	21.2481	0.848436	1.68477	18.0277	0.986217	170.248	95.3826	14.5283	15.1838	35.7982	5.17916	-25.5774	3.61346	17.9391	10.8568	19.6704	1.11103	38.6531	0.410607	2.61662	0.51146	0	0	0	2883.55	269.581	40.8878	83.7182	0	-1048.44	0	0	0	0	40.8878	944.216	0	22.8004	53.6179	0	0	15.1028	0	0	-28.9385	0	0	0
1257	1.54987	23.2122	0.848092	1.82749	19.6861	0.984233	174.438	97.8539	20.5824	21.596	42.4199	5.80692	778.137	3.93772	17.5743	11.0239	20.7204	1.08452	39.6144	0.465593	2.89405	0.538995	0	0	0	3805.38	277.273	40.1943	91.2857	0	-1017.01	0	0	0	0	40.1943	855.423	0	26.3986	57.7444	0	0	15.3454	0	0	-32.0094	0	0	0
1258	1.37083	24.8707	0.848347	1.61589	21.099	0.988362	176.16	98.4731	18.1491	16.9655	40.1884	3.66174	-29.1486	3.78651	19.4094	11.4541	22.0452	1.23977	36.6578	0.510111	2.77976	0.590428	0	0	0	2883.13	389.01	37.0187	101.269	0	-619.854	0	0	0	0	37.0187	900.268	0	26.4783	63.0074	0	0	12.1902	0	0	-32.4233	0	0	0
1259	1.33804	22.7524	0.848141	1.57761	19.2973	0.986159	174.203	97.7377	14.1374	16.046	35.8945	6.78228	-753.729	3.80973	17.7016	10.8615	19.4188	1.12688	41.0529	0.462384	2.77711	0.526733	0	0	0	2809.53	310.079	36.5047	81.9181	0	-1246.66	0	0	0	0	36.5047	888.15	0	25.2044	52.855	0	0	17.3841	0	0	-29.8928	0	0	0
1260	1.31289	25.4609	0.848194	1.54787	21.5958	0.98049	185.89	103.917	16.1789	16.7384	39.41	5.72703	-885.916	4.01785	20.0843	12.5403	20.939	1.27491	41.1224	0.427011	2.96233	0.549341	0	0	0	3101.25	387.157	42.2655	92.8539	0	-1080.66	0	0	0	0	42.2655	998.824	0	26.8462	62.2762	0	0	16.6661	0	0	-34.9647	0	0	0
1261	1.2578	30.3727	0.84814	1.48302	25.7603	0.982136	193.685	108.356	20.8062	20.8988	45.0433	5.22573	762.024	4.18104	20.6109	13.0057	24.282	1.1881	40.936	0.441093	3.08145	0.62967	0	0	0	3443.17	300.097	48.8954	118.932	0	-849.252	0	0	0	0	48.8954	880.37	0	28.4505	75.4476	0	0	14.7462	0	0	-38.9461	0	0	0
1262	1.35475	31.5659	0.84845	1.59673	26.7821	0.98164	205.466	115.202	24.6763	24.7891	50.4023	5.5512	900.888	4.18091	20.5452	13.8595	27.4743	1.33654	43.6044	0.445472	3.10904	0.646265	0	0	0	4103.1	470.786	46.183	146.166	0	-898.128	0	0	0	0	46.183	922.153	0	28.4306	90.2023	0	0	16.0526	0	0	-43.0812	0	0	0
1263	1.54869	21.2003	0.847912	1.82648	17.976	0.985837	183.815	103.299	15.7606	18.081	38.722	7.10679	24.905	3.85119	18.465	10.9497	21.7107	1.13766	43.426	0.391869	2.83057	0.536423	0	0	0	3330	323.322	38.2133	98.6949	0	-1400.17	0	0	0	0	38.2133	940.476	0	23.8886	60.8755	0	0	18.7352	0	0	-32.0718	0	0	0
1264	1.36091	30.9753	0.848376	1.60414	26.2787	0.987249	206.438	115.387	23.8415	22.8841	49.6885	4.37381	-36.5897	4.2991	22.6508	13.7302	26.8868	1.43286	41.9762	0.505654	3.20098	0.704386	0	0	0	4061.27	496.103	51.7834	141.017	0	-756.993	0	0	0	0	51.7834	1011.85	0	30.4748	86.719	0	0	14.7133	0	0	-42.6089	0	0	0
1265	1.33464	26.8322	0.84832	1.57328	22.7623	0.974439	177.179	99.0135	20.0369	19.4018	42.2144	4.38571	-973.305	3.75293	18.8828	12.3958	21.6472	1.17798	37.2962	0.463966	2.7485	0.648041	0	0	0	3228.97	303.474	35.2603	98.1379	0	-690.305	0	0	0	0	35.2603	848.088	0	25.8342	65.1119	0	0	13.0014	0	0	-34.1678	0	0	0
1266	1.4069	22.3318	0.848268	1.65857	18.9434	0.982225	168.073	94.1123	16.0282	16.7224	37.0388	5.38754	979.333	3.59582	17.5936	11.0563	18.9752	1.13186	38.1528	0.496038	2.59624	0.514336	0	0	0	3025.24	282.126	39.8471	78.8078	0	-996.441	0	0	0	0	39.8471	890.687	0	24.758	52.0615	0	0	14.9426	0	0	-28.7974	0	0	0
1267	1.24908	31.6066	0.848203	1.47262	26.8088	0.979951	209.815	117.502	20.316	23.8275	46.5444	8.88349	-32.6601	4.26317	22.3269	13.6766	23.6272	1.32215	48.0696	0.443523	3.1432	0.629481	0	0	0	4138.11	362.671	48.2247	113.593	0	-1611.11	0	0	0	0	48.2247	956.138	0	29.283	74.9221	0	0	22.2058	0	0	-40.0316	0	0	0
1268	1.62693	19.8059	0.848173	1.91816	16.7988	0.983697	167.51	94.1511	17.0433	17.3052	37.991	4.95326	48.9988	3.66121	16.0185	10.5373	21.2267	1.0944	38.3028	0.197587	2.6691	0.443534	0	0	0	3165.81	257.536	30.7783	95.0603	0	-899.059	0	0	0	0	30.7783	874.987	0	21.2634	58.5114	0	0	13.6343	0	0	-22.4685	0	0	0
1269	1.45747	22.7473	0.847698	1.71932	19.2829	0.986364	172.054	96.5121	17.5905	18.0807	39.11	5.30086	-25.3117	3.83115	17.4122	10.9365	20.8277	1.06297	38.7351	0.423015	2.80662	0.476721	0	0	0	3225.3	250.049	37.8191	92.0917	0	-932.356	0	0	0	0	37.8191	870.216	0	24.5928	57.6798	0	0	14.5641	0	0	-31.1876	0	0	0
1270	1.47156	26.2391	0.848224	1.73487	22.2566	0.985594	196.081	110.076	20.9962	24.3782	45.5213	8.26872	515.322	4.10835	20.1315	11.8926	22.6319	1.13304	45.9611	0.496393	3.0518	0.669449	0	0	0	4358.01	290.527	39.0156	105.771	0	-1552.59	0	0	0	0	39.0156	913.375	0	28.8813	66.339	0	0	20.4982	0	0	-35.6645	0	0	0
1271	1.62564	18.0758	0.847775	1.91754	15.3242	0.983841	157.735	88.6334	14.9439	15.982	34.6611	5.48219	846.167	3.60343	15.2853	9.69384	18.5423	0.952597	37.0522	0.402142	2.59904	0.50259	0	0	0	2884.06	225.652	29.4332	75.8497	0	-1018.55	0	0	0	0	29.4332	834.662	0	21.8902	47.7403	0	0	14.2185	0	0	-26.7006	0	0	0
1272	1.56431	20.6745	0.848238	1.84419	17.5369	0.978848	173.558	97.314	16.4308	16.775	38.1275	5.0422	-833.685	3.78468	17.8123	11.2543	20.8605	0.994686	39.207	0.226285	2.76829	0.405929	0	0	0	3212.45	256.222	39.5476	92.3034	0	-979.327	0	0	0	0	39.5476	943.254	0	23.0779	59.2426	0	0	14.4853	0	0	-24.4462	0	0	0
1273	1.51962	23.7898	0.847997	1.79201	20.1737	0.982995	178.218	100.071	20.3299	22.6781	42.6317	6.99486	-6.96211	3.92454	17.6237	11.165	20.7241	1.15059	41.668	0.446573	2.88317	0.485424	0	0	0	3907.85	317.572	34.6553	91.3062	0	-1270.71	0	0	0	0	34.6553	846.227	0	26.055	58.0896	0	0	17.2367	0	0	-32.1973	0	0	0
1274	1.36646	20.2093	0.847889	1.6116	17.1352	0.984108	166.584	93.4045	11.7774	13.4942	32.5692	6.38245	-20.3486	3.56154	17.6856	10.0974	18.3703	1.02547	39.1722	0.427894	2.56299	0.501111	0	0	0	2297.21	238.123	26.8996	74.6791	0	-1161.08	0	0	0	0	26.8996	843.635	0	22.5483	47.9589	0	0	16.1102	0	0	-26.8127	0	0	0
1275	1.68332	21.5648	0.84781	1.98549	18.2828	0.973502	188.15	105.436	19.2847	20.4349	42.8167	6.12357	44.7574	4.02392	19.6961	12.0018	22.2254	1.13736	42.3047	0.453871	2.97819	0.614875	0	0	0	3942.1	332.857	31.1658	102.569	0	-1207.57	0	0	0	0	31.1658	986.02	0	27.1768	66.0703	0	0	17.2967	0	0	-35.6931	0	0	0
1276	1.48135	22.9708	0.847886	1.74711	19.4766	0.977353	182.701	102.324	17.2926	18.1394	40.1325	5.60262	-30.386	3.83446	19.352	11.7334	21.7018	1.15229	40.5839	0.499596	2.81658	0.650435	0	0	0	3213.99	330.465	33.4535	98.5862	0	-1059.27	0	0	0	0	33.4535	917.325	0	27.0928	63.3153	0	0	15.7632	0	0	-33.5283	0	0	0
1277	1.29911	24.9	0.847964	1.53203	21.1143	0.98948	180.835	101.29	15.5523	16.5991	38.1476	5.95353	-29.7182	3.83687	19.77	11.0102	21.1475	1.13585	40.516	0.523923	2.81403	0.535361	0	0	0	2743.81	296.673	32.5317	94.4863	0	-1033.5	0	0	0	0	32.5317	861.29	0	27.0507	58.6539	0	0	15.9754	0	0	-31.3395	0	0	0
1278	1.36481	22.6789	0.848224	1.60902	19.2368	0.988616	168.668	94.728	15.4117	17.0185	36.4907	6.13448	747.986	3.81202	16.1224	10.9009	19.1411	1.09135	40.015	0.397918	2.7767	0.470523	0	0	0	3180.89	309.11	41.7753	79.9817	0	-1221.28	0	0	0	0	41.7753	913.891	0	23.8731	51.8494	0	0	16.4807	0	0	-29.572	0	0	0
1279	1.50651	25.0915	0.848279	1.77596	21.2846	0.970212	189.876	105.974	20.7969	19.9724	44.5615	4.45948	-674.988	4.05569	21.3373	13.0979	22.6117	1.22772	39.6285	0.454214	3.00778	0.553415	0	0	0	3717.08	391.813	35.7389	105.521	0	-779.608	0	0	0	0	35.7389	994.2	0	26.869	70.4541	0	0	14.1343	0	0	-37.243	0	0	0
1280	1.27495	24.763	0.848215	1.50309	21.0043	0.977845	173.002	97.0267	15.5974	16.0894	37.2211	5.22406	-37.5411	3.89116	16.3571	12.0718	20.8494	1.20215	39.078	0.237896	2.85638	0.482941	0	0	0	2770.34	365.941	36.9543	92.1858	0	-956.404	0	0	0	0	36.9543	890.998	0	24.3899	61.1784	0	0	14.2468	0	0	-26.2983	0	0	0
1281	1.38725	24.656	0.848095	1.63573	20.9107	0.979375	186.559	104.541	17.0113	17.5309	40.3306	5.42162	772.887	3.97981	19.0541	12.3899	22.6495	1.09123	41.2656	0.500725	2.9452	0.664638	0	0	0	3234.71	299.136	38.8472	105.878	0	-1032.68	0	0	0	0	38.8472	959.898	0	28.1722	67.9656	0	0	16.0619	0	0	-35.9936	0	0	0
1282	1.52655	21.1054	0.848097	1.79998	17.8994	0.984982	182.349	102.275	15.211	16.6135	37.9892	6.35571	812.759	3.84202	19.3901	10.9734	21.2069	1.06504	41.932	0.511376	2.8187	0.535404	0	0	0	3125.91	247.896	37.7347	94.902	0	-1216.9	0	0	0	0	37.7347	951.332	0	26.4208	59.2445	0	0	17.5479	0	0	-31.6816	0	0	0
[truncated: 717 more rows]
[truncated: 49 more columns]

## Sheet: Fig. 4AB lab_fed_batch_baseline
	Biorefinery												TEA	Installed cost												Material cost												Cooling duty
[truncated: 3 more rows]
[truncated: 50 more columns]

## Sheet: Fig. 4AB lab_fed_uncertainty
Element	Biorefinery												TEA	Installed cost												Material cost												Cooling duty
[truncated: 2,001 more rows]
[truncated: 49 more columns]

[truncated: 26 more sheets: Fig. 4AB pilot_batch_baseline, Fig.4AB pilot_batch_uncertainty, Fig. 4C, Fig. 4D, Fig. 4E, Fig. 4F, Supplementary Fig. 1, Supplementary Fig. 2, Supplementary Fig. 3, Supplementary Fig. 4, Supplementary Fig. 5, Supplementary Fig. 6, Supplementary Fig. 7, Supplementary Fig. 8, Supplementary Fig. 9, Supplementary Fig. 10, Supplementary Fig. 11, Supplementary Fig. 14B, Supplementary Fig. 15, Supplementary Fig. 16-lab_batch …]
